# Supplementary material for: The Molecular Basis of Conformational Instability of the Ecdysone Receptor DNA Binding Domain Studied by In Silico and In Vitro Experiments
Source: PLoS One. 2014 Jan 23;9(1):e86052. doi: 10.1371/journal.pone.0086052 (PMC3900457; doi:10.1371/journal.pone.0086052)
Supplement: Supporting Information S1 — Supplemental files (.pdb files) contained in the compressed directory file S1 include structures of the EcRDBDWT, its mutants and the UspDBD. All.pdb files can be visualized with Open Pymol. The optimized structures of the EcRDBDWT, its mutants and the UspDBD are named respectively: EcRDBD_WT.pdb, EcRDBD_[mutant].pdb and UspDBD.pdb. The DBD structures obtained after 10 ns of MD simulation are named respectively: EcRDBD_WT_10ns.pdb, EcRDBD_[mutant]_10ns.pdb and UspDBD_10ns.pdb. (ZIP) [file pone.0086052.s002.zip]

Archive with 17 entries (16 files):
- Supporting_Information_S1/
- Supporting_Information_S1/EcRDBD_C67A.pdb
- Supporting_Information_S1/EcRDBD_C67A_10ns.pdb
- Supporting_Information_S1/EcRDBD_L22R.pdb
- Supporting_Information_S1/EcRDBD_L22R_10ns.pdb
- Supporting_Information_S1/EcRDBD_L64F.pdb
- Supporting_Information_S1/EcRDBD_L64F_10ns.pdb
- Supporting_Information_S1/EcRDBD_M55W.pdb
- Supporting_Information_S1/EcRDBD_M55W_10ns.pdb
- Supporting_Information_S1/EcRDBD_V70E.pdb
- Supporting_Information_S1/EcRDBD_V70E_10ns.pdb
- Supporting_Information_S1/EcRDBD_V70M.pdb
- Supporting_Information_S1/EcRDBD_V70M_10ns.pdb
- Supporting_Information_S1/EcRDBD_WT.pdb
- Supporting_Information_S1/EcRDBD_WT_10ns.pdb
- Supporting_Information_S1/UspDBD.pdb
- Supporting_Information_S1/UspDBD_10ns.pdb
