# Supplementary material for: The Molecular Basis of Conformational Instability of the Ecdysone Receptor DNA Binding Domain Studied by In Silico and In Vitro Experiments
Source: PLoS One. 2014 Jan 23;9(1):e86052. doi: 10.1371/journal.pone.0086052 (PMC3900457; doi:10.1371/journal.pone.0086052)
Supplement: Supporting Information S1 — Supplemental files (.pdb files) contained in the compressed directory file S1 include structures of the EcRDBDWT, its mutants and the UspDBD. All.pdb files can be visualized with Open Pymol. The optimized structures of the EcRDBDWT, its mutants and the UspDBD are named respectively: EcRDBD_WT.pdb, EcRDBD_[mutant].pdb and UspDBD.pdb. The DBD structures obtained after 10 ns of MD simulation are named respectively: EcRDBD_WT_10ns.pdb, EcRDBD_[mutant]_10ns.pdb and UspDBD_10ns.pdb. (ZIP) [file pone.0086052.s002.zip › Supporting_Information_S1/EcRDBD_C67A_10ns.pdb]

ATOM      1  N   ARG     1       3.776  35.611  47.962  0.00  0.00           N
ATOM      2  CA  ARG     1       3.423  34.388  47.134  0.00  0.00           C
ATOM      3  C   ARG     1       4.463  33.272  47.392  0.00  0.00           C
ATOM      4  O   ARG     1       4.119  32.293  48.079  0.00  0.00           O
ATOM      5  CB  ARG     1       3.273  34.804  45.673  0.00  0.00           C
ATOM      6  CG  ARG     1       2.772  33.676  44.785  0.00  0.00           C
ATOM      7  CD  ARG     1       2.545  34.210  43.346  0.00  0.00           C
ATOM      8  NE  ARG     1       3.784  34.636  42.628  0.00  0.00           N
ATOM      9  CZ  ARG     1       4.584  33.758  41.931  0.00  0.00           C
ATOM     10  NH1 ARG     1       4.343  32.552  41.973  0.00  0.00           N
ATOM     11  NH2 ARG     1       5.550  34.230  41.162  0.00  0.00           N
ATOM     12  HA  ARG     1       2.437  34.126  47.518  0.00  0.00           H
ATOM     13  HB2 ARG     1       2.428  35.490  45.714  0.00  0.00           H
ATOM     14  HB3 ARG     1       4.136  35.278  45.204  0.00  0.00           H
ATOM     15  HG2 ARG     1       3.453  32.826  44.810  0.00  0.00           H
ATOM     16  HG3 ARG     1       1.827  33.310  45.187  0.00  0.00           H
ATOM     17  HD2 ARG     1       2.072  33.386  42.812  0.00  0.00           H
ATOM     18  HD3 ARG     1       1.874  35.068  43.390  0.00  0.00           H
ATOM     19  HE  ARG     1       4.159  35.563  42.766  0.00  0.00           H
ATOM     20 1HH1 ARG     1       3.639  32.292  42.649  0.00  0.00           H
ATOM     21 2HH1 ARG     1       4.963  31.987  41.410  0.00  0.00           H
ATOM     22 1HH2 ARG     1       5.726  35.223  41.182  0.00  0.00           H
ATOM     23 2HH2 ARG     1       6.188  33.641  40.646  0.00  0.00           H
ATOM     24  H1  ARG     1       3.021  36.282  47.932  0.00  0.00           H
ATOM     25  H2  ARG     1       4.598  36.080  47.610  0.00  0.00           H
ATOM     26  H3  ARG     1       3.872  35.396  48.944  0.00  0.00           H
ATOM     27  N   VAL     2       5.665  33.428  46.815  0.00  0.00           N
ATOM     28  CA  VAL     2       6.855  32.640  47.155  0.00  0.00           C
ATOM     29  C   VAL     2       8.154  33.574  47.200  0.00  0.00           C
ATOM     30  O   VAL     2       8.152  34.697  46.847  0.00  0.00           O
ATOM     31  CB  VAL     2       6.958  31.458  46.087  0.00  0.00           C
ATOM     32  CG1 VAL     2       6.103  30.232  46.397  0.00  0.00           C
ATOM     33  CG2 VAL     2       6.872  31.782  44.588  0.00  0.00           C
ATOM     34  H   VAL     2       5.782  34.150  46.119  0.00  0.00           H
ATOM     35  HA  VAL     2       6.724  32.212  48.149  0.00  0.00           H
ATOM     36  HB  VAL     2       8.000  31.146  46.026  0.00  0.00           H
ATOM     37 1HG1 VAL     2       6.193  30.083  47.474  0.00  0.00           H
ATOM     38 2HG1 VAL     2       5.065  30.513  46.220  0.00  0.00           H
ATOM     39 3HG1 VAL     2       6.370  29.314  45.873  0.00  0.00           H
ATOM     40 1HG2 VAL     2       7.567  32.600  44.398  0.00  0.00           H
ATOM     41 2HG2 VAL     2       7.153  30.905  44.004  0.00  0.00           H
ATOM     42 3HG2 VAL     2       5.838  32.043  44.361  0.00  0.00           H
ATOM     43  N   GLN     3       9.190  32.967  47.768  0.00  0.00           N
ATOM     44  CA  GLN     3      10.525  33.575  48.082  0.00  0.00           C
ATOM     45  C   GLN     3      11.113  34.493  46.964  0.00  0.00           C
ATOM     46  O   GLN     3      11.875  35.400  47.333  0.00  0.00           O
ATOM     47  CB  GLN     3      11.577  32.459  48.384  0.00  0.00           C
ATOM     48  CG  GLN     3      11.724  31.431  47.209  0.00  0.00           C
ATOM     49  CD  GLN     3      12.355  30.151  47.730  0.00  0.00           C
ATOM     50  NE2 GLN     3      13.545  29.946  47.359  0.00  0.00           N
ATOM     51  OE1 GLN     3      11.806  29.475  48.559  0.00  0.00           O
ATOM     52  H   GLN     3       8.951  32.125  48.273  0.00  0.00           H
ATOM     53  HA  GLN     3      10.456  34.159  49.000  0.00  0.00           H
ATOM     54  HB2 GLN     3      12.581  32.879  48.467  0.00  0.00           H
ATOM     55  HB3 GLN     3      11.177  31.890  49.223  0.00  0.00           H
ATOM     56  HG2 GLN     3      10.721  31.150  46.893  0.00  0.00           H
ATOM     57  HG3 GLN     3      12.320  31.826  46.385  0.00  0.00           H
ATOM     58 1HE2 GLN     3      14.016  29.149  47.763  0.00  0.00           H
ATOM     59 2HE2 GLN     3      14.048  30.429  46.628  0.00  0.00           H
ATOM     60  N   GLU     4      10.896  34.314  45.634  0.00  0.00           N
ATOM     61  CA  GLU     4      11.090  35.221  44.450  0.00  0.00           C
ATOM     62  C   GLU     4       9.952  34.845  43.411  0.00  0.00           C
ATOM     63  O   GLU     4       9.234  33.881  43.618  0.00  0.00           O
ATOM     64  CB  GLU     4      12.435  35.088  43.840  0.00  0.00           C
ATOM     65  CG  GLU     4      13.611  35.390  44.776  0.00  0.00           C
ATOM     66  CD  GLU     4      14.983  35.308  44.006  0.00  0.00           C
ATOM     67  OE1 GLU     4      15.468  36.230  43.379  0.00  0.00           O
ATOM     68  OE2 GLU     4      15.547  34.233  43.901  0.00  0.00           O
ATOM     69  H   GLU     4      10.311  33.510  45.459  0.00  0.00           H
ATOM     70  HA  GLU     4      10.901  36.257  44.729  0.00  0.00           H
ATOM     71  HB2 GLU     4      12.445  34.054  43.494  0.00  0.00           H
ATOM     72  HB3 GLU     4      12.468  35.734  42.962  0.00  0.00           H
ATOM     73  HG2 GLU     4      13.446  36.330  45.301  0.00  0.00           H
ATOM     74  HG3 GLU     4      13.698  34.673  45.592  0.00  0.00           H
ATOM     75  N   GLU     5       9.759  35.690  42.284  0.00  0.00           N
ATOM     76  CA  GLU     5       8.733  35.507  41.332  0.00  0.00           C
ATOM     77  C   GLU     5       8.979  34.368  40.286  0.00  0.00           C
ATOM     78  O   GLU     5       8.016  33.789  39.828  0.00  0.00           O
ATOM     79  CB  GLU     5       8.473  36.912  40.731  0.00  0.00           C
ATOM     80  CG  GLU     5       7.990  37.999  41.771  0.00  0.00           C
ATOM     81  CD  GLU     5       6.770  37.390  42.502  0.00  0.00           C
ATOM     82  OE1 GLU     5       5.866  36.842  41.829  0.00  0.00           O
ATOM     83  OE2 GLU     5       6.754  37.328  43.758  0.00  0.00           O
ATOM     84  H   GLU     5      10.443  36.430  42.214  0.00  0.00           H
ATOM     85  HA  GLU     5       7.873  35.250  41.950  0.00  0.00           H
ATOM     86  HB2 GLU     5       9.392  37.248  40.250  0.00  0.00           H
ATOM     87  HB3 GLU     5       7.672  36.802  39.999  0.00  0.00           H
ATOM     88  HG2 GLU     5       8.842  38.327  42.365  0.00  0.00           H
ATOM     89  HG3 GLU     5       7.561  38.786  41.150  0.00  0.00           H
ATOM     90  N   LEU     6      10.286  34.115  40.022  0.00  0.00           N
ATOM     91  CA  LEU     6      10.686  33.498  38.747  0.00  0.00           C
ATOM     92  C   LEU     6      11.458  32.200  38.866  0.00  0.00           C
ATOM     93  O   LEU     6      12.292  31.967  39.782  0.00  0.00           O
ATOM     94  CB  LEU     6      11.391  34.541  37.785  0.00  0.00           C
ATOM     95  CG  LEU     6      10.793  35.984  37.558  0.00  0.00           C
ATOM     96  CD1 LEU     6      11.626  36.840  36.617  0.00  0.00           C
ATOM     97  CD2 LEU     6       9.395  35.786  37.066  0.00  0.00           C
ATOM     98  H   LEU     6      10.992  34.631  40.526  0.00  0.00           H
ATOM     99  HA  LEU     6       9.749  33.208  38.274  0.00  0.00           H
ATOM    100  HB2 LEU     6      12.450  34.616  38.027  0.00  0.00           H
ATOM    101  HB3 LEU     6      11.242  34.105  36.797  0.00  0.00           H
ATOM    102  HG  LEU     6      10.721  36.457  38.538  0.00  0.00           H
ATOM    103 1HD1 LEU     6      11.200  37.842  36.654  0.00  0.00           H
ATOM    104 2HD1 LEU     6      12.663  36.932  36.937  0.00  0.00           H
ATOM    105 3HD1 LEU     6      11.639  36.381  35.629  0.00  0.00           H
ATOM    106 1HD2 LEU     6       9.387  35.441  36.032  0.00  0.00           H
ATOM    107 2HD2 LEU     6       8.867  35.023  37.638  0.00  0.00           H
ATOM    108 3HD2 LEU     6       8.917  36.758  37.191  0.00  0.00           H
ATOM    109  N   CYS     7      11.190  31.372  37.889  0.00  0.00           N
ATOM    110  CA  CYS     7      11.714  30.091  37.798  0.00  0.00           C
ATOM    111  C   CYS     7      13.263  30.127  37.612  0.00  0.00           C
ATOM    112  O   CYS     7      13.751  30.903  36.756  0.00  0.00           O
ATOM    113  CB  CYS     7      11.133  29.445  36.586  0.00  0.00           C
ATOM    114  SG  CYS     7      11.657  27.724  36.281  0.00  0.00           S
ATOM    115  HN  CYS     7      10.407  31.463  37.257  0.00  0.00           H
ATOM    116  HA  CYS     7      11.467  29.500  38.679  0.00  0.00           H
ATOM    117  HB2 CYS     7      10.065  29.545  36.393  0.00  0.00           H
ATOM    118  HB3 CYS     7      11.626  29.917  35.735  0.00  0.00           H
ATOM    119  N   LEU     8      13.953  29.291  38.374  0.00  0.00           N
ATOM    120  CA  LEU     8      15.392  29.141  38.402  0.00  0.00           C
ATOM    121  C   LEU     8      16.048  28.369  37.235  0.00  0.00           C
ATOM    122  O   LEU     8      17.272  28.355  37.033  0.00  0.00           O
ATOM    123  CB  LEU     8      15.710  28.507  39.733  0.00  0.00           C
ATOM    124  CG  LEU     8      15.236  29.179  41.026  0.00  0.00           C
ATOM    125  CD1 LEU     8      15.636  28.278  42.181  0.00  0.00           C
ATOM    126  CD2 LEU     8      15.738  30.577  41.287  0.00  0.00           C
ATOM    127  H   LEU     8      13.497  28.648  39.004  0.00  0.00           H
ATOM    128  HA  LEU     8      15.809  30.148  38.355  0.00  0.00           H
ATOM    129  HB2 LEU     8      15.330  27.485  39.728  0.00  0.00           H
ATOM    130  HB3 LEU     8      16.764  28.597  39.994  0.00  0.00           H
ATOM    131  HG  LEU     8      14.148  29.138  41.060  0.00  0.00           H
ATOM    132 1HD1 LEU     8      16.665  27.944  42.048  0.00  0.00           H
ATOM    133 2HD1 LEU     8      15.414  28.779  43.124  0.00  0.00           H
ATOM    134 3HD1 LEU     8      15.012  27.387  42.232  0.00  0.00           H
ATOM    135 1HD2 LEU     8      15.193  31.015  42.123  0.00  0.00           H
ATOM    136 2HD2 LEU     8      16.811  30.719  41.425  0.00  0.00           H
ATOM    137 3HD2 LEU     8      15.418  31.189  40.443  0.00  0.00           H
ATOM    138  N   VAL     9      15.213  27.672  36.515  0.00  0.00           N
ATOM    139  CA  VAL     9      15.616  26.704  35.399  0.00  0.00           C
ATOM    140  C   VAL     9      15.431  27.295  33.994  0.00  0.00           C
ATOM    141  O   VAL     9      16.016  26.847  33.028  0.00  0.00           O
ATOM    142  CB  VAL     9      15.152  25.299  35.705  0.00  0.00           C
ATOM    143  CG1 VAL     9      15.382  24.295  34.580  0.00  0.00           C
ATOM    144  CG2 VAL     9      15.864  24.767  36.942  0.00  0.00           C
ATOM    145  H   VAL     9      14.251  27.684  36.820  0.00  0.00           H
ATOM    146  HA  VAL     9      16.700  26.677  35.512  0.00  0.00           H
ATOM    147  HB  VAL     9      14.095  25.262  35.972  0.00  0.00           H
ATOM    148 1HG1 VAL     9      16.380  24.332  34.144  0.00  0.00           H
ATOM    149 2HG1 VAL     9      15.235  23.269  34.919  0.00  0.00           H
ATOM    150 3HG1 VAL     9      14.663  24.616  33.827  0.00  0.00           H
ATOM    151 1HG2 VAL     9      15.332  24.909  37.884  0.00  0.00           H
ATOM    152 2HG2 VAL     9      15.938  23.680  36.930  0.00  0.00           H
ATOM    153 3HG2 VAL     9      16.840  25.231  37.090  0.00  0.00           H
ATOM    154  N   CYS    10      14.659  28.419  34.015  0.00  0.00           N
ATOM    155  CA  CYS    10      14.351  29.240  32.896  0.00  0.00           C
ATOM    156  C   CYS    10      14.335  30.729  33.175  0.00  0.00           C
ATOM    157  O   CYS    10      15.287  31.430  32.857  0.00  0.00           O
ATOM    158  CB  CYS    10      13.025  28.657  32.231  0.00  0.00           C
ATOM    159  SG  CYS    10      11.603  28.824  33.270  0.00  0.00           S
ATOM    160  HN  CYS    10      14.344  28.740  34.919  0.00  0.00           H
ATOM    161  HA  CYS    10      15.121  29.126  32.134  0.00  0.00           H
ATOM    162  HB2 CYS    10      12.885  29.164  31.276  0.00  0.00           H
ATOM    163  HB3 CYS    10      13.192  27.598  32.037  0.00  0.00           H
ATOM    164  N   GLY    11      13.277  31.261  33.833  0.00  0.00           N
ATOM    165  CA  GLY    11      13.026  32.639  34.120  0.00  0.00           C
ATOM    166  C   GLY    11      11.601  33.045  33.866  0.00  0.00           C
ATOM    167  O   GLY    11      11.303  34.244  33.960  0.00  0.00           O
ATOM    168  H   GLY    11      12.609  30.593  34.192  0.00  0.00           H
ATOM    169  HA2 GLY    11      13.258  32.891  35.155  0.00  0.00           H
ATOM    170  HA3 GLY    11      13.567  33.327  33.469  0.00  0.00           H
ATOM    171  N   ASP    12      10.663  32.134  33.639  0.00  0.00           N
ATOM    172  CA  ASP    12       9.231  32.253  33.488  0.00  0.00           C
ATOM    173  C   ASP    12       8.627  32.336  34.915  0.00  0.00           C
ATOM    174  O   ASP    12       9.257  31.867  35.868  0.00  0.00           O
ATOM    175  CB  ASP    12       8.650  30.983  32.767  0.00  0.00           C
ATOM    176  CG  ASP    12       7.165  30.972  32.616  0.00  0.00           C
ATOM    177  OD1 ASP    12       6.687  32.113  32.210  0.00  0.00           O
ATOM    178  OD2 ASP    12       6.501  29.953  32.552  0.00  0.00           O
ATOM    179  H   ASP    12      11.035  31.213  33.455  0.00  0.00           H
ATOM    180  HA  ASP    12       8.953  33.100  32.859  0.00  0.00           H
ATOM    181  HB2 ASP    12       9.226  30.709  31.883  0.00  0.00           H
ATOM    182  HB3 ASP    12       8.988  30.151  33.384  0.00  0.00           H
ATOM    183  N   ARG    13       7.435  32.983  35.069  0.00  0.00           N
ATOM    184  CA  ARG    13       6.787  32.988  36.407  0.00  0.00           C
ATOM    185  C   ARG    13       6.595  31.536  36.940  0.00  0.00           C
ATOM    186  O   ARG    13       5.788  30.734  36.448  0.00  0.00           O
ATOM    187  CB  ARG    13       5.498  33.839  36.409  0.00  0.00           C
ATOM    188  CG  ARG    13       4.961  34.036  37.872  0.00  0.00           C
ATOM    189  CD  ARG    13       3.609  34.765  37.702  0.00  0.00           C
ATOM    190  NE  ARG    13       3.294  35.733  38.710  0.00  0.00           N
ATOM    191  CZ  ARG    13       2.335  35.715  39.556  0.00  0.00           C
ATOM    192  NH1 ARG    13       1.657  34.676  39.911  0.00  0.00           N
ATOM    193  NH2 ARG    13       2.072  36.769  40.194  0.00  0.00           N
ATOM    194  H   ARG    13       6.928  33.273  34.245  0.00  0.00           H
ATOM    195  HA  ARG    13       7.427  33.557  37.081  0.00  0.00           H
ATOM    196  HB2 ARG    13       5.689  34.825  35.985  0.00  0.00           H
ATOM    197  HB3 ARG    13       4.771  33.402  35.723  0.00  0.00           H
ATOM    198  HG2 ARG    13       4.817  33.188  38.541  0.00  0.00           H
ATOM    199  HG3 ARG    13       5.691  34.630  38.422  0.00  0.00           H
ATOM    200  HD2 ARG    13       3.578  35.368  36.794  0.00  0.00           H
ATOM    201  HD3 ARG    13       2.780  34.062  37.632  0.00  0.00           H
ATOM    202  HE  ARG    13       3.744  36.637  38.740  0.00  0.00           H
ATOM    203 1HH1 ARG    13       1.948  33.904  39.328  0.00  0.00           H
ATOM    204 2HH1 ARG    13       0.817  34.804  40.457  0.00  0.00           H
ATOM    205 1HH2 ARG    13       2.878  37.377  40.243  0.00  0.00           H
ATOM    206 2HH2 ARG    13       1.303  36.794  40.848  0.00  0.00           H
ATOM    207  N   ALA    14       7.098  31.305  38.135  0.00  0.00           N
ATOM    208  CA  ALA    14       6.996  30.082  38.891  0.00  0.00           C
ATOM    209  C   ALA    14       5.617  29.831  39.485  0.00  0.00           C
ATOM    210  O   ALA    14       4.739  30.716  39.708  0.00  0.00           O
ATOM    211  CB  ALA    14       8.082  30.048  39.902  0.00  0.00           C
ATOM    212  H   ALA    14       7.578  32.077  38.576  0.00  0.00           H
ATOM    213  HA  ALA    14       7.071  29.243  38.198  0.00  0.00           H
ATOM    214  HB1 ALA    14       7.951  30.849  40.630  0.00  0.00           H
ATOM    215  HB2 ALA    14       8.057  29.130  40.490  0.00  0.00           H
ATOM    216  HB3 ALA    14       8.988  30.141  39.304  0.00  0.00           H
ATOM    217  N   SER    15       5.447  28.562  39.867  0.00  0.00           N
ATOM    218  CA  SER    15       4.234  28.038  40.542  0.00  0.00           C
ATOM    219  C   SER    15       4.519  27.587  41.931  0.00  0.00           C
ATOM    220  O   SER    15       3.694  27.817  42.827  0.00  0.00           O
ATOM    221  CB  SER    15       3.839  26.858  39.704  0.00  0.00           C
ATOM    222  OG  SER    15       4.941  25.978  39.489  0.00  0.00           O
ATOM    223  H   SER    15       6.147  27.853  39.701  0.00  0.00           H
ATOM    224  HA  SER    15       3.390  28.728  40.543  0.00  0.00           H
ATOM    225  HB2 SER    15       3.075  26.231  40.163  0.00  0.00           H
ATOM    226  HB3 SER    15       3.487  27.193  38.730  0.00  0.00           H
ATOM    227  HG  SER    15       4.584  25.258  38.964  0.00  0.00           H
ATOM    228  N   GLY    16       5.706  27.060  42.239  0.00  0.00           N
ATOM    229  CA  GLY    16       6.202  26.993  43.597  0.00  0.00           C
ATOM    230  C   GLY    16       7.428  26.179  43.746  0.00  0.00           C
ATOM    231  O   GLY    16       8.110  25.874  42.807  0.00  0.00           O
ATOM    232  H   GLY    16       6.383  26.937  41.498  0.00  0.00           H
ATOM    233  HA2 GLY    16       6.321  27.975  44.055  0.00  0.00           H
ATOM    234  HA3 GLY    16       5.428  26.505  44.189  0.00  0.00           H
ATOM    235  N   TYR    17       7.855  25.988  45.030  0.00  0.00           N
ATOM    236  CA  TYR    17       9.101  25.114  45.273  0.00  0.00           C
ATOM    237  C   TYR    17       8.676  23.650  45.239  0.00  0.00           C
ATOM    238  O   TYR    17       7.830  23.182  45.991  0.00  0.00           O
ATOM    239  CB  TYR    17       9.737  25.472  46.691  0.00  0.00           C
ATOM    240  CG  TYR    17      11.039  24.760  47.066  0.00  0.00           C
ATOM    241  CD1 TYR    17      12.306  25.290  46.734  0.00  0.00           C
ATOM    242  CD2 TYR    17      10.979  23.650  47.953  0.00  0.00           C
ATOM    243  CE1 TYR    17      13.477  24.737  47.298  0.00  0.00           C
ATOM    244  CE2 TYR    17      12.084  23.084  48.572  0.00  0.00           C
ATOM    245  CZ  TYR    17      13.313  23.667  48.237  0.00  0.00           C
ATOM    246  OH  TYR    17      14.449  23.213  48.934  0.00  0.00           O
ATOM    247  H   TYR    17       7.218  26.197  45.786  0.00  0.00           H
ATOM    248  HA  TYR    17       9.946  25.315  44.615  0.00  0.00           H
ATOM    249  HB2 TYR    17      10.118  26.490  46.601  0.00  0.00           H
ATOM    250  HB3 TYR    17       9.031  25.608  47.509  0.00  0.00           H
ATOM    251  HD1 TYR    17      12.397  26.143  46.079  0.00  0.00           H
ATOM    252  HD2 TYR    17      10.019  23.299  48.303  0.00  0.00           H
ATOM    253  HE1 TYR    17      14.481  25.090  47.116  0.00  0.00           H
ATOM    254  HE2 TYR    17      12.045  22.300  49.313  0.00  0.00           H
ATOM    255  HH  TYR    17      15.269  23.628  48.655  0.00  0.00           H
ATOM    256  N   HIS    18       9.443  22.891  44.485  0.00  0.00           N
ATOM    257  CA  HIS    18       9.092  21.512  44.167  0.00  0.00           C
ATOM    258  C   HIS    18      10.261  20.670  43.727  0.00  0.00           C
ATOM    259  O   HIS    18      11.190  21.229  43.080  0.00  0.00           O
ATOM    260  CB  HIS    18       8.081  21.467  43.023  0.00  0.00           C
ATOM    261  CG  HIS    18       7.023  20.468  43.085  0.00  0.00           C
ATOM    262  CD2 HIS    18       5.869  20.613  43.804  0.00  0.00           C
ATOM    263  ND1 HIS    18       6.991  19.239  42.498  0.00  0.00           N
ATOM    264  CE1 HIS    18       5.838  18.629  42.756  0.00  0.00           C
ATOM    265  NE2 HIS    18       5.139  19.407  43.641  0.00  0.00           N
ATOM    266  H   HIS    18      10.163  23.321  43.924  0.00  0.00           H
ATOM    267  HA  HIS    18       8.570  20.999  44.975  0.00  0.00           H
ATOM    268  HB2 HIS    18       7.614  22.452  43.004  0.00  0.00           H
ATOM    269  HB3 HIS    18       8.527  21.542  42.031  0.00  0.00           H
ATOM    270  HD1 HIS    18       7.728  18.931  41.879  0.00  0.00           H
ATOM    271  HD2 HIS    18       5.456  21.449  44.348  0.00  0.00           H
ATOM    272  HE1 HIS    18       5.621  17.625  42.424  0.00  0.00           H
ATOM    273  N   TYR    19      10.278  19.369  44.008  0.00  0.00           N
ATOM    274  CA  TYR    19      11.418  18.452  43.712  0.00  0.00           C
ATOM    275  C   TYR    19      12.757  19.039  44.217  0.00  0.00           C
ATOM    276  O   TYR    19      13.791  18.819  43.555  0.00  0.00           O
ATOM    277  CB  TYR    19      11.439  18.108  42.173  0.00  0.00           C
ATOM    278  CG  TYR    19      10.123  17.668  41.485  0.00  0.00           C
ATOM    279  CD1 TYR    19       9.615  18.220  40.238  0.00  0.00           C
ATOM    280  CD2 TYR    19       9.328  16.747  42.210  0.00  0.00           C
ATOM    281  CE1 TYR    19       8.380  17.699  39.695  0.00  0.00           C
ATOM    282  CE2 TYR    19       8.057  16.304  41.712  0.00  0.00           C
ATOM    283  CZ  TYR    19       7.620  16.799  40.477  0.00  0.00           C
ATOM    284  OH  TYR    19       6.458  16.329  40.022  0.00  0.00           O
ATOM    285  H   TYR    19       9.524  19.038  44.594  0.00  0.00           H
ATOM    286  HA  TYR    19      11.302  17.484  44.199  0.00  0.00           H
ATOM    287  HB2 TYR    19      11.823  18.959  41.612  0.00  0.00           H
ATOM    288  HB3 TYR    19      12.099  17.249  42.046  0.00  0.00           H
ATOM    289  HD1 TYR    19      10.190  18.871  39.596  0.00  0.00           H
ATOM    290  HD2 TYR    19       9.779  16.325  43.095  0.00  0.00           H
ATOM    291  HE1 TYR    19       8.199  17.879  38.645  0.00  0.00           H
ATOM    292  HE2 TYR    19       7.405  15.642  42.261  0.00  0.00           H
ATOM    293  HH  TYR    19       6.249  16.674  39.151  0.00  0.00           H
ATOM    294  N   ASN    20      12.798  19.892  45.283  0.00  0.00           N
ATOM    295  CA  ASN    20      13.888  20.674  45.856  0.00  0.00           C
ATOM    296  C   ASN    20      14.323  22.007  45.280  0.00  0.00           C
ATOM    297  O   ASN    20      15.446  22.410  45.513  0.00  0.00           O
ATOM    298  CB  ASN    20      15.028  19.649  46.120  0.00  0.00           C
ATOM    299  CG  ASN    20      15.910  19.987  47.200  0.00  0.00           C
ATOM    300  ND2 ASN    20      16.970  20.706  46.900  0.00  0.00           N
ATOM    301  OD1 ASN    20      15.763  19.655  48.381  0.00  0.00           O
ATOM    302  H   ASN    20      11.931  19.958  45.796  0.00  0.00           H
ATOM    303  HA  ASN    20      13.513  20.910  46.852  0.00  0.00           H
ATOM    304  HB2 ASN    20      14.627  18.659  46.335  0.00  0.00           H
ATOM    305  HB3 ASN    20      15.574  19.501  45.187  0.00  0.00           H
ATOM    306 1HD2 ASN    20      17.669  20.836  47.619  0.00  0.00           H
ATOM    307 2HD2 ASN    20      17.071  21.225  46.040  0.00  0.00           H
ATOM    308  N   ALA    21      13.525  22.706  44.346  0.00  0.00           N
ATOM    309  CA  ALA    21      13.882  24.084  43.931  0.00  0.00           C
ATOM    310  C   ALA    21      12.710  24.969  43.399  0.00  0.00           C
ATOM    311  O   ALA    21      11.726  24.454  42.907  0.00  0.00           O
ATOM    312  CB  ALA    21      14.882  23.828  42.771  0.00  0.00           C
ATOM    313  H   ALA    21      12.798  22.251  43.813  0.00  0.00           H
ATOM    314  HA  ALA    21      14.447  24.603  44.704  0.00  0.00           H
ATOM    315  HB1 ALA    21      15.456  24.662  42.366  0.00  0.00           H
ATOM    316  HB2 ALA    21      15.557  23.029  43.076  0.00  0.00           H
ATOM    317  HB3 ALA    21      14.176  23.499  42.007  0.00  0.00           H
ATOM    318  N   LEU    22      12.692  26.281  43.495  0.00  0.00           N
ATOM    319  CA  LEU    22      11.803  27.188  42.902  0.00  0.00           C
ATOM    320  C   LEU    22      11.637  27.051  41.386  0.00  0.00           C
ATOM    321  O   LEU    22      12.638  27.329  40.659  0.00  0.00           O
ATOM    322  CB  LEU    22      12.167  28.621  43.334  0.00  0.00           C
ATOM    323  CG  LEU    22      11.196  29.686  42.807  0.00  0.00           C
ATOM    324  CD1 LEU    22       9.754  29.545  43.255  0.00  0.00           C
ATOM    325  CD2 LEU    22      11.660  31.111  43.157  0.00  0.00           C
ATOM    326  H   LEU    22      13.525  26.633  43.945  0.00  0.00           H
ATOM    327  HA  LEU    22      10.821  26.980  43.329  0.00  0.00           H
ATOM    328  HB2 LEU    22      12.140  28.606  44.424  0.00  0.00           H
ATOM    329  HB3 LEU    22      13.142  29.002  43.032  0.00  0.00           H
ATOM    330  HG  LEU    22      11.227  29.580  41.723  0.00  0.00           H
ATOM    331 1HD1 LEU    22       9.619  29.667  44.329  0.00  0.00           H
ATOM    332 2HD1 LEU    22       9.303  30.368  42.701  0.00  0.00           H
ATOM    333 3HD1 LEU    22       9.338  28.579  42.970  0.00  0.00           H
ATOM    334 1HD2 LEU    22      10.706  31.621  43.292  0.00  0.00           H
ATOM    335 2HD2 LEU    22      12.335  31.129  44.012  0.00  0.00           H
ATOM    336 3HD2 LEU    22      12.110  31.596  42.292  0.00  0.00           H
ATOM    337  N   THR    23      10.481  26.582  40.890  0.00  0.00           N
ATOM    338  CA  THR    23      10.293  26.306  39.462  0.00  0.00           C
ATOM    339  C   THR    23       8.936  26.581  38.831  0.00  0.00           C
ATOM    340  O   THR    23       7.856  26.366  39.474  0.00  0.00           O
ATOM    341  CB  THR    23      10.618  24.738  39.175  0.00  0.00           C
ATOM    342  CG2 THR    23      12.102  24.426  38.801  0.00  0.00           C
ATOM    343  OG1 THR    23      10.307  23.838  40.269  0.00  0.00           O
ATOM    344  H   THR    23       9.785  26.280  41.555  0.00  0.00           H
ATOM    345  HA  THR    23      10.982  26.912  38.873  0.00  0.00           H
ATOM    346  HB  THR    23      10.085  24.432  38.275  0.00  0.00           H
ATOM    347  HG1 THR    23      10.868  24.045  41.021  0.00  0.00           H
ATOM    348 1HG2 THR    23      12.106  23.541  38.164  0.00  0.00           H
ATOM    349 2HG2 THR    23      12.507  25.278  38.256  0.00  0.00           H
ATOM    350 3HG2 THR    23      12.661  24.065  39.664  0.00  0.00           H
ATOM    351  N   CYS    24       8.876  27.083  37.581  0.00  0.00           N
ATOM    352  CA  CYS    24       7.725  27.038  36.706  0.00  0.00           C
ATOM    353  C   CYS    24       7.228  25.610  36.388  0.00  0.00           C
ATOM    354  O   CYS    24       7.917  24.668  36.293  0.00  0.00           O
ATOM    355  CB  CYS    24       7.905  27.855  35.434  0.00  0.00           C
ATOM    356  SG  CYS    24       9.135  27.004  34.371  0.00  0.00           S
ATOM    357  HN  CYS    24       9.751  27.347  37.151  0.00  0.00           H
ATOM    358  HA  CYS    24       6.965  27.451  37.370  0.00  0.00           H
ATOM    359  HB2 CYS    24       6.929  27.911  34.953  0.00  0.00           H
ATOM    360  HB3 CYS    24       8.237  28.870  35.654  0.00  0.00           H
ATOM    361  N   GLU    25       5.951  25.549  35.992  0.00  0.00           N
ATOM    362  CA  GLU    25       5.396  24.241  35.519  0.00  0.00           C
ATOM    363  C   GLU    25       6.131  23.739  34.311  0.00  0.00           C
ATOM    364  O   GLU    25       6.091  22.545  34.098  0.00  0.00           O
ATOM    365  CB  GLU    25       3.893  24.287  35.188  0.00  0.00           C
ATOM    366  CG  GLU    25       2.959  24.856  36.196  0.00  0.00           C
ATOM    367  CD  GLU    25       2.863  23.870  37.417  0.00  0.00           C
ATOM    368  OE1 GLU    25       3.522  24.012  38.374  0.00  0.00           O
ATOM    369  OE2 GLU    25       2.101  22.869  37.254  0.00  0.00           O
ATOM    370  H   GLU    25       5.371  26.373  36.061  0.00  0.00           H
ATOM    371  HA  GLU    25       5.520  23.436  36.244  0.00  0.00           H
ATOM    372  HB2 GLU    25       3.744  24.816  34.246  0.00  0.00           H
ATOM    373  HB3 GLU    25       3.662  23.252  34.940  0.00  0.00           H
ATOM    374  HG2 GLU    25       3.389  25.812  36.495  0.00  0.00           H
ATOM    375  HG3 GLU    25       2.001  24.953  35.686  0.00  0.00           H
ATOM    376  N   GLY    26       6.737  24.610  33.457  0.00  0.00           N
ATOM    377  CA  GLY    26       7.565  24.166  32.335  0.00  0.00           C
ATOM    378  C   GLY    26       8.764  23.383  32.755  0.00  0.00           C
ATOM    379  O   GLY    26       8.968  22.249  32.224  0.00  0.00           O
ATOM    380  H   GLY    26       6.882  25.563  33.758  0.00  0.00           H
ATOM    381  HA2 GLY    26       7.047  23.554  31.596  0.00  0.00           H
ATOM    382  HA3 GLY    26       7.921  25.083  31.868  0.00  0.00           H
ATOM    383  N   CYS    27       9.562  23.957  33.655  0.00  0.00           N
ATOM    384  CA  CYS    27      10.760  23.302  34.191  0.00  0.00           C
ATOM    385  C   CYS    27      10.305  22.100  35.133  0.00  0.00           C
ATOM    386  O   CYS    27      10.907  21.052  35.010  0.00  0.00           O
ATOM    387  CB  CYS    27      11.701  24.329  34.878  0.00  0.00           C
ATOM    388  SG  CYS    27      12.107  25.724  33.766  0.00  0.00           S
ATOM    389  HN  CYS    27       9.315  24.901  33.918  0.00  0.00           H
ATOM    390  HA  CYS    27      11.314  22.802  33.396  0.00  0.00           H
ATOM    391  HB2 CYS    27      11.213  24.633  35.804  0.00  0.00           H
ATOM    392  HB3 CYS    27      12.610  23.740  34.994  0.00  0.00           H
ATOM    393  N   LYS    28       9.204  22.224  35.912  0.00  0.00           N
ATOM    394  CA  LYS    28       8.622  21.110  36.753  0.00  0.00           C
ATOM    395  C   LYS    28       8.253  19.893  35.840  0.00  0.00           C
ATOM    396  O   LYS    28       8.923  18.857  35.973  0.00  0.00           O
ATOM    397  CB  LYS    28       7.438  21.755  37.573  0.00  0.00           C
ATOM    398  CG  LYS    28       7.052  20.872  38.790  0.00  0.00           C
ATOM    399  CD  LYS    28       5.659  21.127  39.434  0.00  0.00           C
ATOM    400  CE  LYS    28       4.540  21.004  38.418  0.00  0.00           C
ATOM    401  NZ  LYS    28       3.198  21.230  39.030  0.00  0.00           N
ATOM    402  H   LYS    28       8.736  23.119  35.917  0.00  0.00           H
ATOM    403  HA  LYS    28       9.434  20.800  37.411  0.00  0.00           H
ATOM    404  HB2 LYS    28       7.717  22.742  37.940  0.00  0.00           H
ATOM    405  HB3 LYS    28       6.572  21.789  36.913  0.00  0.00           H
ATOM    406  HG2 LYS    28       7.009  19.827  38.485  0.00  0.00           H
ATOM    407  HG3 LYS    28       7.806  20.984  39.569  0.00  0.00           H
ATOM    408  HD2 LYS    28       5.535  20.503  40.319  0.00  0.00           H
ATOM    409  HD3 LYS    28       5.527  22.111  39.884  0.00  0.00           H
ATOM    410  HE2 LYS    28       4.687  21.623  37.533  0.00  0.00           H
ATOM    411  HE3 LYS    28       4.565  19.972  38.069  0.00  0.00           H
ATOM    412  HZ1 LYS    28       3.063  20.916  39.980  0.00  0.00           H
ATOM    413  HZ2 LYS    28       3.071  22.232  39.044  0.00  0.00           H
ATOM    414  HZ3 LYS    28       2.484  20.720  38.529  0.00  0.00           H
ATOM    415  N   GLY    29       7.492  20.066  34.734  0.00  0.00           N
ATOM    416  CA  GLY    29       7.312  19.068  33.660  0.00  0.00           C
ATOM    417  C   GLY    29       8.650  18.535  33.133  0.00  0.00           C
ATOM    418  O   GLY    29       8.793  17.313  33.090  0.00  0.00           O
ATOM    419  H   GLY    29       7.037  20.960  34.620  0.00  0.00           H
ATOM    420  HA2 GLY    29       6.879  18.188  34.136  0.00  0.00           H
ATOM    421  HA3 GLY    29       6.803  19.448  32.774  0.00  0.00           H
ATOM    422  N   PHE    30       9.625  19.407  32.774  0.00  0.00           N
ATOM    423  CA  PHE    30      10.925  18.951  32.236  0.00  0.00           C
ATOM    424  C   PHE    30      11.635  17.921  33.200  0.00  0.00           C
ATOM    425  O   PHE    30      12.155  16.843  32.860  0.00  0.00           O
ATOM    426  CB  PHE    30      11.860  20.121  32.002  0.00  0.00           C
ATOM    427  CG  PHE    30      13.106  19.628  31.284  0.00  0.00           C
ATOM    428  CD1 PHE    30      13.150  19.307  29.906  0.00  0.00           C
ATOM    429  CD2 PHE    30      14.324  19.551  32.022  0.00  0.00           C
ATOM    430  CE1 PHE    30      14.304  18.715  29.350  0.00  0.00           C
ATOM    431  CE2 PHE    30      15.460  18.923  31.434  0.00  0.00           C
ATOM    432  CZ  PHE    30      15.397  18.434  30.166  0.00  0.00           C
ATOM    433  H   PHE    30       9.512  20.376  33.036  0.00  0.00           H
ATOM    434  HA  PHE    30      10.811  18.526  31.239  0.00  0.00           H
ATOM    435  HB2 PHE    30      11.426  20.703  31.188  0.00  0.00           H
ATOM    436  HB3 PHE    30      12.159  20.565  32.951  0.00  0.00           H
ATOM    437  HD1 PHE    30      12.343  19.478  29.209  0.00  0.00           H
ATOM    438  HD2 PHE    30      14.403  19.870  33.050  0.00  0.00           H
ATOM    439  HE1 PHE    30      14.425  18.521  28.295  0.00  0.00           H
ATOM    440  HE2 PHE    30      16.379  18.643  31.926  0.00  0.00           H
ATOM    441  HZ  PHE    30      16.203  17.822  29.788  0.00  0.00           H
ATOM    442  N   PHE    31      11.704  18.261  34.485  0.00  0.00           N
ATOM    443  CA  PHE    31      12.466  17.478  35.441  0.00  0.00           C
ATOM    444  C   PHE    31      11.737  16.096  35.777  0.00  0.00           C
ATOM    445  O   PHE    31      12.484  15.150  36.075  0.00  0.00           O
ATOM    446  CB  PHE    31      12.571  18.217  36.830  0.00  0.00           C
ATOM    447  CG  PHE    31      13.484  17.636  37.820  0.00  0.00           C
ATOM    448  CD1 PHE    31      14.861  17.942  37.718  0.00  0.00           C
ATOM    449  CD2 PHE    31      13.038  16.840  38.864  0.00  0.00           C
ATOM    450  CE1 PHE    31      15.859  17.478  38.559  0.00  0.00           C
ATOM    451  CE2 PHE    31      14.014  16.397  39.770  0.00  0.00           C
ATOM    452  CZ  PHE    31      15.410  16.565  39.537  0.00  0.00           C
ATOM    453  H   PHE    31      11.337  19.167  34.738  0.00  0.00           H
ATOM    454  HA  PHE    31      13.479  17.208  35.144  0.00  0.00           H
ATOM    455  HB2 PHE    31      12.983  19.210  36.644  0.00  0.00           H
ATOM    456  HB3 PHE    31      11.548  18.215  37.206  0.00  0.00           H
ATOM    457  HD1 PHE    31      15.226  18.561  36.913  0.00  0.00           H
ATOM    458  HD2 PHE    31      11.997  16.647  39.076  0.00  0.00           H
ATOM    459  HE1 PHE    31      16.905  17.723  38.457  0.00  0.00           H
ATOM    460  HE2 PHE    31      13.811  15.772  40.626  0.00  0.00           H
ATOM    461  HZ  PHE    31      16.080  16.201  40.302  0.00  0.00           H
ATOM    462  N   ARG    32      10.458  15.997  35.600  0.00  0.00           N
ATOM    463  CA  ARG    32       9.734  14.723  35.648  0.00  0.00           C
ATOM    464  C   ARG    32      10.044  13.902  34.389  0.00  0.00           C
ATOM    465  O   ARG    32      10.442  12.768  34.594  0.00  0.00           O
ATOM    466  CB  ARG    32       8.228  14.976  35.886  0.00  0.00           C
ATOM    467  CG  ARG    32       7.283  13.747  35.979  0.00  0.00           C
ATOM    468  CD  ARG    32       5.824  14.152  36.026  0.00  0.00           C
ATOM    469  NE  ARG    32       5.074  13.189  35.335  0.00  0.00           N
ATOM    470  CZ  ARG    32       3.794  12.747  35.571  0.00  0.00           C
ATOM    471  NH1 ARG    32       3.324  11.786  34.860  0.00  0.00           N
ATOM    472  NH2 ARG    32       2.957  13.315  36.362  0.00  0.00           N
ATOM    473  H   ARG    32       9.912  16.841  35.500  0.00  0.00           H
ATOM    474  HA  ARG    32      10.151  14.152  36.477  0.00  0.00           H
ATOM    475  HB2 ARG    32       8.099  15.615  36.759  0.00  0.00           H
ATOM    476  HB3 ARG    32       7.893  15.624  35.076  0.00  0.00           H
ATOM    477  HG2 ARG    32       7.520  13.195  35.069  0.00  0.00           H
ATOM    478  HG3 ARG    32       7.569  13.115  36.819  0.00  0.00           H
ATOM    479  HD2 ARG    32       5.505  14.122  37.068  0.00  0.00           H
ATOM    480  HD3 ARG    32       5.557  15.142  35.657  0.00  0.00           H
ATOM    481  HE  ARG    32       5.640  12.656  34.691  0.00  0.00           H
ATOM    482 1HH1 ARG    32       3.836  11.383  34.089  0.00  0.00           H
ATOM    483 2HH1 ARG    32       2.323  11.651  34.859  0.00  0.00           H
ATOM    484 1HH2 ARG    32       3.253  14.226  36.683  0.00  0.00           H
ATOM    485 2HH2 ARG    32       1.961  13.174  36.269  0.00  0.00           H
ATOM    486  N   ARG    33       9.939  14.435  33.154  0.00  0.00           N
ATOM    487  CA  ARG    33      10.296  13.694  31.939  0.00  0.00           C
ATOM    488  C   ARG    33      11.734  13.273  31.887  0.00  0.00           C
ATOM    489  O   ARG    33      12.138  12.239  31.389  0.00  0.00           O
ATOM    490  CB  ARG    33      10.004  14.569  30.660  0.00  0.00           C
ATOM    491  CG  ARG    33       8.489  14.875  30.562  0.00  0.00           C
ATOM    492  CD  ARG    33       8.250  15.419  29.124  0.00  0.00           C
ATOM    493  NE  ARG    33       9.152  16.594  28.800  0.00  0.00           N
ATOM    494  CZ  ARG    33       8.954  17.826  29.070  0.00  0.00           C
ATOM    495  NH1 ARG    33       8.021  18.304  29.897  0.00  0.00           N
ATOM    496  NH2 ARG    33       9.708  18.694  28.551  0.00  0.00           N
ATOM    497  H   ARG    33       9.715  15.417  33.211  0.00  0.00           H
ATOM    498  HA  ARG    33       9.682  12.797  31.860  0.00  0.00           H
ATOM    499  HB2 ARG    33      10.498  15.539  30.716  0.00  0.00           H
ATOM    500  HB3 ARG    33      10.323  13.978  29.801  0.00  0.00           H
ATOM    501  HG2 ARG    33       7.793  14.064  30.778  0.00  0.00           H
ATOM    502  HG3 ARG    33       8.171  15.762  31.110  0.00  0.00           H
ATOM    503  HD2 ARG    33       8.344  14.505  28.535  0.00  0.00           H
ATOM    504  HD3 ARG    33       7.223  15.733  28.935  0.00  0.00           H
ATOM    505  HE  ARG    33       9.976  16.404  28.246  0.00  0.00           H
ATOM    506 1HH1 ARG    33       7.241  17.774  30.258  0.00  0.00           H
ATOM    507 2HH1 ARG    33       7.947  19.310  29.859  0.00  0.00           H
ATOM    508 1HH2 ARG    33      10.424  18.512  27.862  0.00  0.00           H
ATOM    509 2HH2 ARG    33       9.408  19.650  28.683  0.00  0.00           H
ATOM    510  N   SER    34      12.585  13.992  32.669  0.00  0.00           N
ATOM    511  CA  SER    34      13.960  13.616  32.987  0.00  0.00           C
ATOM    512  C   SER    34      14.309  12.525  34.012  0.00  0.00           C
ATOM    513  O   SER    34      15.444  12.459  34.470  0.00  0.00           O
ATOM    514  CB  SER    34      14.817  14.895  33.187  0.00  0.00           C
ATOM    515  OG  SER    34      14.559  15.748  32.113  0.00  0.00           O
ATOM    516  H   SER    34      12.148  14.815  33.057  0.00  0.00           H
ATOM    517  HA  SER    34      14.389  13.254  32.053  0.00  0.00           H
ATOM    518  HB2 SER    34      14.501  15.377  34.112  0.00  0.00           H
ATOM    519  HB3 SER    34      15.837  14.516  33.245  0.00  0.00           H
ATOM    520  HG  SER    34      13.749  16.235  32.280  0.00  0.00           H
ATOM    521  N   VAL    35      13.354  11.625  34.189  0.00  0.00           N
ATOM    522  CA  VAL    35      13.736  10.295  34.689  0.00  0.00           C
ATOM    523  C   VAL    35      12.908   9.171  33.976  0.00  0.00           C
ATOM    524  O   VAL    35      13.098   8.019  34.269  0.00  0.00           O
ATOM    525  CB  VAL    35      13.623  10.194  36.220  0.00  0.00           C
ATOM    526  CG1 VAL    35      14.663  10.991  36.976  0.00  0.00           C
ATOM    527  CG2 VAL    35      12.282  10.747  36.735  0.00  0.00           C
ATOM    528  H   VAL    35      12.399  11.888  33.994  0.00  0.00           H
ATOM    529  HA  VAL    35      14.733   9.987  34.374  0.00  0.00           H
ATOM    530  HB  VAL    35      13.749   9.139  36.463  0.00  0.00           H
ATOM    531 1HG1 VAL    35      15.621  10.652  36.582  0.00  0.00           H
ATOM    532 2HG1 VAL    35      14.459  12.052  36.840  0.00  0.00           H
ATOM    533 3HG1 VAL    35      14.508  10.647  37.999  0.00  0.00           H
ATOM    534 1HG2 VAL    35      11.434  10.139  36.421  0.00  0.00           H
ATOM    535 2HG2 VAL    35      12.345  10.619  37.816  0.00  0.00           H
ATOM    536 3HG2 VAL    35      12.174  11.802  36.486  0.00  0.00           H
ATOM    537  N   THR    36      12.053   9.539  33.046  0.00  0.00           N
ATOM    538  CA  THR    36      11.176   8.546  32.315  0.00  0.00           C
ATOM    539  C   THR    36      11.365   8.563  30.805  0.00  0.00           C
ATOM    540  O   THR    36      11.111   7.518  30.203  0.00  0.00           O
ATOM    541  CB  THR    36       9.672   8.859  32.567  0.00  0.00           C
ATOM    542  CG2 THR    36       9.327   8.457  33.942  0.00  0.00           C
ATOM    543  OG1 THR    36       9.312  10.171  32.371  0.00  0.00           O
ATOM    544  H   THR    36      11.798  10.514  33.104  0.00  0.00           H
ATOM    545  HA  THR    36      11.297   7.518  32.652  0.00  0.00           H
ATOM    546  HB  THR    36       9.114   8.292  31.821  0.00  0.00           H
ATOM    547  HG1 THR    36       8.363  10.308  32.394  0.00  0.00           H
ATOM    548 1HG2 THR    36       9.602   9.328  34.537  0.00  0.00           H
ATOM    549 2HG2 THR    36       8.243   8.351  33.960  0.00  0.00           H
ATOM    550 3HG2 THR    36       9.846   7.570  34.307  0.00  0.00           H
ATOM    551  N   LYS    37      11.785   9.625  30.155  0.00  0.00           N
ATOM    552  CA  LYS    37      12.020   9.826  28.668  0.00  0.00           C
ATOM    553  C   LYS    37      13.363  10.423  28.266  0.00  0.00           C
ATOM    554  O   LYS    37      13.502  11.073  27.261  0.00  0.00           O
ATOM    555  CB  LYS    37      10.831  10.565  27.972  0.00  0.00           C
ATOM    556  CG  LYS    37       9.385  10.115  28.273  0.00  0.00           C
ATOM    557  CD  LYS    37       8.316  11.155  28.033  0.00  0.00           C
ATOM    558  CE  LYS    37       8.269  11.468  26.517  0.00  0.00           C
ATOM    559  NZ  LYS    37       6.929  12.091  26.042  0.00  0.00           N
ATOM    560  H   LYS    37      11.849  10.517  30.624  0.00  0.00           H
ATOM    561  HA  LYS    37      11.992   8.849  28.182  0.00  0.00           H
ATOM    562  HB2 LYS    37      10.950  11.598  28.298  0.00  0.00           H
ATOM    563  HB3 LYS    37      11.016  10.543  26.898  0.00  0.00           H
ATOM    564  HG2 LYS    37       9.084   9.190  27.781  0.00  0.00           H
ATOM    565  HG3 LYS    37       9.320   9.932  29.346  0.00  0.00           H
ATOM    566  HD2 LYS    37       7.344  10.817  28.396  0.00  0.00           H
ATOM    567  HD3 LYS    37       8.682  12.033  28.563  0.00  0.00           H
ATOM    568  HE2 LYS    37       9.111  12.116  26.272  0.00  0.00           H
ATOM    569  HE3 LYS    37       8.363  10.506  26.014  0.00  0.00           H
ATOM    570  HZ1 LYS    37       6.208  11.385  26.047  0.00  0.00           H
ATOM    571  HZ2 LYS    37       6.663  12.851  26.653  0.00  0.00           H
ATOM    572  HZ3 LYS    37       7.031  12.427  25.094  0.00  0.00           H
ATOM    573  N   SER    38      14.357  10.267  29.229  0.00  0.00           N
ATOM    574  CA  SER    38      15.652  11.034  29.051  0.00  0.00           C
ATOM    575  C   SER    38      16.551  10.739  27.798  0.00  0.00           C
ATOM    576  O   SER    38      17.086  11.740  27.339  0.00  0.00           O
ATOM    577  CB  SER    38      16.536  11.011  30.322  0.00  0.00           C
ATOM    578  OG  SER    38      15.921  11.462  31.517  0.00  0.00           O
ATOM    579  H   SER    38      14.260   9.649  30.021  0.00  0.00           H
ATOM    580  HA  SER    38      15.325  12.066  28.922  0.00  0.00           H
ATOM    581  HB2 SER    38      16.863   9.988  30.510  0.00  0.00           H
ATOM    582  HB3 SER    38      17.345  11.696  30.062  0.00  0.00           H
ATOM    583  HG  SER    38      16.527  11.347  32.253  0.00  0.00           H
ATOM    584  N   ALA    39      16.544   9.528  27.225  0.00  0.00           N
ATOM    585  CA  ALA    39      17.239   9.089  26.046  0.00  0.00           C
ATOM    586  C   ALA    39      17.027  10.136  24.845  0.00  0.00           C
ATOM    587  O   ALA    39      17.838  10.131  23.903  0.00  0.00           O
ATOM    588  CB  ALA    39      16.769   7.723  25.646  0.00  0.00           C
ATOM    589  H   ALA    39      15.926   8.813  27.578  0.00  0.00           H
ATOM    590  HA  ALA    39      18.295   9.117  26.312  0.00  0.00           H
ATOM    591  HB1 ALA    39      15.701   7.784  25.437  0.00  0.00           H
ATOM    592  HB2 ALA    39      17.362   7.389  24.795  0.00  0.00           H
ATOM    593  HB3 ALA    39      16.893   7.041  26.487  0.00  0.00           H
ATOM    594  N   VAL    40      15.974  10.910  24.755  0.00  0.00           N
ATOM    595  CA  VAL    40      15.692  11.856  23.622  0.00  0.00           C
ATOM    596  C   VAL    40      16.591  13.059  23.488  0.00  0.00           C
ATOM    597  O   VAL    40      16.572  13.747  22.485  0.00  0.00           O
ATOM    598  CB  VAL    40      14.190  12.376  23.559  0.00  0.00           C
ATOM    599  CG1 VAL    40      13.190  11.233  23.670  0.00  0.00           C
ATOM    600  CG2 VAL    40      13.806  13.532  24.427  0.00  0.00           C
ATOM    601  H   VAL    40      15.342  10.841  25.539  0.00  0.00           H
ATOM    602  HA  VAL    40      15.941  11.240  22.757  0.00  0.00           H
ATOM    603  HB  VAL    40      13.955  12.753  22.563  0.00  0.00           H
ATOM    604 1HG1 VAL    40      12.191  11.614  23.457  0.00  0.00           H
ATOM    605 2HG1 VAL    40      13.444  10.463  22.941  0.00  0.00           H
ATOM    606 3HG1 VAL    40      13.171  10.670  24.602  0.00  0.00           H
ATOM    607 1HG2 VAL    40      12.731  13.713  24.404  0.00  0.00           H
ATOM    608 2HG2 VAL    40      14.160  13.412  25.450  0.00  0.00           H
ATOM    609 3HG2 VAL    40      14.293  14.410  24.000  0.00  0.00           H
ATOM    610  N   TYR    41      17.493  13.306  24.466  0.00  0.00           N
ATOM    611  CA  TYR    41      18.591  14.261  24.411  0.00  0.00           C
ATOM    612  C   TYR    41      19.888  13.853  24.901  0.00  0.00           C
ATOM    613  O   TYR    41      19.980  13.288  25.936  0.00  0.00           O
ATOM    614  CB  TYR    41      18.244  15.583  25.045  0.00  0.00           C
ATOM    615  CG  TYR    41      17.318  15.450  26.283  0.00  0.00           C
ATOM    616  CD1 TYR    41      17.759  15.154  27.609  0.00  0.00           C
ATOM    617  CD2 TYR    41      15.924  15.681  26.037  0.00  0.00           C
ATOM    618  CE1 TYR    41      16.811  15.143  28.623  0.00  0.00           C
ATOM    619  CE2 TYR    41      15.026  15.662  27.061  0.00  0.00           C
ATOM    620  CZ  TYR    41      15.427  15.259  28.284  0.00  0.00           C
ATOM    621  OH  TYR    41      14.462  15.373  29.267  0.00  0.00           O
ATOM    622  H   TYR    41      17.497  12.758  25.314  0.00  0.00           H
ATOM    623  HA  TYR    41      18.760  14.394  23.343  0.00  0.00           H
ATOM    624  HB2 TYR    41      19.131  16.138  25.351  0.00  0.00           H
ATOM    625  HB3 TYR    41      17.698  16.195  24.328  0.00  0.00           H
ATOM    626  HD1 TYR    41      18.826  15.060  27.740  0.00  0.00           H
ATOM    627  HD2 TYR    41      15.583  15.885  25.033  0.00  0.00           H
ATOM    628  HE1 TYR    41      17.141  15.020  29.645  0.00  0.00           H
ATOM    629  HE2 TYR    41      14.022  16.002  26.855  0.00  0.00           H
ATOM    630  HH  TYR    41      14.660  15.185  30.188  0.00  0.00           H
ATOM    631  N   CYS    42      21.018  14.192  24.133  0.00  0.00           N
ATOM    632  CA  CYS    42      22.385  14.112  24.618  0.00  0.00           C
ATOM    633  C   CYS    42      23.185  15.279  24.010  0.00  0.00           C
ATOM    634  O   CYS    42      22.682  16.070  23.159  0.00  0.00           O
ATOM    635  CB  CYS    42      22.939  12.753  24.129  0.00  0.00           C
ATOM    636  SG  CYS    42      24.591  12.506  24.813  0.00  0.00           S
ATOM    637  H   CYS    42      20.971  14.339  23.134  0.00  0.00           H
ATOM    638  HA  CYS    42      22.376  14.218  25.702  0.00  0.00           H
ATOM    639  HB2 CYS    42      22.249  11.995  24.500  0.00  0.00           H
ATOM    640  HB3 CYS    42      22.933  12.801  23.040  0.00  0.00           H
ATOM    641  HG  CYS    42      24.130  12.379  26.061  0.00  0.00           H
ATOM    642  N   CYS    43      24.411  15.579  24.507  0.00  0.00           N
ATOM    643  CA  CYS    43      25.136  16.834  24.360  0.00  0.00           C
ATOM    644  C   CYS    43      26.612  16.562  24.532  0.00  0.00           C
ATOM    645  O   CYS    43      27.041  15.808  25.436  0.00  0.00           O
ATOM    646  CB  CYS    43      24.630  17.770  25.562  0.00  0.00           C
ATOM    647  SG  CYS    43      25.064  19.442  25.163  0.00  0.00           S
ATOM    648  HN  CYS    43      24.801  14.922  25.167  0.00  0.00           H
ATOM    649  HA  CYS    43      24.915  17.279  23.391  0.00  0.00           H
ATOM    650  HB2 CYS    43      23.541  17.733  25.581  0.00  0.00           H
ATOM    651  HB3 CYS    43      25.040  17.397  26.501  0.00  0.00           H
ATOM    652  N   LYS    44      27.363  16.905  23.430  0.00  0.00           N
ATOM    653  CA  LYS    44      28.657  16.437  23.097  0.00  0.00           C
ATOM    654  C   LYS    44      29.522  17.474  22.373  0.00  0.00           C
ATOM    655  O   LYS    44      30.720  17.496  22.689  0.00  0.00           O
ATOM    656  CB  LYS    44      28.543  15.218  22.205  0.00  0.00           C
ATOM    657  CG  LYS    44      27.939  13.937  22.921  0.00  0.00           C
ATOM    658  CD  LYS    44      28.055  12.691  22.057  0.00  0.00           C
ATOM    659  CE  LYS    44      27.269  12.823  20.742  0.00  0.00           C
ATOM    660  NZ  LYS    44      27.320  11.676  19.850  0.00  0.00           N
ATOM    661  H   LYS    44      27.013  17.656  22.854  0.00  0.00           H
ATOM    662  HA  LYS    44      29.133  16.071  24.007  0.00  0.00           H
ATOM    663  HB2 LYS    44      27.984  15.493  21.310  0.00  0.00           H
ATOM    664  HB3 LYS    44      29.520  14.920  21.820  0.00  0.00           H
ATOM    665  HG2 LYS    44      28.622  13.793  23.758  0.00  0.00           H
ATOM    666  HG3 LYS    44      26.885  14.083  23.155  0.00  0.00           H
ATOM    667  HD2 LYS    44      29.087  12.410  21.847  0.00  0.00           H
ATOM    668  HD3 LYS    44      27.573  11.906  22.638  0.00  0.00           H
ATOM    669  HE2 LYS    44      26.290  13.151  21.090  0.00  0.00           H
ATOM    670  HE3 LYS    44      27.723  13.674  20.236  0.00  0.00           H
ATOM    671  HZ1 LYS    44      26.848  10.883  20.261  0.00  0.00           H
ATOM    672  HZ2 LYS    44      27.009  11.917  18.921  0.00  0.00           H
ATOM    673  HZ3 LYS    44      28.238  11.286  19.692  0.00  0.00           H
ATOM    674  N   PHE    45      29.025  18.258  21.455  0.00  0.00           N
ATOM    675  CA  PHE    45      29.855  19.218  20.726  0.00  0.00           C
ATOM    676  C   PHE    45      30.615  20.242  21.597  0.00  0.00           C
ATOM    677  O   PHE    45      31.573  20.841  21.101  0.00  0.00           O
ATOM    678  CB  PHE    45      29.053  19.855  19.555  0.00  0.00           C
ATOM    679  CG  PHE    45      28.557  18.766  18.603  0.00  0.00           C
ATOM    680  CD1 PHE    45      29.300  18.469  17.449  0.00  0.00           C
ATOM    681  CD2 PHE    45      27.418  17.946  18.856  0.00  0.00           C
ATOM    682  CE1 PHE    45      28.884  17.520  16.542  0.00  0.00           C
ATOM    683  CE2 PHE    45      26.978  16.986  17.955  0.00  0.00           C
ATOM    684  CZ  PHE    45      27.671  16.833  16.736  0.00  0.00           C
ATOM    685  H   PHE    45      28.130  18.048  21.036  0.00  0.00           H
ATOM    686  HA  PHE    45      30.685  18.700  20.246  0.00  0.00           H
ATOM    687  HB2 PHE    45      28.218  20.400  19.993  0.00  0.00           H
ATOM    688  HB3 PHE    45      29.613  20.609  19.004  0.00  0.00           H
ATOM    689  HD1 PHE    45      30.107  19.143  17.205  0.00  0.00           H
ATOM    690  HD2 PHE    45      26.787  18.236  19.683  0.00  0.00           H
ATOM    691  HE1 PHE    45      29.454  17.398  15.634  0.00  0.00           H
ATOM    692  HE2 PHE    45      26.004  16.546  18.109  0.00  0.00           H
ATOM    693  HZ  PHE    45      27.346  16.105  16.008  0.00  0.00           H
ATOM    694  N   GLY    46      30.250  20.453  22.880  0.00  0.00           N
ATOM    695  CA  GLY    46      31.090  21.255  23.819  0.00  0.00           C
ATOM    696  C   GLY    46      30.537  21.269  25.245  0.00  0.00           C
ATOM    697  O   GLY    46      31.126  21.607  26.232  0.00  0.00           O
ATOM    698  H   GLY    46      29.396  20.006  23.182  0.00  0.00           H
ATOM    699  HA2 GLY    46      32.072  20.800  23.944  0.00  0.00           H
ATOM    700  HA3 GLY    46      31.168  22.291  23.490  0.00  0.00           H
ATOM    701  N   ARG    47      29.269  20.896  25.395  0.00  0.00           N
ATOM    702  CA  ARG    47      28.461  20.961  26.618  0.00  0.00           C
ATOM    703  C   ARG    47      28.322  22.361  27.279  0.00  0.00           C
ATOM    704  O   ARG    47      27.848  22.490  28.365  0.00  0.00           O
ATOM    705  CB  ARG    47      28.911  19.842  27.589  0.00  0.00           C
ATOM    706  CG  ARG    47      28.887  18.394  27.023  0.00  0.00           C
ATOM    707  CD  ARG    47      30.268  17.919  26.624  0.00  0.00           C
ATOM    708  NE  ARG    47      30.258  16.485  26.301  0.00  0.00           N
ATOM    709  CZ  ARG    47      31.113  15.768  25.689  0.00  0.00           C
ATOM    710  NH1 ARG    47      32.307  16.226  25.358  0.00  0.00           N
ATOM    711  NH2 ARG    47      30.900  14.507  25.426  0.00  0.00           N
ATOM    712  H   ARG    47      28.722  20.637  24.586  0.00  0.00           H
ATOM    713  HA  ARG    47      27.457  20.812  26.219  0.00  0.00           H
ATOM    714  HB2 ARG    47      29.893  20.022  28.027  0.00  0.00           H
ATOM    715  HB3 ARG    47      28.216  19.819  28.429  0.00  0.00           H
ATOM    716  HG2 ARG    47      28.455  17.691  27.736  0.00  0.00           H
ATOM    717  HG3 ARG    47      28.277  18.324  26.123  0.00  0.00           H
ATOM    718  HD2 ARG    47      30.605  18.500  25.765  0.00  0.00           H
ATOM    719  HD3 ARG    47      30.854  18.101  27.525  0.00  0.00           H
ATOM    720  HE  ARG    47      29.342  16.097  26.472  0.00  0.00           H
ATOM    721 1HH1 ARG    47      32.521  17.194  25.551  0.00  0.00           H
ATOM    722 2HH1 ARG    47      32.853  15.620  24.764  0.00  0.00           H
ATOM    723 1HH2 ARG    47      30.109  14.128  25.926  0.00  0.00           H
ATOM    724 2HH2 ARG    47      31.616  13.924  25.014  0.00  0.00           H
ATOM    725  N   ALA    48      28.736  23.475  26.549  0.00  0.00           N
ATOM    726  CA  ALA    48      28.630  24.903  26.919  0.00  0.00           C
ATOM    727  C   ALA    48      27.389  25.588  26.397  0.00  0.00           C
ATOM    728  O   ALA    48      27.370  26.820  26.332  0.00  0.00           O
ATOM    729  CB  ALA    48      29.983  25.528  26.535  0.00  0.00           C
ATOM    730  H   ALA    48      29.026  23.259  25.606  0.00  0.00           H
ATOM    731  HA  ALA    48      28.569  24.979  28.005  0.00  0.00           H
ATOM    732  HB1 ALA    48      30.742  24.921  27.029  0.00  0.00           H
ATOM    733  HB2 ALA    48      30.154  25.459  25.461  0.00  0.00           H
ATOM    734  HB3 ALA    48      30.134  26.547  26.892  0.00  0.00           H
ATOM    735  N   CYS    49      26.353  24.894  26.017  0.00  0.00           N
ATOM    736  CA  CYS    49      25.061  25.349  25.370  0.00  0.00           C
ATOM    737  C   CYS    49      24.403  26.645  26.030  0.00  0.00           C
ATOM    738  O   CYS    49      24.654  26.963  27.133  0.00  0.00           O
ATOM    739  CB  CYS    49      24.060  24.202  25.568  0.00  0.00           C
ATOM    740  SG  CYS    49      24.694  22.740  24.766  0.00  0.00           S
ATOM    741  HN  CYS    49      26.504  23.900  26.116  0.00  0.00           H
ATOM    742  HA  CYS    49      25.275  25.511  24.313  0.00  0.00           H
ATOM    743  HB2 CYS    49      23.923  24.031  26.636  0.00  0.00           H
ATOM    744  HB3 CYS    49      23.083  24.463  25.159  0.00  0.00           H
ATOM    745  N   GLU    50      23.568  27.329  25.214  0.00  0.00           N
ATOM    746  CA  GLU    50      22.586  28.173  25.799  0.00  0.00           C
ATOM    747  C   GLU    50      21.510  27.469  26.540  0.00  0.00           C
ATOM    748  O   GLU    50      21.150  26.341  26.122  0.00  0.00           O
ATOM    749  CB  GLU    50      21.957  28.932  24.655  0.00  0.00           C
ATOM    750  CG  GLU    50      21.130  30.146  25.212  0.00  0.00           C
ATOM    751  CD  GLU    50      21.897  31.003  26.230  0.00  0.00           C
ATOM    752  OE1 GLU    50      22.829  31.768  25.875  0.00  0.00           O
ATOM    753  OE2 GLU    50      21.693  30.795  27.451  0.00  0.00           O
ATOM    754  H   GLU    50      23.393  26.867  24.333  0.00  0.00           H
ATOM    755  HA  GLU    50      23.057  28.891  26.470  0.00  0.00           H
ATOM    756  HB2 GLU    50      22.748  29.313  24.009  0.00  0.00           H
ATOM    757  HB3 GLU    50      21.315  28.281  24.063  0.00  0.00           H
ATOM    758  HG2 GLU    50      20.916  30.745  24.327  0.00  0.00           H
ATOM    759  HG3 GLU    50      20.176  29.749  25.560  0.00  0.00           H
ATOM    760  N   MET    51      21.065  27.993  27.612  0.00  0.00           N
ATOM    761  CA  MET    51      19.990  27.464  28.430  0.00  0.00           C
ATOM    762  C   MET    51      18.876  28.515  28.693  0.00  0.00           C
ATOM    763  O   MET    51      17.862  28.094  29.248  0.00  0.00           O
ATOM    764  CB  MET    51      20.558  26.860  29.772  0.00  0.00           C
ATOM    765  CG  MET    51      21.464  25.671  29.616  0.00  0.00           C
ATOM    766  SD  MET    51      22.489  25.286  31.031  0.00  0.00           S
ATOM    767  CE  MET    51      23.608  26.724  31.288  0.00  0.00           C
ATOM    768  H   MET    51      21.462  28.872  27.913  0.00  0.00           H
ATOM    769  HA  MET    51      19.526  26.633  27.898  0.00  0.00           H
ATOM    770  HB2 MET    51      21.145  27.653  30.233  0.00  0.00           H
ATOM    771  HB3 MET    51      19.792  26.610  30.507  0.00  0.00           H
ATOM    772  HG2 MET    51      20.911  24.749  29.435  0.00  0.00           H
ATOM    773  HG3 MET    51      22.170  25.840  28.803  0.00  0.00           H
ATOM    774  HE1 MET    51      23.995  26.976  30.300  0.00  0.00           H
ATOM    775  HE2 MET    51      22.945  27.518  31.632  0.00  0.00           H
ATOM    776  HE3 MET    51      24.422  26.455  31.960  0.00  0.00           H
ATOM    777  N   ASP    52      19.078  29.824  28.487  0.00  0.00           N
ATOM    778  CA  ASP    52      18.091  30.903  28.311  0.00  0.00           C
ATOM    779  C   ASP    52      16.646  30.534  27.779  0.00  0.00           C
ATOM    780  O   ASP    52      16.628  29.940  26.699  0.00  0.00           O
ATOM    781  CB  ASP    52      18.564  31.953  27.287  0.00  0.00           C
ATOM    782  CG  ASP    52      17.719  33.218  27.266  0.00  0.00           C
ATOM    783  OD1 ASP    52      16.678  33.200  26.554  0.00  0.00           O
ATOM    784  OD2 ASP    52      18.061  34.231  27.925  0.00  0.00           O
ATOM    785  H   ASP    52      19.989  30.063  28.123  0.00  0.00           H
ATOM    786  HA  ASP    52      17.964  31.371  29.287  0.00  0.00           H
ATOM    787  HB2 ASP    52      19.596  32.261  27.453  0.00  0.00           H
ATOM    788  HB3 ASP    52      18.707  31.593  26.268  0.00  0.00           H
ATOM    789  N   MET    53      15.550  30.824  28.491  0.00  0.00           N
ATOM    790  CA  MET    53      14.175  30.372  28.215  0.00  0.00           C
ATOM    791  C   MET    53      13.672  30.550  26.800  0.00  0.00           C
ATOM    792  O   MET    53      12.866  29.716  26.358  0.00  0.00           O
ATOM    793  CB  MET    53      13.156  30.829  29.290  0.00  0.00           C
ATOM    794  CG  MET    53      13.039  32.364  29.095  0.00  0.00           C
ATOM    795  SD  MET    53      12.300  33.222  30.468  0.00  0.00           S
ATOM    796  CE  MET    53      11.520  34.697  29.702  0.00  0.00           C
ATOM    797  H   MET    53      15.576  31.295  29.384  0.00  0.00           H
ATOM    798  HA  MET    53      14.279  29.303  28.397  0.00  0.00           H
ATOM    799  HB2 MET    53      12.145  30.426  29.233  0.00  0.00           H
ATOM    800  HB3 MET    53      13.644  30.616  30.241  0.00  0.00           H
ATOM    801  HG2 MET    53      14.040  32.767  28.946  0.00  0.00           H
ATOM    802  HG3 MET    53      12.505  32.609  28.177  0.00  0.00           H
ATOM    803  HE1 MET    53      12.170  35.294  29.061  0.00  0.00           H
ATOM    804  HE2 MET    53      10.634  34.476  29.107  0.00  0.00           H
ATOM    805  HE3 MET    53      11.270  35.322  30.558  0.00  0.00           H
ATOM    806  N   TYR    54      14.219  31.469  26.050  0.00  0.00           N
ATOM    807  CA  TYR    54      13.933  31.813  24.723  0.00  0.00           C
ATOM    808  C   TYR    54      14.970  31.381  23.714  0.00  0.00           C
ATOM    809  O   TYR    54      14.585  31.465  22.538  0.00  0.00           O
ATOM    810  CB  TYR    54      13.745  33.318  24.806  0.00  0.00           C
ATOM    811  CG  TYR    54      12.953  33.914  23.619  0.00  0.00           C
ATOM    812  CD1 TYR    54      11.565  33.644  23.525  0.00  0.00           C
ATOM    813  CD2 TYR    54      13.595  34.660  22.612  0.00  0.00           C
ATOM    814  CE1 TYR    54      10.748  34.193  22.557  0.00  0.00           C
ATOM    815  CE2 TYR    54      12.807  35.071  21.530  0.00  0.00           C
ATOM    816  CZ  TYR    54      11.402  34.867  21.511  0.00  0.00           C
ATOM    817  OH  TYR    54      10.692  35.462  20.505  0.00  0.00           O
ATOM    818  H   TYR    54      14.909  32.027  26.532  0.00  0.00           H
ATOM    819  HA  TYR    54      12.995  31.350  24.416  0.00  0.00           H
ATOM    820  HB2 TYR    54      13.141  33.542  25.684  0.00  0.00           H
ATOM    821  HB3 TYR    54      14.715  33.816  24.840  0.00  0.00           H
ATOM    822  HD1 TYR    54      11.019  33.132  24.304  0.00  0.00           H
ATOM    823  HD2 TYR    54      14.624  34.988  22.579  0.00  0.00           H
ATOM    824  HE1 TYR    54       9.688  33.986  22.551  0.00  0.00           H
ATOM    825  HE2 TYR    54      13.239  35.663  20.736  0.00  0.00           H
ATOM    826  HH  TYR    54       9.743  35.472  20.653  0.00  0.00           H
ATOM    827  N   MET    55      16.192  31.030  24.052  0.00  0.00           N
ATOM    828  CA  MET    55      17.282  30.713  23.089  0.00  0.00           C
ATOM    829  C   MET    55      17.877  29.291  23.337  0.00  0.00           C
ATOM    830  O   MET    55      18.657  28.831  22.512  0.00  0.00           O
ATOM    831  CB  MET    55      18.364  31.707  23.164  0.00  0.00           C
ATOM    832  CG  MET    55      17.888  33.038  22.609  0.00  0.00           C
ATOM    833  SD  MET    55      19.020  34.436  22.421  0.00  0.00           S
ATOM    834  CE  MET    55      17.720  35.515  21.706  0.00  0.00           C
ATOM    835  H   MET    55      16.444  31.010  25.029  0.00  0.00           H
ATOM    836  HA  MET    55      16.772  30.705  22.126  0.00  0.00           H
ATOM    837  HB2 MET    55      18.697  31.824  24.196  0.00  0.00           H
ATOM    838  HB3 MET    55      19.205  31.448  22.520  0.00  0.00           H
ATOM    839  HG2 MET    55      17.378  32.885  21.658  0.00  0.00           H
ATOM    840  HG3 MET    55      17.146  33.329  23.353  0.00  0.00           H
ATOM    841  HE1 MET    55      18.206  36.410  21.317  0.00  0.00           H
ATOM    842  HE2 MET    55      17.299  34.990  20.849  0.00  0.00           H
ATOM    843  HE3 MET    55      16.947  35.829  22.406  0.00  0.00           H
ATOM    844  N   ARG    56      17.460  28.575  24.403  0.00  0.00           N
ATOM    845  CA  ARG    56      17.564  27.042  24.480  0.00  0.00           C
ATOM    846  C   ARG    56      17.193  26.112  23.293  0.00  0.00           C
ATOM    847  O   ARG    56      16.957  24.933  23.403  0.00  0.00           O
ATOM    848  CB  ARG    56      16.795  26.596  25.695  0.00  0.00           C
ATOM    849  CG  ARG    56      15.269  26.751  25.558  0.00  0.00           C
ATOM    850  CD  ARG    56      14.646  26.087  26.764  0.00  0.00           C
ATOM    851  NE  ARG    56      13.205  26.474  26.860  0.00  0.00           N
ATOM    852  CZ  ARG    56      12.477  26.783  27.901  0.00  0.00           C
ATOM    853  NH1 ARG    56      13.031  26.871  29.060  0.00  0.00           N
ATOM    854  NH2 ARG    56      11.213  27.158  27.736  0.00  0.00           N
ATOM    855  H   ARG    56      16.925  28.998  25.146  0.00  0.00           H
ATOM    856  HA  ARG    56      18.626  26.874  24.654  0.00  0.00           H
ATOM    857  HB2 ARG    56      17.047  25.577  25.989  0.00  0.00           H
ATOM    858  HB3 ARG    56      17.161  27.114  26.581  0.00  0.00           H
ATOM    859  HG2 ARG    56      15.035  27.815  25.574  0.00  0.00           H
ATOM    860  HG3 ARG    56      14.890  26.277  24.653  0.00  0.00           H
ATOM    861  HD2 ARG    56      14.729  25.011  26.614  0.00  0.00           H
ATOM    862  HD3 ARG    56      15.188  26.299  27.687  0.00  0.00           H
ATOM    863  HE  ARG    56      12.623  26.253  26.064  0.00  0.00           H
ATOM    864 1HH1 ARG    56      14.010  26.645  29.161  0.00  0.00           H
ATOM    865 2HH1 ARG    56      12.433  27.222  29.795  0.00  0.00           H
ATOM    866 1HH2 ARG    56      10.729  27.088  26.853  0.00  0.00           H
ATOM    867 2HH2 ARG    56      10.662  27.154  28.581  0.00  0.00           H
ATOM    868  N   ARG    57      16.924  26.693  22.106  0.00  0.00           N
ATOM    869  CA  ARG    57      16.507  26.004  20.847  0.00  0.00           C
ATOM    870  C   ARG    57      17.424  24.838  20.418  0.00  0.00           C
ATOM    871  O   ARG    57      16.999  24.057  19.553  0.00  0.00           O
ATOM    872  CB  ARG    57      16.325  27.135  19.793  0.00  0.00           C
ATOM    873  CG  ARG    57      15.354  28.234  20.267  0.00  0.00           C
ATOM    874  CD  ARG    57      15.469  29.437  19.341  0.00  0.00           C
ATOM    875  NE  ARG    57      14.878  30.644  19.877  0.00  0.00           N
ATOM    876  CZ  ARG    57      14.965  31.798  19.305  0.00  0.00           C
ATOM    877  NH1 ARG    57      15.501  31.987  18.101  0.00  0.00           N
ATOM    878  NH2 ARG    57      14.558  32.846  19.936  0.00  0.00           N
ATOM    879  H   ARG    57      17.089  27.687  22.181  0.00  0.00           H
ATOM    880  HA  ARG    57      15.549  25.507  20.992  0.00  0.00           H
ATOM    881  HB2 ARG    57      17.283  27.645  19.687  0.00  0.00           H
ATOM    882  HB3 ARG    57      15.986  26.752  18.830  0.00  0.00           H
ATOM    883  HG2 ARG    57      14.335  27.853  20.210  0.00  0.00           H
ATOM    884  HG3 ARG    57      15.634  28.630  21.243  0.00  0.00           H
ATOM    885  HD2 ARG    57      16.508  29.591  19.047  0.00  0.00           H
ATOM    886  HD3 ARG    57      14.856  29.185  18.476  0.00  0.00           H
ATOM    887  HE  ARG    57      14.533  30.581  20.826  0.00  0.00           H
ATOM    888 1HH1 ARG    57      15.790  31.182  17.563  0.00  0.00           H
ATOM    889 2HH1 ARG    57      15.929  32.835  17.760  0.00  0.00           H
ATOM    890 1HH2 ARG    57      13.971  32.815  20.758  0.00  0.00           H
ATOM    891 2HH2 ARG    57      14.749  33.763  19.556  0.00  0.00           H
ATOM    892  N   LYS    58      18.629  24.653  20.973  0.00  0.00           N
ATOM    893  CA  LYS    58      19.669  23.644  20.533  0.00  0.00           C
ATOM    894  C   LYS    58      20.151  22.682  21.695  0.00  0.00           C
ATOM    895  O   LYS    58      20.873  21.733  21.307  0.00  0.00           O
ATOM    896  CB  LYS    58      20.769  24.507  19.875  0.00  0.00           C
ATOM    897  CG  LYS    58      21.923  23.689  19.285  0.00  0.00           C
ATOM    898  CD  LYS    58      22.851  24.440  18.383  0.00  0.00           C
ATOM    899  CE  LYS    58      23.300  25.853  18.918  0.00  0.00           C
ATOM    900  NZ  LYS    58      24.077  26.457  17.827  0.00  0.00           N
ATOM    901  H   LYS    58      18.891  25.385  21.618  0.00  0.00           H
ATOM    902  HA  LYS    58      19.171  23.145  19.701  0.00  0.00           H
ATOM    903  HB2 LYS    58      20.238  25.180  19.203  0.00  0.00           H
ATOM    904  HB3 LYS    58      21.222  25.066  20.694  0.00  0.00           H
ATOM    905  HG2 LYS    58      22.503  23.178  20.053  0.00  0.00           H
ATOM    906  HG3 LYS    58      21.408  22.970  18.646  0.00  0.00           H
ATOM    907  HD2 LYS    58      23.766  23.901  18.139  0.00  0.00           H
ATOM    908  HD3 LYS    58      22.233  24.562  17.494  0.00  0.00           H
ATOM    909  HE2 LYS    58      22.522  26.585  19.141  0.00  0.00           H
ATOM    910  HE3 LYS    58      23.930  25.702  19.794  0.00  0.00           H
ATOM    911  HZ1 LYS    58      24.477  27.353  18.069  0.00  0.00           H
ATOM    912  HZ2 LYS    58      24.857  25.866  17.575  0.00  0.00           H
ATOM    913  HZ3 LYS    58      23.512  26.585  17.001  0.00  0.00           H
ATOM    914  N   CYS    59      19.590  22.733  22.927  0.00  0.00           N
ATOM    915  CA  CYS    59      19.984  21.674  23.942  0.00  0.00           C
ATOM    916  C   CYS    59      18.944  21.413  25.013  0.00  0.00           C
ATOM    917  O   CYS    59      18.225  22.300  25.511  0.00  0.00           O
ATOM    918  CB  CYS    59      21.404  22.073  24.486  0.00  0.00           C
ATOM    919  SG  CYS    59      22.328  20.645  24.990  0.00  0.00           S
ATOM    920  HN  CYS    59      19.111  23.587  23.178  0.00  0.00           H
ATOM    921  HA  CYS    59      20.074  20.751  23.369  0.00  0.00           H
ATOM    922  HB2 CYS    59      22.067  22.578  23.784  0.00  0.00           H
ATOM    923  HB3 CYS    59      21.168  22.735  25.320  0.00  0.00           H
ATOM    924  N   GLN    60      18.941  20.231  25.504  0.00  0.00           N
ATOM    925  CA  GLN    60      18.049  19.832  26.583  0.00  0.00           C
ATOM    926  C   GLN    60      18.768  18.995  27.694  0.00  0.00           C
ATOM    927  O   GLN    60      18.407  19.131  28.856  0.00  0.00           O
ATOM    928  CB  GLN    60      16.935  18.996  26.039  0.00  0.00           C
ATOM    929  CG  GLN    60      15.928  19.623  25.028  0.00  0.00           C
ATOM    930  CD  GLN    60      15.182  18.611  24.247  0.00  0.00           C
ATOM    931  NE2 GLN    60      15.746  18.073  23.168  0.00  0.00           N
ATOM    932  OE1 GLN    60      14.011  18.268  24.594  0.00  0.00           O
ATOM    933  H   GLN    60      19.563  19.501  25.184  0.00  0.00           H
ATOM    934  HA  GLN    60      17.593  20.738  26.983  0.00  0.00           H
ATOM    935  HB2 GLN    60      17.373  18.167  25.483  0.00  0.00           H
ATOM    936  HB3 GLN    60      16.378  18.689  26.924  0.00  0.00           H
ATOM    937  HG2 GLN    60      15.226  20.330  25.470  0.00  0.00           H
ATOM    938  HG3 GLN    60      16.422  20.250  24.285  0.00  0.00           H
ATOM    939 1HE2 GLN    60      15.210  17.511  22.521  0.00  0.00           H
ATOM    940 2HE2 GLN    60      16.599  18.454  22.784  0.00  0.00           H
ATOM    941  N   GLU    61      19.836  18.194  27.362  0.00  0.00           N
ATOM    942  CA  GLU    61      20.691  17.576  28.383  0.00  0.00           C
ATOM    943  C   GLU    61      21.327  18.715  29.232  0.00  0.00           C
ATOM    944  O   GLU    61      21.631  18.443  30.392  0.00  0.00           O
ATOM    945  CB  GLU    61      21.748  16.688  27.762  0.00  0.00           C
ATOM    946  CG  GLU    61      22.576  15.858  28.771  0.00  0.00           C
ATOM    947  CD  GLU    61      23.184  14.577  28.076  0.00  0.00           C
ATOM    948  OE1 GLU    61      22.535  13.489  28.175  0.00  0.00           O
ATOM    949  OE2 GLU    61      24.248  14.645  27.397  0.00  0.00           O
ATOM    950  H   GLU    61      20.220  18.227  26.428  0.00  0.00           H
ATOM    951  HA  GLU    61      20.126  16.930  29.055  0.00  0.00           H
ATOM    952  HB2 GLU    61      21.280  16.047  27.014  0.00  0.00           H
ATOM    953  HB3 GLU    61      22.459  17.345  27.260  0.00  0.00           H
ATOM    954  HG2 GLU    61      23.342  16.481  29.234  0.00  0.00           H
ATOM    955  HG3 GLU    61      21.984  15.570  29.641  0.00  0.00           H
ATOM    956  N   CYS    62      21.564  19.919  28.641  0.00  0.00           N
ATOM    957  CA  CYS    62      22.065  20.957  29.385  0.00  0.00           C
ATOM    958  C   CYS    62      21.038  21.650  30.296  0.00  0.00           C
ATOM    959  O   CYS    62      21.424  21.947  31.463  0.00  0.00           O
ATOM    960  CB  CYS    62      22.655  21.956  28.376  0.00  0.00           C
ATOM    961  SG  CYS    62      24.223  21.389  27.598  0.00  0.00           S
ATOM    962  HN  CYS    62      21.344  20.013  27.660  0.00  0.00           H
ATOM    963  HA  CYS    62      22.888  20.571  29.985  0.00  0.00           H
ATOM    964  HB2 CYS    62      21.917  22.316  27.659  0.00  0.00           H
ATOM    965  HB3 CYS    62      22.975  22.790  29.000  0.00  0.00           H
ATOM    966  N   ARG    63      19.728  21.677  29.981  0.00  0.00           N
ATOM    967  CA  ARG    63      18.636  22.024  30.895  0.00  0.00           C
ATOM    968  C   ARG    63      18.572  21.115  32.169  0.00  0.00           C
ATOM    969  O   ARG    63      18.123  21.615  33.209  0.00  0.00           O
ATOM    970  CB  ARG    63      17.272  22.174  30.106  0.00  0.00           C
ATOM    971  CG  ARG    63      15.991  22.595  30.903  0.00  0.00           C
ATOM    972  CD  ARG    63      14.826  23.060  30.043  0.00  0.00           C
ATOM    973  NE  ARG    63      13.631  23.459  30.794  0.00  0.00           N
ATOM    974  CZ  ARG    63      12.436  23.640  30.305  0.00  0.00           C
ATOM    975  NH1 ARG    63      12.021  23.292  29.163  0.00  0.00           N
ATOM    976  NH2 ARG    63      11.652  24.337  31.143  0.00  0.00           N
ATOM    977  H   ARG    63      19.494  21.449  29.025  0.00  0.00           H
ATOM    978  HA  ARG    63      18.830  23.037  31.247  0.00  0.00           H
ATOM    979  HB2 ARG    63      17.407  22.779  29.209  0.00  0.00           H
ATOM    980  HB3 ARG    63      17.064  21.204  29.653  0.00  0.00           H
ATOM    981  HG2 ARG    63      15.552  21.893  31.612  0.00  0.00           H
ATOM    982  HG3 ARG    63      16.240  23.470  31.502  0.00  0.00           H
ATOM    983  HD2 ARG    63      15.101  23.920  29.432  0.00  0.00           H
ATOM    984  HD3 ARG    63      14.639  22.333  29.252  0.00  0.00           H
ATOM    985  HE  ARG    63      13.865  23.949  31.646  0.00  0.00           H
ATOM    986 1HH1 ARG    63      12.677  22.771  28.598  0.00  0.00           H
ATOM    987 2HH1 ARG    63      11.033  23.393  28.975  0.00  0.00           H
ATOM    988 1HH2 ARG    63      11.942  24.453  32.104  0.00  0.00           H
ATOM    989 2HH2 ARG    63      10.833  24.819  30.800  0.00  0.00           H
ATOM    990  N   LEU    64      18.951  19.888  31.957  0.00  0.00           N
ATOM    991  CA  LEU    64      18.995  18.896  33.040  0.00  0.00           C
ATOM    992  C   LEU    64      20.283  19.009  33.840  0.00  0.00           C
ATOM    993  O   LEU    64      20.222  18.966  35.139  0.00  0.00           O
ATOM    994  CB  LEU    64      18.850  17.486  32.455  0.00  0.00           C
ATOM    995  CG  LEU    64      18.987  16.181  33.356  0.00  0.00           C
ATOM    996  CD1 LEU    64      18.139  16.232  34.656  0.00  0.00           C
ATOM    997  CD2 LEU    64      18.562  15.077  32.490  0.00  0.00           C
ATOM    998  H   LEU    64      18.999  19.585  30.995  0.00  0.00           H
ATOM    999  HA  LEU    64      18.214  19.171  33.749  0.00  0.00           H
ATOM   1000  HB2 LEU    64      17.830  17.373  32.087  0.00  0.00           H
ATOM   1001  HB3 LEU    64      19.514  17.492  31.591  0.00  0.00           H
ATOM   1002  HG  LEU    64      20.020  15.959  33.625  0.00  0.00           H
ATOM   1003 1HD1 LEU    64      18.166  15.259  35.146  0.00  0.00           H
ATOM   1004 2HD1 LEU    64      18.604  16.856  35.419  0.00  0.00           H
ATOM   1005 3HD1 LEU    64      17.133  16.610  34.475  0.00  0.00           H
ATOM   1006 1HD2 LEU    64      19.352  14.959  31.749  0.00  0.00           H
ATOM   1007 2HD2 LEU    64      18.479  14.129  33.023  0.00  0.00           H
ATOM   1008 3HD2 LEU    64      17.609  15.356  32.042  0.00  0.00           H
ATOM   1009  N   LYS    65      21.473  19.297  33.297  0.00  0.00           N
ATOM   1010  CA  LYS    65      22.714  19.705  34.045  0.00  0.00           C
ATOM   1011  C   LYS    65      22.430  20.997  34.922  0.00  0.00           C
ATOM   1012  O   LYS    65      22.739  21.045  36.104  0.00  0.00           O
ATOM   1013  CB  LYS    65      23.926  19.911  33.142  0.00  0.00           C
ATOM   1014  CG  LYS    65      24.848  18.708  32.913  0.00  0.00           C
ATOM   1015  CD  LYS    65      24.200  17.430  32.243  0.00  0.00           C
ATOM   1016  CE  LYS    65      25.198  16.388  31.799  0.00  0.00           C
ATOM   1017  NZ  LYS    65      26.313  16.994  31.089  0.00  0.00           N
ATOM   1018  H   LYS    65      21.535  19.258  32.289  0.00  0.00           H
ATOM   1019  HA  LYS    65      23.025  18.945  34.762  0.00  0.00           H
ATOM   1020  HB2 LYS    65      23.589  20.255  32.164  0.00  0.00           H
ATOM   1021  HB3 LYS    65      24.572  20.692  33.545  0.00  0.00           H
ATOM   1022  HG2 LYS    65      25.739  19.003  32.358  0.00  0.00           H
ATOM   1023  HG3 LYS    65      25.138  18.425  33.925  0.00  0.00           H
ATOM   1024  HD2 LYS    65      23.557  16.926  32.964  0.00  0.00           H
ATOM   1025  HD3 LYS    65      23.585  17.672  31.377  0.00  0.00           H
ATOM   1026  HE2 LYS    65      25.536  15.856  32.688  0.00  0.00           H
ATOM   1027  HE3 LYS    65      24.718  15.648  31.159  0.00  0.00           H
ATOM   1028  HZ1 LYS    65      25.894  17.756  30.574  0.00  0.00           H
ATOM   1029  HZ2 LYS    65      27.000  17.359  31.732  0.00  0.00           H
ATOM   1030  HZ3 LYS    65      26.661  16.346  30.398  0.00  0.00           H
ATOM   1031  N   LYS    66      21.724  22.039  34.433  0.00  0.00           N
ATOM   1032  CA  LYS    66      21.237  23.283  35.123  0.00  0.00           C
ATOM   1033  C   LYS    66      20.323  22.973  36.298  0.00  0.00           C
ATOM   1034  O   LYS    66      20.585  23.427  37.435  0.00  0.00           O
ATOM   1035  CB  LYS    66      20.722  24.207  34.007  0.00  0.00           C
ATOM   1036  CG  LYS    66      20.280  25.582  34.553  0.00  0.00           C
ATOM   1037  CD  LYS    66      19.828  26.558  33.467  0.00  0.00           C
ATOM   1038  CE  LYS    66      19.122  27.832  33.881  0.00  0.00           C
ATOM   1039  NZ  LYS    66      20.082  28.918  34.183  0.00  0.00           N
ATOM   1040  H   LYS    66      21.490  22.091  33.452  0.00  0.00           H
ATOM   1041  HA  LYS    66      22.081  23.746  35.634  0.00  0.00           H
ATOM   1042  HB2 LYS    66      21.463  24.383  33.228  0.00  0.00           H
ATOM   1043  HB3 LYS    66      19.838  23.710  33.608  0.00  0.00           H
ATOM   1044  HG2 LYS    66      19.505  25.553  35.319  0.00  0.00           H
ATOM   1045  HG3 LYS    66      21.173  26.058  34.959  0.00  0.00           H
ATOM   1046  HD2 LYS    66      20.696  26.826  32.864  0.00  0.00           H
ATOM   1047  HD3 LYS    66      19.046  26.037  32.914  0.00  0.00           H
ATOM   1048  HE2 LYS    66      18.368  28.120  33.150  0.00  0.00           H
ATOM   1049  HE3 LYS    66      18.573  27.603  34.794  0.00  0.00           H
ATOM   1050  HZ1 LYS    66      20.595  29.103  33.333  0.00  0.00           H
ATOM   1051  HZ2 LYS    66      19.519  29.751  34.281  0.00  0.00           H
ATOM   1052  HZ3 LYS    66      20.630  28.691  35.000  0.00  0.00           H
ATOM   1053  N   ALA    67      19.292  22.227  36.077  0.00  0.00           N
ATOM   1054  CA  ALA    67      18.349  21.813  37.200  0.00  0.00           C
ATOM   1055  C   ALA    67      19.017  21.066  38.332  0.00  0.00           C
ATOM   1056  O   ALA    67      18.746  21.400  39.518  0.00  0.00           O
ATOM   1057  CB  ALA    67      17.204  20.999  36.505  0.00  0.00           C
ATOM   1058  H   ALA    67      19.144  22.091  35.087  0.00  0.00           H
ATOM   1059  HA  ALA    67      17.995  22.794  37.518  0.00  0.00           H
ATOM   1060  HB1 ALA    67      16.819  21.509  35.622  0.00  0.00           H
ATOM   1061  HB2 ALA    67      17.387  19.959  36.233  0.00  0.00           H
ATOM   1062  HB3 ALA    67      16.463  20.876  37.295  0.00  0.00           H
ATOM   1063  N   LEU    68      19.903  20.162  38.054  0.00  0.00           N
ATOM   1064  CA  LEU    68      20.754  19.574  39.071  0.00  0.00           C
ATOM   1065  C   LEU    68      21.669  20.553  39.690  0.00  0.00           C
ATOM   1066  O   LEU    68      21.889  20.370  40.903  0.00  0.00           O
ATOM   1067  CB  LEU    68      21.587  18.380  38.416  0.00  0.00           C
ATOM   1068  CG  LEU    68      20.638  17.232  38.028  0.00  0.00           C
ATOM   1069  CD1 LEU    68      21.399  16.177  37.163  0.00  0.00           C
ATOM   1070  CD2 LEU    68      19.983  16.504  39.238  0.00  0.00           C
ATOM   1071  H   LEU    68      20.165  19.938  37.104  0.00  0.00           H
ATOM   1072  HA  LEU    68      20.110  19.218  39.876  0.00  0.00           H
ATOM   1073  HB2 LEU    68      22.054  18.722  37.491  0.00  0.00           H
ATOM   1074  HB3 LEU    68      22.371  18.093  39.117  0.00  0.00           H
ATOM   1075  HG  LEU    68      19.792  17.682  37.510  0.00  0.00           H
ATOM   1076 1HD1 LEU    68      20.851  15.236  37.145  0.00  0.00           H
ATOM   1077 2HD1 LEU    68      21.485  16.573  36.152  0.00  0.00           H
ATOM   1078 3HD1 LEU    68      22.372  15.959  37.604  0.00  0.00           H
ATOM   1079 1HD2 LEU    68      19.503  17.216  39.909  0.00  0.00           H
ATOM   1080 2HD2 LEU    68      19.192  15.898  38.794  0.00  0.00           H
ATOM   1081 3HD2 LEU    68      20.627  15.784  39.742  0.00  0.00           H
ATOM   1082  N   ALA    69      22.127  21.595  39.045  0.00  0.00           N
ATOM   1083  CA  ALA    69      23.137  22.462  39.578  0.00  0.00           C
ATOM   1084  C   ALA    69      22.590  23.634  40.402  0.00  0.00           C
ATOM   1085  O   ALA    69      23.217  24.003  41.307  0.00  0.00           O
ATOM   1086  CB  ALA    69      23.996  22.885  38.342  0.00  0.00           C
ATOM   1087  H   ALA    69      21.952  21.615  38.050  0.00  0.00           H
ATOM   1088  HA  ALA    69      23.767  21.848  40.222  0.00  0.00           H
ATOM   1089  HB1 ALA    69      24.515  22.024  37.923  0.00  0.00           H
ATOM   1090  HB2 ALA    69      23.393  23.343  37.558  0.00  0.00           H
ATOM   1091  HB3 ALA    69      24.569  23.723  38.740  0.00  0.00           H
ATOM   1092  N   VAL    70      21.417  24.186  40.018  0.00  0.00           N
ATOM   1093  CA  VAL    70      20.617  25.040  40.885  0.00  0.00           C
ATOM   1094  C   VAL    70      20.114  24.260  42.077  0.00  0.00           C
ATOM   1095  O   VAL    70      20.258  24.812  43.206  0.00  0.00           O
ATOM   1096  CB  VAL    70      19.388  25.438  40.042  0.00  0.00           C
ATOM   1097  CG1 VAL    70      18.211  25.902  40.871  0.00  0.00           C
ATOM   1098  CG2 VAL    70      19.778  26.634  39.064  0.00  0.00           C
ATOM   1099  H   VAL    70      21.163  24.006  39.056  0.00  0.00           H
ATOM   1100  HA  VAL    70      21.043  25.952  41.304  0.00  0.00           H
ATOM   1101  HB  VAL    70      19.037  24.729  39.292  0.00  0.00           H
ATOM   1102 1HG1 VAL    70      17.848  25.102  41.515  0.00  0.00           H
ATOM   1103 2HG1 VAL    70      18.485  26.813  41.403  0.00  0.00           H
ATOM   1104 3HG1 VAL    70      17.376  26.088  40.194  0.00  0.00           H
ATOM   1105 1HG2 VAL    70      18.887  27.061  38.605  0.00  0.00           H
ATOM   1106 2HG2 VAL    70      20.285  27.389  39.664  0.00  0.00           H
ATOM   1107 3HG2 VAL    70      20.419  26.260  38.265  0.00  0.00           H
ATOM   1108  N   GLY    71      19.556  23.069  41.919  0.00  0.00           N
ATOM   1109  CA  GLY    71      19.149  22.333  43.174  0.00  0.00           C
ATOM   1110  C   GLY    71      18.034  21.275  43.146  0.00  0.00           C
ATOM   1111  O   GLY    71      17.721  20.719  44.222  0.00  0.00           O
ATOM   1112  H   GLY    71      19.289  22.646  41.041  0.00  0.00           H
ATOM   1113  HA2 GLY    71      20.060  21.944  43.628  0.00  0.00           H
ATOM   1114  HA3 GLY    71      18.755  23.067  43.878  0.00  0.00           H
ATOM   1115  N   MET    72      17.437  20.945  42.024  0.00  0.00           N
ATOM   1116  CA  MET    72      16.495  19.831  41.851  0.00  0.00           C
ATOM   1117  C   MET    72      17.109  18.491  42.069  0.00  0.00           C
ATOM   1118  O   MET    72      18.225  18.252  41.651  0.00  0.00           O
ATOM   1119  CB  MET    72      15.829  19.903  40.492  0.00  0.00           C
ATOM   1120  CG  MET    72      15.412  21.316  40.169  0.00  0.00           C
ATOM   1121  SD  MET    72      14.234  21.542  38.805  0.00  0.00           S
ATOM   1122  CE  MET    72      12.673  20.890  39.504  0.00  0.00           C
ATOM   1123  H   MET    72      17.722  21.333  41.137  0.00  0.00           H
ATOM   1124  HA  MET    72      15.686  19.917  42.576  0.00  0.00           H
ATOM   1125  HB2 MET    72      16.535  19.611  39.714  0.00  0.00           H
ATOM   1126  HB3 MET    72      14.912  19.315  40.465  0.00  0.00           H
ATOM   1127  HG2 MET    72      14.970  21.753  41.064  0.00  0.00           H
ATOM   1128  HG3 MET    72      16.345  21.836  39.952  0.00  0.00           H
ATOM   1129  HE1 MET    72      12.828  19.873  39.865  0.00  0.00           H
ATOM   1130  HE2 MET    72      12.293  21.503  40.320  0.00  0.00           H
ATOM   1131  HE3 MET    72      11.914  20.847  38.721  0.00  0.00           H
ATOM   1132  N   ARG    73      16.337  17.649  42.802  0.00  0.00           N
ATOM   1133  CA  ARG    73      16.621  16.352  43.428  0.00  0.00           C
ATOM   1134  C   ARG    73      15.872  15.121  42.788  0.00  0.00           C
ATOM   1135  O   ARG    73      14.729  14.901  43.057  0.00  0.00           O
ATOM   1136  CB  ARG    73      16.370  16.405  44.941  0.00  0.00           C
ATOM   1137  CG  ARG    73      16.552  15.075  45.722  0.00  0.00           C
ATOM   1138  CD  ARG    73      16.726  15.200  47.272  0.00  0.00           C
ATOM   1139  NE  ARG    73      16.937  13.943  48.112  0.00  0.00           N
ATOM   1140  CZ  ARG    73      18.121  13.514  48.521  0.00  0.00           C
ATOM   1141  NH1 ARG    73      18.296  12.301  48.957  0.00  0.00           N
ATOM   1142  NH2 ARG    73      19.185  14.299  48.618  0.00  0.00           N
ATOM   1143  H   ARG    73      15.423  18.047  42.969  0.00  0.00           H
ATOM   1144  HA  ARG    73      17.699  16.222  43.330  0.00  0.00           H
ATOM   1145  HB2 ARG    73      17.047  17.072  45.473  0.00  0.00           H
ATOM   1146  HB3 ARG    73      15.363  16.811  45.035  0.00  0.00           H
ATOM   1147  HG2 ARG    73      15.715  14.388  45.605  0.00  0.00           H
ATOM   1148  HG3 ARG    73      17.453  14.581  45.359  0.00  0.00           H
ATOM   1149  HD2 ARG    73      17.530  15.921  47.423  0.00  0.00           H
ATOM   1150  HD3 ARG    73      15.852  15.685  47.706  0.00  0.00           H
ATOM   1151  HE  ARG    73      16.160  13.318  48.274  0.00  0.00           H
ATOM   1152 1HH1 ARG    73      17.526  11.650  49.012  0.00  0.00           H
ATOM   1153 2HH1 ARG    73      19.257  11.996  49.018  0.00  0.00           H
ATOM   1154 1HH2 ARG    73      19.050  15.270  48.375  0.00  0.00           H
ATOM   1155 2HH2 ARG    73      19.952  13.955  49.177  0.00  0.00           H
ATOM   1156  N   PRO    74      16.601  14.276  42.027  0.00  0.00           N
ATOM   1157  CA  PRO    74      15.977  13.142  41.306  0.00  0.00           C
ATOM   1158  C   PRO    74      15.306  12.060  42.081  0.00  0.00           C
ATOM   1159  O   PRO    74      14.278  11.536  41.609  0.00  0.00           O
ATOM   1160  CB  PRO    74      17.044  12.518  40.436  0.00  0.00           C
ATOM   1161  CG  PRO    74      17.990  13.673  40.097  0.00  0.00           C
ATOM   1162  CD  PRO    74      17.858  14.580  41.368  0.00  0.00           C
ATOM   1163  HA  PRO    74      15.173  13.548  40.693  0.00  0.00           H
ATOM   1164  HB2 PRO    74      17.574  11.794  41.055  0.00  0.00           H
ATOM   1165  HB3 PRO    74      16.550  12.094  39.563  0.00  0.00           H
ATOM   1166  HG2 PRO    74      18.986  13.320  39.832  0.00  0.00           H
ATOM   1167  HG3 PRO    74      17.653  14.212  39.212  0.00  0.00           H
ATOM   1168  HD2 PRO    74      18.759  14.486  41.973  0.00  0.00           H
ATOM   1169  HD3 PRO    74      18.082  15.579  40.995  0.00  0.00           H
ATOM   1170  N   GLU    75      15.746  11.799  43.341  0.00  0.00           N
ATOM   1171  CA  GLU    75      15.074  10.959  44.334  0.00  0.00           C
ATOM   1172  C   GLU    75      13.510  11.208  44.517  0.00  0.00           C
ATOM   1173  O   GLU    75      12.780  10.340  44.803  0.00  0.00           O
ATOM   1174  CB  GLU    75      15.739  11.222  45.734  0.00  0.00           C
ATOM   1175  CG  GLU    75      15.074  10.368  46.864  0.00  0.00           C
ATOM   1176  CD  GLU    75      15.890  10.641  48.104  0.00  0.00           C
ATOM   1177  OE1 GLU    75      16.810   9.854  48.508  0.00  0.00           O
ATOM   1178  OE2 GLU    75      15.646  11.688  48.822  0.00  0.00           O
ATOM   1179  H   GLU    75      16.478  12.417  43.659  0.00  0.00           H
ATOM   1180  HA  GLU    75      15.192   9.932  43.985  0.00  0.00           H
ATOM   1181  HB2 GLU    75      16.756  10.831  45.694  0.00  0.00           H
ATOM   1182  HB3 GLU    75      15.656  12.291  45.926  0.00  0.00           H
ATOM   1183  HG2 GLU    75      14.047  10.667  47.078  0.00  0.00           H
ATOM   1184  HG3 GLU    75      15.246   9.306  46.681  0.00  0.00           H
ATOM   1185  N   CYS    76      13.148  12.449  44.314  0.00  0.00           N
ATOM   1186  CA  CYS    76      11.693  12.855  44.409  0.00  0.00           C
ATOM   1187  C   CYS    76      10.793  12.382  43.275  0.00  0.00           C
ATOM   1188  O   CYS    76       9.613  12.821  43.213  0.00  0.00           O
ATOM   1189  CB  CYS    76      11.651  14.369  44.674  0.00  0.00           C
ATOM   1190  SG  CYS    76      12.844  15.040  45.833  0.00  0.00           S
ATOM   1191  H   CYS    76      13.828  13.107  43.961  0.00  0.00           H
ATOM   1192  HA  CYS    76      11.204  12.386  45.262  0.00  0.00           H
ATOM   1193  HB2 CYS    76      11.788  14.813  43.687  0.00  0.00           H
ATOM   1194  HB3 CYS    76      10.644  14.588  45.030  0.00  0.00           H
ATOM   1195  HG  CYS    76      12.535  14.331  46.922  0.00  0.00           H
ATOM   1196  N   VAL    77      11.333  11.712  42.279  0.00  0.00           N
ATOM   1197  CA  VAL    77      10.683  11.420  40.977  0.00  0.00           C
ATOM   1198  C   VAL    77      10.996  10.125  40.200  0.00  0.00           C
ATOM   1199  O   VAL    77      10.177   9.666  39.393  0.00  0.00           O
ATOM   1200  CB  VAL    77      10.734  12.665  39.958  0.00  0.00           C
ATOM   1201  CG1 VAL    77       9.713  13.796  40.289  0.00  0.00           C
ATOM   1202  CG2 VAL    77      12.151  13.324  39.811  0.00  0.00           C
ATOM   1203  H   VAL    77      12.196  11.237  42.501  0.00  0.00           H
ATOM   1204  HA  VAL    77       9.637  11.264  41.238  0.00  0.00           H
ATOM   1205  HB  VAL    77      10.458  12.264  38.983  0.00  0.00           H
ATOM   1206 1HG1 VAL    77       9.660  14.507  39.466  0.00  0.00           H
ATOM   1207 2HG1 VAL    77       8.808  13.234  40.517  0.00  0.00           H
ATOM   1208 3HG1 VAL    77      10.012  14.378  41.161  0.00  0.00           H
ATOM   1209 1HG2 VAL    77      12.148  14.118  39.064  0.00  0.00           H
ATOM   1210 2HG2 VAL    77      12.375  13.820  40.756  0.00  0.00           H
ATOM   1211 3HG2 VAL    77      12.883  12.589  39.476  0.00  0.00           H
ATOM   1212  N   VAL    78      12.216   9.560  40.463  0.00  0.00           N
ATOM   1213  CA  VAL    78      12.646   8.273  39.966  0.00  0.00           C
ATOM   1214  C   VAL    78      11.513   7.275  40.133  0.00  0.00           C
ATOM   1215  O   VAL    78      10.737   7.297  41.044  0.00  0.00           O
ATOM   1216  CB  VAL    78      13.835   7.717  40.703  0.00  0.00           C
ATOM   1217  CG1 VAL    78      15.100   8.471  40.191  0.00  0.00           C
ATOM   1218  CG2 VAL    78      13.731   7.937  42.203  0.00  0.00           C
ATOM   1219  H   VAL    78      12.888  10.057  41.029  0.00  0.00           H
ATOM   1220  HA  VAL    78      12.839   8.389  38.899  0.00  0.00           H
ATOM   1221  HB  VAL    78      13.917   6.649  40.499  0.00  0.00           H
ATOM   1222 1HG1 VAL    78      15.305   8.230  39.148  0.00  0.00           H
ATOM   1223 2HG1 VAL    78      15.114   9.555  40.298  0.00  0.00           H
ATOM   1224 3HG1 VAL    78      15.955   8.070  40.736  0.00  0.00           H
ATOM   1225 1HG2 VAL    78      13.769   8.974  42.536  0.00  0.00           H
ATOM   1226 2HG2 VAL    78      12.843   7.420  42.569  0.00  0.00           H
ATOM   1227 3HG2 VAL    78      14.603   7.438  42.627  0.00  0.00           H
ATOM   1228  N   PRO    79      11.388   6.210  39.339  0.00  0.00           N
ATOM   1229  CA  PRO    79      10.241   5.286  39.286  0.00  0.00           C
ATOM   1230  C   PRO    79      10.196   4.482  40.577  0.00  0.00           C
ATOM   1231  O   PRO    79       9.238   3.750  40.825  0.00  0.00           O
ATOM   1232  CB  PRO    79      10.422   4.390  37.989  0.00  0.00           C
ATOM   1233  CG  PRO    79      11.898   4.582  37.578  0.00  0.00           C
ATOM   1234  CD  PRO    79      12.304   5.886  38.281  0.00  0.00           C
ATOM   1235  HA  PRO    79       9.300   5.821  39.150  0.00  0.00           H
ATOM   1236  HB2 PRO    79      10.215   3.336  38.174  0.00  0.00           H
ATOM   1237  HB3 PRO    79       9.782   4.792  37.205  0.00  0.00           H
ATOM   1238  HG2 PRO    79      12.487   3.773  38.011  0.00  0.00           H
ATOM   1239  HG3 PRO    79      12.003   4.599  36.494  0.00  0.00           H
ATOM   1240  HD2 PRO    79      13.305   5.697  38.668  0.00  0.00           H
ATOM   1241  HD3 PRO    79      12.431   6.717  37.586  0.00  0.00           H
ATOM   1242  N   GLU    80      11.336   4.457  41.286  0.00  0.00           N
ATOM   1243  CA  GLU    80      11.345   3.835  42.607  0.00  0.00           C
ATOM   1244  C   GLU    80      10.690   4.639  43.796  0.00  0.00           C
ATOM   1245  O   GLU    80      10.520   4.162  44.910  0.00  0.00           O
ATOM   1246  CB  GLU    80      12.758   3.420  43.008  0.00  0.00           C
ATOM   1247  CG  GLU    80      13.732   4.576  43.179  0.00  0.00           C
ATOM   1248  CD  GLU    80      15.050   4.034  43.799  0.00  0.00           C
ATOM   1249  OE1 GLU    80      15.199   4.094  45.071  0.00  0.00           O
ATOM   1250  OE2 GLU    80      15.945   3.650  43.074  0.00  0.00           O
ATOM   1251  H   GLU    80      12.103   5.025  40.958  0.00  0.00           H
ATOM   1252  HA  GLU    80      10.707   2.957  42.517  0.00  0.00           H
ATOM   1253  HB2 GLU    80      12.710   2.856  43.939  0.00  0.00           H
ATOM   1254  HB3 GLU    80      13.096   2.742  42.224  0.00  0.00           H
ATOM   1255  HG2 GLU    80      13.993   4.992  42.207  0.00  0.00           H
ATOM   1256  HG3 GLU    80      13.383   5.431  43.757  0.00  0.00           H
ATOM   1257  N   ASN    81      10.148   5.790  43.567  0.00  0.00           N
ATOM   1258  CA  ASN    81       9.576   6.682  44.563  0.00  0.00           C
ATOM   1259  C   ASN    81       8.043   6.518  44.618  0.00  0.00           C
ATOM   1260  O   ASN    81       7.457   6.462  43.540  0.00  0.00           O
ATOM   1261  CB  ASN    81      10.040   8.144  44.248  0.00  0.00           C
ATOM   1262  CG  ASN    81       9.461   9.164  45.150  0.00  0.00           C
ATOM   1263  ND2 ASN    81      10.272   9.978  45.779  0.00  0.00           N
ATOM   1264  OD1 ASN    81       8.243   9.372  45.314  0.00  0.00           O
ATOM   1265  H   ASN    81      10.194   6.123  42.614  0.00  0.00           H
ATOM   1266  HA  ASN    81       9.850   6.388  45.575  0.00  0.00           H
ATOM   1267  HB2 ASN    81      11.124   8.244  44.191  0.00  0.00           H
ATOM   1268  HB3 ASN    81       9.708   8.448  43.255  0.00  0.00           H
ATOM   1269 1HD2 ASN    81       9.798  10.712  46.286  0.00  0.00           H
ATOM   1270 2HD2 ASN    81      11.256   9.881  45.569  0.00  0.00           H
ATOM   1271  N   GLN    82       7.454   6.521  45.817  0.00  0.00           N
ATOM   1272  CA  GLN    82       6.006   6.331  45.971  0.00  0.00           C
ATOM   1273  C   GLN    82       5.066   7.240  45.138  0.00  0.00           C
ATOM   1274  O   GLN    82       4.017   6.703  44.739  0.00  0.00           O
ATOM   1275  CB  GLN    82       5.689   6.484  47.467  0.00  0.00           C
ATOM   1276  CG  GLN    82       4.193   6.110  47.812  0.00  0.00           C
ATOM   1277  CD  GLN    82       3.933   6.167  49.333  0.00  0.00           C
ATOM   1278  NE2 GLN    82       2.795   5.759  49.732  0.00  0.00           N
ATOM   1279  OE1 GLN    82       4.786   6.542  50.151  0.00  0.00           O
ATOM   1280  H   GLN    82       8.009   6.216  46.603  0.00  0.00           H
ATOM   1281  HA  GLN    82       5.740   5.337  45.613  0.00  0.00           H
ATOM   1282  HB2 GLN    82       6.421   6.076  48.165  0.00  0.00           H
ATOM   1283  HB3 GLN    82       5.872   7.541  47.661  0.00  0.00           H
ATOM   1284  HG2 GLN    82       3.520   6.808  47.313  0.00  0.00           H
ATOM   1285  HG3 GLN    82       4.118   5.061  47.528  0.00  0.00           H
ATOM   1286 1HE2 GLN    82       2.596   5.577  50.706  0.00  0.00           H
ATOM   1287 2HE2 GLN    82       2.075   5.535  49.059  0.00  0.00           H
ATOM   1288  N   CYS    83       5.453   8.478  44.831  0.00  0.00           N
ATOM   1289  CA  CYS    83       4.572   9.545  44.107  0.00  0.00           C
ATOM   1290  C   CYS    83       5.090   9.896  42.704  0.00  0.00           C
ATOM   1291  O   CYS    83       4.691  10.931  42.192  0.00  0.00           O
ATOM   1292  CB  CYS    83       4.346  10.790  45.013  0.00  0.00           C
ATOM   1293  SG  CYS    83       4.027  10.499  46.779  0.00  0.00           S
ATOM   1294  H   CYS    83       6.383   8.777  45.084  0.00  0.00           H
ATOM   1295  HA  CYS    83       3.570   9.129  43.990  0.00  0.00           H
ATOM   1296  HB2 CYS    83       5.125  11.545  44.915  0.00  0.00           H
ATOM   1297  HB3 CYS    83       3.465  11.316  44.644  0.00  0.00           H
ATOM   1298  HG  CYS    83       5.185   9.911  47.096  0.00  0.00           H
ATOM   1299  N   ALA    84       5.965   9.079  42.064  0.00  0.00           N
ATOM   1300  CA  ALA    84       6.652   9.342  40.858  0.00  0.00           C
ATOM   1301  C   ALA    84       5.843   9.727  39.654  0.00  0.00           C
ATOM   1302  O   ALA    84       6.394  10.391  38.741  0.00  0.00           O
ATOM   1303  CB  ALA    84       7.412   8.013  40.766  0.00  0.00           C
ATOM   1304  H   ALA    84       6.165   8.175  42.469  0.00  0.00           H
ATOM   1305  HA  ALA    84       7.313  10.156  41.154  0.00  0.00           H
ATOM   1306  HB1 ALA    84       8.153   8.044  41.564  0.00  0.00           H
ATOM   1307  HB2 ALA    84       6.827   7.094  40.721  0.00  0.00           H
ATOM   1308  HB3 ALA    84       8.075   8.065  39.903  0.00  0.00           H
ATOM   1309  N   MET    85       4.539   9.583  39.531  0.00  0.00           N
ATOM   1310  CA  MET    85       3.670   9.907  38.364  0.00  0.00           C
ATOM   1311  C   MET    85       2.436  10.748  38.840  0.00  0.00           C
ATOM   1312  O   MET    85       1.464  10.931  38.050  0.00  0.00           O
ATOM   1313  CB  MET    85       3.069   8.712  37.613  0.00  0.00           C
ATOM   1314  CG  MET    85       3.992   7.490  37.359  0.00  0.00           C
ATOM   1315  SD  MET    85       5.739   7.876  36.746  0.00  0.00           S
ATOM   1316  CE  MET    85       6.438   6.172  36.887  0.00  0.00           C
ATOM   1317  H   MET    85       4.095   9.148  40.327  0.00  0.00           H
ATOM   1318  HA  MET    85       4.238  10.557  37.699  0.00  0.00           H
ATOM   1319  HB2 MET    85       2.263   8.382  38.269  0.00  0.00           H
ATOM   1320  HB3 MET    85       2.755   9.087  36.638  0.00  0.00           H
ATOM   1321  HG2 MET    85       4.066   6.836  38.229  0.00  0.00           H
ATOM   1322  HG3 MET    85       3.491   6.934  36.566  0.00  0.00           H
ATOM   1323  HE1 MET    85       6.181   5.577  37.764  0.00  0.00           H
ATOM   1324  HE2 MET    85       6.042   5.568  36.071  0.00  0.00           H
ATOM   1325  HE3 MET    85       7.527   6.209  36.932  0.00  0.00           H
ATOM   1326  N   LYS    86       2.425  11.230  40.108  0.00  0.00           N
ATOM   1327  CA  LYS    86       1.240  11.877  40.811  0.00  0.00           C
ATOM   1328  C   LYS    86       0.824  13.188  40.259  0.00  0.00           C
ATOM   1329  O   LYS    86      -0.390  13.423  40.051  0.00  0.00           O
ATOM   1330  CB  LYS    86       1.553  12.087  42.313  0.00  0.00           C
ATOM   1331  CG  LYS    86       0.224  12.555  43.036  0.00  0.00           C
ATOM   1332  CD  LYS    86       0.421  12.999  44.472  0.00  0.00           C
ATOM   1333  CE  LYS    86      -0.896  13.019  45.258  0.00  0.00           C
ATOM   1334  NZ  LYS    86      -1.451  11.673  45.464  0.00  0.00           N
ATOM   1335  H   LYS    86       3.258  11.093  40.663  0.00  0.00           H
ATOM   1336  HA  LYS    86       0.413  11.170  40.761  0.00  0.00           H
ATOM   1337  HB2 LYS    86       1.969  11.143  42.669  0.00  0.00           H
ATOM   1338  HB3 LYS    86       2.308  12.868  42.399  0.00  0.00           H
ATOM   1339  HG2 LYS    86      -0.390  13.307  42.540  0.00  0.00           H
ATOM   1340  HG3 LYS    86      -0.444  11.694  43.081  0.00  0.00           H
ATOM   1341  HD2 LYS    86       1.060  12.264  44.962  0.00  0.00           H
ATOM   1342  HD3 LYS    86       0.805  14.016  44.398  0.00  0.00           H
ATOM   1343  HE2 LYS    86      -0.822  13.610  46.170  0.00  0.00           H
ATOM   1344  HE3 LYS    86      -1.574  13.608  44.640  0.00  0.00           H
ATOM   1345  HZ1 LYS    86      -0.861  10.986  45.911  0.00  0.00           H
ATOM   1346  HZ2 LYS    86      -2.289  11.748  46.021  0.00  0.00           H
ATOM   1347  HZ3 LYS    86      -1.707  11.362  44.538  0.00  0.00           H
ATOM   1348  N   ARG    87       1.817  14.036  39.957  0.00  0.00           N
ATOM   1349  CA  ARG    87       1.609  15.452  39.636  0.00  0.00           C
ATOM   1350  C   ARG    87       2.313  15.907  38.312  0.00  0.00           C
ATOM   1351  O   ARG    87       3.458  15.500  38.083  0.00  0.00           O
ATOM   1352  CB  ARG    87       2.202  16.385  40.689  0.00  0.00           C
ATOM   1353  CG  ARG    87       1.586  16.271  42.080  0.00  0.00           C
ATOM   1354  CD  ARG    87       2.187  17.421  42.929  0.00  0.00           C
ATOM   1355  NE  ARG    87       1.638  17.528  44.309  0.00  0.00           N
ATOM   1356  CZ  ARG    87       1.449  18.606  45.041  0.00  0.00           C
ATOM   1357  NH1 ARG    87       1.606  19.799  44.667  0.00  0.00           N
ATOM   1358  NH2 ARG    87       1.126  18.442  46.264  0.00  0.00           N
ATOM   1359  OXT ARG    87       1.696  16.730  37.525  0.00  0.00           O
ATOM   1360  H   ARG    87       2.764  13.798  40.222  0.00  0.00           H
ATOM   1361  HA  ARG    87       0.581  15.806  39.560  0.00  0.00           H
ATOM   1362  HB2 ARG    87       3.247  16.084  40.767  0.00  0.00           H
ATOM   1363  HB3 ARG    87       2.100  17.452  40.488  0.00  0.00           H
ATOM   1364  HG2 ARG    87       0.504  16.406  42.044  0.00  0.00           H
ATOM   1365  HG3 ARG    87       1.984  15.388  42.581  0.00  0.00           H
ATOM   1366  HD2 ARG    87       3.267  17.289  42.992  0.00  0.00           H
ATOM   1367  HD3 ARG    87       1.887  18.338  42.421  0.00  0.00           H
ATOM   1368  HE  ARG    87       1.661  16.667  44.836  0.00  0.00           H
ATOM   1369 1HH1 ARG    87       2.072  20.054  43.808  0.00  0.00           H
ATOM   1370 2HH1 ARG    87       1.305  20.620  45.172  0.00  0.00           H
ATOM   1371 1HH2 ARG    87       1.155  17.542  46.720  0.00  0.00           H
ATOM   1372 2HH2 ARG    87       0.871  19.262  46.796  0.00  0.00           H
ATOM   1373  ZN  ZN     88      11.134  27.301  34.465  0.00  0.00           Z
ATOM   1374  ZN  ZN     89      24.126  21.119  25.625  0.00  0.00           Z
END
