# Supplementary material for: The Molecular Basis of Conformational Instability of the Ecdysone Receptor DNA Binding Domain Studied by In Silico and In Vitro Experiments
Source: PLoS One. 2014 Jan 23;9(1):e86052. doi: 10.1371/journal.pone.0086052 (PMC3900457; doi:10.1371/journal.pone.0086052)
Supplement: Supporting Information S1 — Supplemental files (.pdb files) contained in the compressed directory file S1 include structures of the EcRDBDWT, its mutants and the UspDBD. All.pdb files can be visualized with Open Pymol. The optimized structures of the EcRDBDWT, its mutants and the UspDBD are named respectively: EcRDBD_WT.pdb, EcRDBD_[mutant].pdb and UspDBD.pdb. The DBD structures obtained after 10 ns of MD simulation are named respectively: EcRDBD_WT_10ns.pdb, EcRDBD_[mutant]_10ns.pdb and UspDBD_10ns.pdb. (ZIP) [file pone.0086052.s002.zip › Supporting_Information_S1/EcRDBD_L22R_10ns.pdb]

ATOM      1  N   ARG     1       8.553  33.266  48.018  0.00  0.00           N
ATOM      2  CA  ARG     1       7.084  33.207  47.799  0.00  0.00           C
ATOM      3  C   ARG     1       6.908  33.120  46.337  0.00  0.00           C
ATOM      4  O   ARG     1       7.131  34.099  45.572  0.00  0.00           O
ATOM      5  CB  ARG     1       6.459  34.473  48.425  0.00  0.00           C
ATOM      6  CG  ARG     1       6.556  34.316  49.949  0.00  0.00           C
ATOM      7  CD  ARG     1       5.871  35.456  50.747  0.00  0.00           C
ATOM      8  NE  ARG     1       6.292  36.786  50.326  0.00  0.00           N
ATOM      9  CZ  ARG     1       7.396  37.467  50.611  0.00  0.00           C
ATOM     10  NH1 ARG     1       8.334  37.039  51.401  0.00  0.00           N
ATOM     11  NH2 ARG     1       7.552  38.631  50.119  0.00  0.00           N
ATOM     12  HA  ARG     1       6.686  32.278  48.208  0.00  0.00           H
ATOM     13  HB2 ARG     1       6.907  35.394  48.053  0.00  0.00           H
ATOM     14  HB3 ARG     1       5.387  34.627  48.298  0.00  0.00           H
ATOM     15  HG2 ARG     1       5.960  33.437  50.192  0.00  0.00           H
ATOM     16  HG3 ARG     1       7.591  34.144  50.247  0.00  0.00           H
ATOM     17  HD2 ARG     1       4.811  35.334  50.530  0.00  0.00           H
ATOM     18  HD3 ARG     1       5.993  35.476  51.830  0.00  0.00           H
ATOM     19  HE  ARG     1       5.676  37.176  49.628  0.00  0.00           H
ATOM     20 1HH1 ARG     1       8.215  36.217  51.974  0.00  0.00           H
ATOM     21 2HH1 ARG     1       8.986  37.747  51.706  0.00  0.00           H
ATOM     22 1HH2 ARG     1       6.876  39.096  49.529  0.00  0.00           H
ATOM     23 2HH2 ARG     1       8.436  39.094  50.269  0.00  0.00           H
ATOM     24  H1  ARG     1       8.986  34.115  47.682  0.00  0.00           H
ATOM     25  H2  ARG     1       8.998  32.570  47.436  0.00  0.00           H
ATOM     26  H3  ARG     1       8.781  32.928  48.942  0.00  0.00           H
ATOM     27  N   VAL     2       6.629  31.944  45.796  0.00  0.00           N
ATOM     28  CA  VAL     2       6.727  31.737  44.371  0.00  0.00           C
ATOM     29  C   VAL     2       5.774  32.533  43.499  0.00  0.00           C
ATOM     30  O   VAL     2       6.298  32.894  42.426  0.00  0.00           O
ATOM     31  CB  VAL     2       6.564  30.270  44.097  0.00  0.00           C
ATOM     32  CG1 VAL     2       7.700  29.426  44.713  0.00  0.00           C
ATOM     33  CG2 VAL     2       5.170  29.697  44.547  0.00  0.00           C
ATOM     34  H   VAL     2       6.226  31.223  46.379  0.00  0.00           H
ATOM     35  HA  VAL     2       7.736  32.067  44.125  0.00  0.00           H
ATOM     36  HB  VAL     2       6.580  30.045  43.030  0.00  0.00           H
ATOM     37 1HG1 VAL     2       7.667  28.362  44.478  0.00  0.00           H
ATOM     38 2HG1 VAL     2       8.667  29.880  44.496  0.00  0.00           H
ATOM     39 3HG1 VAL     2       7.635  29.469  45.801  0.00  0.00           H
ATOM     40 1HG2 VAL     2       5.042  29.697  45.630  0.00  0.00           H
ATOM     41 2HG2 VAL     2       4.434  30.249  43.963  0.00  0.00           H
ATOM     42 3HG2 VAL     2       5.067  28.642  44.295  0.00  0.00           H
ATOM     43  N   GLN     3       4.582  32.900  43.990  0.00  0.00           N
ATOM     44  CA  GLN     3       3.790  33.908  43.342  0.00  0.00           C
ATOM     45  C   GLN     3       4.338  35.396  43.410  0.00  0.00           C
ATOM     46  O   GLN     3       3.645  36.268  42.964  0.00  0.00           O
ATOM     47  CB  GLN     3       2.422  33.770  43.826  0.00  0.00           C
ATOM     48  CG  GLN     3       2.209  34.201  45.312  0.00  0.00           C
ATOM     49  CD  GLN     3       2.792  33.283  46.315  0.00  0.00           C
ATOM     50  NE2 GLN     3       3.148  33.825  47.470  0.00  0.00           N
ATOM     51  OE1 GLN     3       2.910  32.061  46.100  0.00  0.00           O
ATOM     52  H   GLN     3       4.096  32.548  44.804  0.00  0.00           H
ATOM     53  HA  GLN     3       3.844  33.800  42.258  0.00  0.00           H
ATOM     54  HB2 GLN     3       1.715  34.237  43.140  0.00  0.00           H
ATOM     55  HB3 GLN     3       2.129  32.729  43.685  0.00  0.00           H
ATOM     56  HG2 GLN     3       2.607  35.212  45.403  0.00  0.00           H
ATOM     57  HG3 GLN     3       1.137  34.379  45.396  0.00  0.00           H
ATOM     58 1HE2 GLN     3       3.411  33.298  48.290  0.00  0.00           H
ATOM     59 2HE2 GLN     3       2.946  34.786  47.706  0.00  0.00           H
ATOM     60  N   GLU     4       5.595  35.583  43.865  0.00  0.00           N
ATOM     61  CA  GLU     4       6.278  36.909  43.895  0.00  0.00           C
ATOM     62  C   GLU     4       7.620  36.751  43.081  0.00  0.00           C
ATOM     63  O   GLU     4       8.325  37.684  42.800  0.00  0.00           O
ATOM     64  CB  GLU     4       6.512  37.349  45.353  0.00  0.00           C
ATOM     65  CG  GLU     4       5.240  37.954  45.931  0.00  0.00           C
ATOM     66  CD  GLU     4       5.448  38.364  47.445  0.00  0.00           C
ATOM     67  OE1 GLU     4       6.322  39.181  47.800  0.00  0.00           O
ATOM     68  OE2 GLU     4       4.661  37.820  48.309  0.00  0.00           O
ATOM     69  H   GLU     4       6.036  34.860  44.415  0.00  0.00           H
ATOM     70  HA  GLU     4       5.688  37.655  43.362  0.00  0.00           H
ATOM     71  HB2 GLU     4       6.720  36.446  45.927  0.00  0.00           H
ATOM     72  HB3 GLU     4       7.327  38.033  45.587  0.00  0.00           H
ATOM     73  HG2 GLU     4       5.127  38.896  45.393  0.00  0.00           H
ATOM     74  HG3 GLU     4       4.308  37.431  45.718  0.00  0.00           H
ATOM     75  N   GLU     5       7.963  35.579  42.702  0.00  0.00           N
ATOM     76  CA  GLU     5       9.249  35.085  42.232  0.00  0.00           C
ATOM     77  C   GLU     5       9.264  34.355  40.883  0.00  0.00           C
ATOM     78  O   GLU     5       8.282  34.146  40.163  0.00  0.00           O
ATOM     79  CB  GLU     5       9.805  34.189  43.351  0.00  0.00           C
ATOM     80  CG  GLU     5      10.281  34.937  44.580  0.00  0.00           C
ATOM     81  CD  GLU     5      10.960  34.072  45.654  0.00  0.00           C
ATOM     82  OE1 GLU     5      10.353  33.076  46.052  0.00  0.00           O
ATOM     83  OE2 GLU     5      12.027  34.476  46.181  0.00  0.00           O
ATOM     84  H   GLU     5       7.277  34.875  42.935  0.00  0.00           H
ATOM     85  HA  GLU     5       9.908  35.949  42.146  0.00  0.00           H
ATOM     86  HB2 GLU     5       9.069  33.472  43.720  0.00  0.00           H
ATOM     87  HB3 GLU     5      10.624  33.620  42.911  0.00  0.00           H
ATOM     88  HG2 GLU     5      11.041  35.593  44.157  0.00  0.00           H
ATOM     89  HG3 GLU     5       9.483  35.534  45.021  0.00  0.00           H
ATOM     90  N   LEU     6      10.455  33.813  40.446  0.00  0.00           N
ATOM     91  CA  LEU     6      10.577  33.285  39.034  0.00  0.00           C
ATOM     92  C   LEU     6      11.383  31.970  39.029  0.00  0.00           C
ATOM     93  O   LEU     6      12.104  31.773  39.993  0.00  0.00           O
ATOM     94  CB  LEU     6      11.405  34.347  38.242  0.00  0.00           C
ATOM     95  CG  LEU     6      10.728  35.701  38.073  0.00  0.00           C
ATOM     96  CD1 LEU     6      11.642  36.645  37.241  0.00  0.00           C
ATOM     97  CD2 LEU     6       9.416  35.634  37.319  0.00  0.00           C
ATOM     98  H   LEU     6      11.175  33.726  41.150  0.00  0.00           H
ATOM     99  HA  LEU     6       9.613  33.046  38.587  0.00  0.00           H
ATOM    100  HB2 LEU     6      12.385  34.531  38.682  0.00  0.00           H
ATOM    101  HB3 LEU     6      11.697  33.959  37.265  0.00  0.00           H
ATOM    102  HG  LEU     6      10.612  36.164  39.052  0.00  0.00           H
ATOM    103 1HD1 LEU     6      11.216  37.645  37.164  0.00  0.00           H
ATOM    104 2HD1 LEU     6      12.595  36.783  37.753  0.00  0.00           H
ATOM    105 3HD1 LEU     6      11.842  36.217  36.258  0.00  0.00           H
ATOM    106 1HD2 LEU     6       9.041  36.642  37.138  0.00  0.00           H
ATOM    107 2HD2 LEU     6       9.671  35.139  36.382  0.00  0.00           H
ATOM    108 3HD2 LEU     6       8.584  35.132  37.814  0.00  0.00           H
ATOM    109  N   CYS     7      11.301  31.229  37.978  0.00  0.00           N
ATOM    110  CA  CYS     7      12.049  30.009  37.587  0.00  0.00           C
ATOM    111  C   CYS     7      13.576  30.279  37.677  0.00  0.00           C
ATOM    112  O   CYS     7      14.098  31.105  36.885  0.00  0.00           O
ATOM    113  CB  CYS     7      11.616  29.430  36.208  0.00  0.00           C
ATOM    114  SG  CYS     7      12.505  27.877  35.859  0.00  0.00           S
ATOM    115  HN  CYS     7      10.696  31.573  37.247  0.00  0.00           H
ATOM    116  HA  CYS     7      11.698  29.296  38.332  0.00  0.00           H
ATOM    117  HB2 CYS     7      10.552  29.193  36.208  0.00  0.00           H
ATOM    118  HB3 CYS     7      11.800  30.178  35.435  0.00  0.00           H
ATOM    119  N   LEU     8      14.333  29.554  38.587  0.00  0.00           N
ATOM    120  CA  LEU     8      15.815  29.519  38.597  0.00  0.00           C
ATOM    121  C   LEU     8      16.513  28.981  37.353  0.00  0.00           C
ATOM    122  O   LEU     8      17.689  29.051  37.252  0.00  0.00           O
ATOM    123  CB  LEU     8      16.301  28.844  39.920  0.00  0.00           C
ATOM    124  CG  LEU     8      15.981  29.635  41.259  0.00  0.00           C
ATOM    125  CD1 LEU     8      16.462  28.816  42.455  0.00  0.00           C
ATOM    126  CD2 LEU     8      16.744  30.941  41.337  0.00  0.00           C
ATOM    127  H   LEU     8      13.867  29.045  39.323  0.00  0.00           H
ATOM    128  HA  LEU     8      16.217  30.532  38.619  0.00  0.00           H
ATOM    129  HB2 LEU     8      15.772  27.895  40.010  0.00  0.00           H
ATOM    130  HB3 LEU     8      17.382  28.716  39.943  0.00  0.00           H
ATOM    131  HG  LEU     8      14.904  29.801  41.267  0.00  0.00           H
ATOM    132 1HD1 LEU     8      16.149  29.287  43.386  0.00  0.00           H
ATOM    133 2HD1 LEU     8      16.163  27.769  42.514  0.00  0.00           H
ATOM    134 3HD1 LEU     8      17.546  28.706  42.422  0.00  0.00           H
ATOM    135 1HD2 LEU     8      17.824  30.800  41.290  0.00  0.00           H
ATOM    136 2HD2 LEU     8      16.486  31.713  40.612  0.00  0.00           H
ATOM    137 3HD2 LEU     8      16.339  31.536  42.155  0.00  0.00           H
ATOM    138  N   VAL     9      15.786  28.344  36.443  0.00  0.00           N
ATOM    139  CA  VAL     9      16.215  27.536  35.292  0.00  0.00           C
ATOM    140  C   VAL     9      15.971  28.134  33.904  0.00  0.00           C
ATOM    141  O   VAL     9      16.839  28.034  33.014  0.00  0.00           O
ATOM    142  CB  VAL     9      15.696  26.089  35.425  0.00  0.00           C
ATOM    143  CG1 VAL     9      16.235  25.234  34.263  0.00  0.00           C
ATOM    144  CG2 VAL     9      16.135  25.424  36.774  0.00  0.00           C
ATOM    145  H   VAL     9      14.789  28.439  36.572  0.00  0.00           H
ATOM    146  HA  VAL     9      17.298  27.466  35.390  0.00  0.00           H
ATOM    147  HB  VAL     9      14.610  26.062  35.333  0.00  0.00           H
ATOM    148 1HG1 VAL     9      15.759  25.624  33.362  0.00  0.00           H
ATOM    149 2HG1 VAL     9      17.322  25.291  34.316  0.00  0.00           H
ATOM    150 3HG1 VAL     9      15.858  24.217  34.363  0.00  0.00           H
ATOM    151 1HG2 VAL     9      15.886  24.363  36.734  0.00  0.00           H
ATOM    152 2HG2 VAL     9      17.222  25.502  36.771  0.00  0.00           H
ATOM    153 3HG2 VAL     9      15.584  25.955  37.550  0.00  0.00           H
ATOM    154  N   CYS    10      14.916  28.878  33.692  0.00  0.00           N
ATOM    155  CA  CYS    10      14.446  29.480  32.482  0.00  0.00           C
ATOM    156  C   CYS    10      13.926  30.963  32.571  0.00  0.00           C
ATOM    157  O   CYS    10      14.007  31.725  31.542  0.00  0.00           O
ATOM    158  CB  CYS    10      13.320  28.523  31.939  0.00  0.00           C
ATOM    159  SG  CYS    10      11.773  28.632  32.957  0.00  0.00           S
ATOM    160  HN  CYS    10      14.235  28.916  34.438  0.00  0.00           H
ATOM    161  HA  CYS    10      15.306  29.450  31.812  0.00  0.00           H
ATOM    162  HB2 CYS    10      13.155  28.725  30.881  0.00  0.00           H
ATOM    163  HB3 CYS    10      13.709  27.505  31.934  0.00  0.00           H
ATOM    164  N   GLY    11      13.453  31.393  33.782  0.00  0.00           N
ATOM    165  CA  GLY    11      12.965  32.772  33.981  0.00  0.00           C
ATOM    166  C   GLY    11      11.449  32.991  33.824  0.00  0.00           C
ATOM    167  O   GLY    11      11.018  34.094  34.058  0.00  0.00           O
ATOM    168  H   GLY    11      13.319  30.780  34.573  0.00  0.00           H
ATOM    169  HA2 GLY    11      13.060  33.016  35.038  0.00  0.00           H
ATOM    170  HA3 GLY    11      13.510  33.456  33.329  0.00  0.00           H
ATOM    171  N   ASP    12      10.700  31.941  33.391  0.00  0.00           N
ATOM    172  CA  ASP    12       9.239  31.987  33.595  0.00  0.00           C
ATOM    173  C   ASP    12       8.818  32.203  35.113  0.00  0.00           C
ATOM    174  O   ASP    12       9.607  31.927  35.996  0.00  0.00           O
ATOM    175  CB  ASP    12       8.554  30.720  33.064  0.00  0.00           C
ATOM    176  CG  ASP    12       7.070  30.901  32.760  0.00  0.00           C
ATOM    177  OD1 ASP    12       6.340  29.907  32.812  0.00  0.00           O
ATOM    178  OD2 ASP    12       6.615  32.013  32.455  0.00  0.00           O
ATOM    179  H   ASP    12      11.101  31.066  33.084  0.00  0.00           H
ATOM    180  HA  ASP    12       8.857  32.866  33.076  0.00  0.00           H
ATOM    181  HB2 ASP    12       8.999  30.550  32.084  0.00  0.00           H
ATOM    182  HB3 ASP    12       8.854  29.860  33.661  0.00  0.00           H
ATOM    183  N   ARG    13       7.498  32.492  35.346  0.00  0.00           N
ATOM    184  CA  ARG    13       6.846  32.696  36.640  0.00  0.00           C
ATOM    185  C   ARG    13       6.989  31.420  37.492  0.00  0.00           C
ATOM    186  O   ARG    13       6.659  30.355  37.033  0.00  0.00           O
ATOM    187  CB  ARG    13       5.335  32.956  36.419  0.00  0.00           C
ATOM    188  CG  ARG    13       5.143  34.385  36.023  0.00  0.00           C
ATOM    189  CD  ARG    13       3.707  34.827  35.771  0.00  0.00           C
ATOM    190  NE  ARG    13       3.591  36.257  35.397  0.00  0.00           N
ATOM    191  CZ  ARG    13       2.457  36.899  34.931  0.00  0.00           C
ATOM    192  NH1 ARG    13       1.369  36.334  34.734  0.00  0.00           N
ATOM    193  NH2 ARG    13       2.445  38.168  34.659  0.00  0.00           N
ATOM    194  H   ARG    13       6.851  32.516  34.571  0.00  0.00           H
ATOM    195  HA  ARG    13       7.275  33.526  37.202  0.00  0.00           H
ATOM    196  HB2 ARG    13       4.949  32.322  35.621  0.00  0.00           H
ATOM    197  HB3 ARG    13       4.756  32.854  37.336  0.00  0.00           H
ATOM    198  HG2 ARG    13       5.612  35.035  36.763  0.00  0.00           H
ATOM    199  HG3 ARG    13       5.618  34.633  35.074  0.00  0.00           H
ATOM    200  HD2 ARG    13       3.355  34.162  34.983  0.00  0.00           H
ATOM    201  HD3 ARG    13       3.136  34.702  36.692  0.00  0.00           H
ATOM    202  HE  ARG    13       4.450  36.776  35.511  0.00  0.00           H
ATOM    203 1HH1 ARG    13       1.299  35.351  34.954  0.00  0.00           H
ATOM    204 2HH1 ARG    13       0.810  36.756  34.006  0.00  0.00           H
ATOM    205 1HH2 ARG    13       3.139  38.858  34.905  0.00  0.00           H
ATOM    206 2HH2 ARG    13       1.603  38.634  34.354  0.00  0.00           H
ATOM    207  N   ALA    14       7.472  31.470  38.761  0.00  0.00           N
ATOM    208  CA  ALA    14       7.655  30.255  39.585  0.00  0.00           C
ATOM    209  C   ALA    14       6.321  29.717  40.092  0.00  0.00           C
ATOM    210  O   ALA    14       5.362  30.452  40.181  0.00  0.00           O
ATOM    211  CB  ALA    14       8.683  30.607  40.700  0.00  0.00           C
ATOM    212  H   ALA    14       7.616  32.374  39.189  0.00  0.00           H
ATOM    213  HA  ALA    14       8.114  29.523  38.919  0.00  0.00           H
ATOM    214  HB1 ALA    14       9.616  30.767  40.159  0.00  0.00           H
ATOM    215  HB2 ALA    14       8.554  31.534  41.260  0.00  0.00           H
ATOM    216  HB3 ALA    14       8.866  29.785  41.391  0.00  0.00           H
ATOM    217  N   SER    15       6.278  28.468  40.541  0.00  0.00           N
ATOM    218  CA  SER    15       5.036  27.797  40.804  0.00  0.00           C
ATOM    219  C   SER    15       5.054  26.941  42.073  0.00  0.00           C
ATOM    220  O   SER    15       3.970  26.593  42.527  0.00  0.00           O
ATOM    221  CB  SER    15       4.539  26.915  39.612  0.00  0.00           C
ATOM    222  OG  SER    15       5.215  25.707  39.671  0.00  0.00           O
ATOM    223  H   SER    15       7.058  27.878  40.290  0.00  0.00           H
ATOM    224  HA  SER    15       4.400  28.654  41.027  0.00  0.00           H
ATOM    225  HB2 SER    15       3.464  26.731  39.597  0.00  0.00           H
ATOM    226  HB3 SER    15       4.759  27.397  38.659  0.00  0.00           H
ATOM    227  HG  SER    15       4.669  25.013  39.296  0.00  0.00           H
ATOM    228  N   GLY    16       6.217  26.751  42.614  0.00  0.00           N
ATOM    229  CA  GLY    16       6.549  25.964  43.804  0.00  0.00           C
ATOM    230  C   GLY    16       8.087  25.795  44.054  0.00  0.00           C
ATOM    231  O   GLY    16       8.887  26.352  43.302  0.00  0.00           O
ATOM    232  H   GLY    16       6.927  27.363  42.238  0.00  0.00           H
ATOM    233  HA2 GLY    16       6.146  26.508  44.658  0.00  0.00           H
ATOM    234  HA3 GLY    16       6.037  25.003  43.745  0.00  0.00           H
ATOM    235  N   TYR    17       8.408  24.852  44.929  0.00  0.00           N
ATOM    236  CA  TYR    17       9.754  24.347  45.265  0.00  0.00           C
ATOM    237  C   TYR    17       9.804  22.808  44.974  0.00  0.00           C
ATOM    238  O   TYR    17      10.551  22.116  45.544  0.00  0.00           O
ATOM    239  CB  TYR    17      10.060  24.846  46.711  0.00  0.00           C
ATOM    240  CG  TYR    17      11.361  24.453  47.350  0.00  0.00           C
ATOM    241  CD1 TYR    17      12.552  25.026  46.860  0.00  0.00           C
ATOM    242  CD2 TYR    17      11.402  23.352  48.227  0.00  0.00           C
ATOM    243  CE1 TYR    17      13.786  24.480  47.226  0.00  0.00           C
ATOM    244  CE2 TYR    17      12.618  22.810  48.608  0.00  0.00           C
ATOM    245  CZ  TYR    17      13.830  23.462  48.217  0.00  0.00           C
ATOM    246  OH  TYR    17      15.016  23.099  48.698  0.00  0.00           O
ATOM    247  H   TYR    17       7.554  24.546  45.373  0.00  0.00           H
ATOM    248  HA  TYR    17      10.378  24.888  44.552  0.00  0.00           H
ATOM    249  HB2 TYR    17       9.992  25.929  46.608  0.00  0.00           H
ATOM    250  HB3 TYR    17       9.286  24.413  47.345  0.00  0.00           H
ATOM    251  HD1 TYR    17      12.468  25.822  46.135  0.00  0.00           H
ATOM    252  HD2 TYR    17      10.538  22.793  48.558  0.00  0.00           H
ATOM    253  HE1 TYR    17      14.681  24.867  46.762  0.00  0.00           H
ATOM    254  HE2 TYR    17      12.756  22.008  49.318  0.00  0.00           H
ATOM    255  HH  TYR    17      15.725  23.718  48.515  0.00  0.00           H
ATOM    256  N   HIS    18       8.943  22.246  44.048  0.00  0.00           N
ATOM    257  CA  HIS    18       8.858  20.884  43.663  0.00  0.00           C
ATOM    258  C   HIS    18      10.161  20.263  43.293  0.00  0.00           C
ATOM    259  O   HIS    18      11.078  20.946  42.782  0.00  0.00           O
ATOM    260  CB  HIS    18       7.898  20.783  42.506  0.00  0.00           C
ATOM    261  CG  HIS    18       6.513  21.434  42.649  0.00  0.00           C
ATOM    262  CD2 HIS    18       5.397  20.911  43.190  0.00  0.00           C
ATOM    263  ND1 HIS    18       6.197  22.746  42.266  0.00  0.00           N
ATOM    264  CE1 HIS    18       4.877  22.898  42.387  0.00  0.00           C
ATOM    265  NE2 HIS    18       4.314  21.908  43.041  0.00  0.00           N
ATOM    266  H   HIS    18       8.429  22.944  43.530  0.00  0.00           H
ATOM    267  HA  HIS    18       8.416  20.302  44.472  0.00  0.00           H
ATOM    268  HB2 HIS    18       8.433  21.218  41.662  0.00  0.00           H
ATOM    269  HB3 HIS    18       7.820  19.725  42.255  0.00  0.00           H
ATOM    270  HD1 HIS    18       6.820  23.457  41.911  0.00  0.00           H
ATOM    271  HD2 HIS    18       5.329  19.943  43.666  0.00  0.00           H
ATOM    272  HE1 HIS    18       4.352  23.841  42.354  0.00  0.00           H
ATOM    273  N   TYR    19      10.267  18.978  43.506  0.00  0.00           N
ATOM    274  CA  TYR    19      11.403  18.078  43.402  0.00  0.00           C
ATOM    275  C   TYR    19      12.720  18.682  43.997  0.00  0.00           C
ATOM    276  O   TYR    19      13.741  17.955  43.885  0.00  0.00           O
ATOM    277  CB  TYR    19      11.604  17.590  41.921  0.00  0.00           C
ATOM    278  CG  TYR    19      10.301  17.039  41.370  0.00  0.00           C
ATOM    279  CD1 TYR    19       9.690  17.704  40.280  0.00  0.00           C
ATOM    280  CD2 TYR    19       9.690  15.868  41.868  0.00  0.00           C
ATOM    281  CE1 TYR    19       8.430  17.375  39.777  0.00  0.00           C
ATOM    282  CE2 TYR    19       8.465  15.458  41.328  0.00  0.00           C
ATOM    283  CZ  TYR    19       7.829  16.214  40.364  0.00  0.00           C
ATOM    284  OH  TYR    19       6.521  15.850  40.094  0.00  0.00           O
ATOM    285  H   TYR    19       9.523  18.569  44.054  0.00  0.00           H
ATOM    286  HA  TYR    19      11.099  17.208  43.983  0.00  0.00           H
ATOM    287  HB2 TYR    19      12.016  18.464  41.416  0.00  0.00           H
ATOM    288  HB3 TYR    19      12.357  16.802  41.917  0.00  0.00           H
ATOM    289  HD1 TYR    19      10.126  18.634  39.948  0.00  0.00           H
ATOM    290  HD2 TYR    19      10.090  15.377  42.743  0.00  0.00           H
ATOM    291  HE1 TYR    19       7.928  17.911  38.984  0.00  0.00           H
ATOM    292  HE2 TYR    19       7.916  14.619  41.731  0.00  0.00           H
ATOM    293  HH  TYR    19       6.268  16.533  39.468  0.00  0.00           H
ATOM    294  N   ASN    20      12.712  19.849  44.706  0.00  0.00           N
ATOM    295  CA  ASN    20      13.749  20.539  45.576  0.00  0.00           C
ATOM    296  C   ASN    20      14.368  21.721  44.840  0.00  0.00           C
ATOM    297  O   ASN    20      15.510  21.960  45.115  0.00  0.00           O
ATOM    298  CB  ASN    20      14.796  19.457  46.116  0.00  0.00           C
ATOM    299  CG  ASN    20      15.538  19.879  47.319  0.00  0.00           C
ATOM    300  ND2 ASN    20      16.874  19.905  47.150  0.00  0.00           N
ATOM    301  OD1 ASN    20      15.007  19.839  48.434  0.00  0.00           O
ATOM    302  H   ASN    20      11.785  20.242  44.783  0.00  0.00           H
ATOM    303  HA  ASN    20      13.239  20.948  46.448  0.00  0.00           H
ATOM    304  HB2 ASN    20      14.291  18.551  46.450  0.00  0.00           H
ATOM    305  HB3 ASN    20      15.479  19.230  45.298  0.00  0.00           H
ATOM    306 1HD2 ASN    20      17.310  20.158  48.026  0.00  0.00           H
ATOM    307 2HD2 ASN    20      17.225  19.998  46.208  0.00  0.00           H
ATOM    308  N   ALA    21      13.747  22.519  43.942  0.00  0.00           N
ATOM    309  CA  ALA    21      14.127  23.841  43.644  0.00  0.00           C
ATOM    310  C   ALA    21      12.970  24.735  43.155  0.00  0.00           C
ATOM    311  O   ALA    21      11.947  24.270  42.600  0.00  0.00           O
ATOM    312  CB  ALA    21      15.272  23.826  42.582  0.00  0.00           C
ATOM    313  H   ALA    21      12.803  22.222  43.741  0.00  0.00           H
ATOM    314  HA  ALA    21      14.390  24.306  44.594  0.00  0.00           H
ATOM    315  HB1 ALA    21      14.812  23.781  41.594  0.00  0.00           H
ATOM    316  HB2 ALA    21      15.837  24.757  42.617  0.00  0.00           H
ATOM    317  HB3 ALA    21      15.955  22.979  42.651  0.00  0.00           H
ATOM    318  N   ARG    22      13.135  26.031  43.377  0.00  0.00           N
ATOM    319  CA  ARG    22      12.146  27.008  42.853  0.00  0.00           C
ATOM    320  C   ARG    22      12.072  27.174  41.291  0.00  0.00           C
ATOM    321  O   ARG    22      13.079  27.638  40.705  0.00  0.00           O
ATOM    322  CB  ARG    22      12.514  28.423  43.484  0.00  0.00           C
ATOM    323  CG  ARG    22      11.260  29.307  43.514  0.00  0.00           C
ATOM    324  CD  ARG    22      11.684  30.647  43.930  0.00  0.00           C
ATOM    325  NE  ARG    22      12.404  31.381  42.876  0.00  0.00           N
ATOM    326  CZ  ARG    22      13.404  32.231  42.960  0.00  0.00           C
ATOM    327  NH1 ARG    22      13.926  32.676  44.060  0.00  0.00           N
ATOM    328  NH2 ARG    22      13.807  32.899  41.854  0.00  0.00           N
ATOM    329  H   ARG    22      13.927  26.235  43.971  0.00  0.00           H
ATOM    330  HA  ARG    22      11.212  26.754  43.352  0.00  0.00           H
ATOM    331  HB2 ARG    22      12.929  28.331  44.487  0.00  0.00           H
ATOM    332  HB3 ARG    22      13.250  28.891  42.830  0.00  0.00           H
ATOM    333  HG2 ARG    22      10.643  29.356  42.616  0.00  0.00           H
ATOM    334  HG3 ARG    22      10.657  28.872  44.311  0.00  0.00           H
ATOM    335  HD2 ARG    22      10.702  31.060  44.158  0.00  0.00           H
ATOM    336  HD3 ARG    22      12.261  30.627  44.856  0.00  0.00           H
ATOM    337  HE  ARG    22      12.144  31.275  41.906  0.00  0.00           H
ATOM    338 1HH1 ARG    22      13.686  32.362  44.989  0.00  0.00           H
ATOM    339 2HH1 ARG    22      14.595  33.429  43.982  0.00  0.00           H
ATOM    340 1HH2 ARG    22      13.314  32.721  40.990  0.00  0.00           H
ATOM    341 2HH2 ARG    22      14.483  33.641  41.965  0.00  0.00           H
ATOM    342  N   THR    23      10.984  26.709  40.729  0.00  0.00           N
ATOM    343  CA  THR    23      10.823  26.459  39.322  0.00  0.00           C
ATOM    344  C   THR    23       9.450  26.881  38.876  0.00  0.00           C
ATOM    345  O   THR    23       8.484  26.834  39.618  0.00  0.00           O
ATOM    346  CB  THR    23      10.931  24.954  39.064  0.00  0.00           C
ATOM    347  CG2 THR    23      12.332  24.521  38.702  0.00  0.00           C
ATOM    348  OG1 THR    23      10.468  24.176  40.142  0.00  0.00           O
ATOM    349  H   THR    23      10.244  26.311  41.290  0.00  0.00           H
ATOM    350  HA  THR    23      11.521  26.956  38.648  0.00  0.00           H
ATOM    351  HB  THR    23      10.307  24.678  38.214  0.00  0.00           H
ATOM    352  HG1 THR    23      11.121  24.197  40.845  0.00  0.00           H
ATOM    353 1HG2 THR    23      12.886  25.133  37.991  0.00  0.00           H
ATOM    354 2HG2 THR    23      12.945  24.504  39.603  0.00  0.00           H
ATOM    355 3HG2 THR    23      12.236  23.517  38.287  0.00  0.00           H
ATOM    356  N   CYS    24       9.297  27.205  37.618  0.00  0.00           N
ATOM    357  CA  CYS    24       8.051  27.254  36.959  0.00  0.00           C
ATOM    358  C   CYS    24       7.401  25.847  36.732  0.00  0.00           C
ATOM    359  O   CYS    24       8.030  24.798  36.597  0.00  0.00           O
ATOM    360  CB  CYS    24       8.294  28.038  35.642  0.00  0.00           C
ATOM    361  SG  CYS    24       9.536  27.157  34.558  0.00  0.00           S
ATOM    362  HN  CYS    24      10.070  27.204  36.968  0.00  0.00           H
ATOM    363  HA  CYS    24       7.371  27.864  37.555  0.00  0.00           H
ATOM    364  HB2 CYS    24       7.350  27.943  35.105  0.00  0.00           H
ATOM    365  HB3 CYS    24       8.491  29.085  35.869  0.00  0.00           H
ATOM    366  N   GLU    25       6.083  25.817  36.329  0.00  0.00           N
ATOM    367  CA  GLU    25       5.297  24.545  35.987  0.00  0.00           C
ATOM    368  C   GLU    25       6.007  23.809  34.825  0.00  0.00           C
ATOM    369  O   GLU    25       6.023  22.585  34.914  0.00  0.00           O
ATOM    370  CB  GLU    25       3.887  24.922  35.560  0.00  0.00           C
ATOM    371  CG  GLU    25       2.961  25.426  36.703  0.00  0.00           C
ATOM    372  CD  GLU    25       2.647  24.361  37.724  0.00  0.00           C
ATOM    373  OE1 GLU    25       1.585  23.740  37.686  0.00  0.00           O
ATOM    374  OE2 GLU    25       3.600  24.058  38.466  0.00  0.00           O
ATOM    375  H   GLU    25       5.631  26.720  36.319  0.00  0.00           H
ATOM    376  HA  GLU    25       5.202  23.884  36.848  0.00  0.00           H
ATOM    377  HB2 GLU    25       4.029  25.787  34.912  0.00  0.00           H
ATOM    378  HB3 GLU    25       3.418  24.106  35.009  0.00  0.00           H
ATOM    379  HG2 GLU    25       3.510  26.248  37.162  0.00  0.00           H
ATOM    380  HG3 GLU    25       2.077  25.926  36.308  0.00  0.00           H
ATOM    381  N   GLY    26       6.553  24.544  33.861  0.00  0.00           N
ATOM    382  CA  GLY    26       7.368  23.967  32.799  0.00  0.00           C
ATOM    383  C   GLY    26       8.706  23.326  33.076  0.00  0.00           C
ATOM    384  O   GLY    26       8.957  22.199  32.708  0.00  0.00           O
ATOM    385  H   GLY    26       6.443  25.548  33.859  0.00  0.00           H
ATOM    386  HA2 GLY    26       6.735  23.267  32.254  0.00  0.00           H
ATOM    387  HA3 GLY    26       7.657  24.728  32.074  0.00  0.00           H
ATOM    388  N   CYS    27       9.529  23.938  33.898  0.00  0.00           N
ATOM    389  CA  CYS    27      10.767  23.378  34.391  0.00  0.00           C
ATOM    390  C   CYS    27      10.640  22.207  35.388  0.00  0.00           C
ATOM    391  O   CYS    27      11.297  21.184  35.177  0.00  0.00           O
ATOM    392  CB  CYS    27      11.605  24.538  34.934  0.00  0.00           C
ATOM    393  SG  CYS    27      12.112  25.527  33.502  0.00  0.00           S
ATOM    394  HN  CYS    27       9.335  24.895  34.155  0.00  0.00           H
ATOM    395  HA  CYS    27      11.316  22.960  33.547  0.00  0.00           H
ATOM    396  HB2 CYS    27      11.029  25.079  35.685  0.00  0.00           H
ATOM    397  HB3 CYS    27      12.512  24.195  35.429  0.00  0.00           H
ATOM    398  N   LYS    28       9.659  22.298  36.311  0.00  0.00           N
ATOM    399  CA  LYS    28       9.082  21.159  37.134  0.00  0.00           C
ATOM    400  C   LYS    28       8.695  19.966  36.241  0.00  0.00           C
ATOM    401  O   LYS    28       9.287  18.885  36.381  0.00  0.00           O
ATOM    402  CB  LYS    28       7.792  21.677  37.860  0.00  0.00           C
ATOM    403  CG  LYS    28       7.101  20.739  38.886  0.00  0.00           C
ATOM    404  CD  LYS    28       5.690  21.278  39.207  0.00  0.00           C
ATOM    405  CE  LYS    28       4.659  21.083  38.173  0.00  0.00           C
ATOM    406  NZ  LYS    28       3.314  21.276  38.805  0.00  0.00           N
ATOM    407  H   LYS    28       9.148  23.170  36.341  0.00  0.00           H
ATOM    408  HA  LYS    28       9.846  20.786  37.815  0.00  0.00           H
ATOM    409  HB2 LYS    28       8.019  22.607  38.382  0.00  0.00           H
ATOM    410  HB3 LYS    28       7.047  21.947  37.111  0.00  0.00           H
ATOM    411  HG2 LYS    28       7.122  19.742  38.445  0.00  0.00           H
ATOM    412  HG3 LYS    28       7.803  20.821  39.714  0.00  0.00           H
ATOM    413  HD2 LYS    28       5.442  20.817  40.163  0.00  0.00           H
ATOM    414  HD3 LYS    28       5.840  22.349  39.348  0.00  0.00           H
ATOM    415  HE2 LYS    28       4.693  21.820  37.371  0.00  0.00           H
ATOM    416  HE3 LYS    28       4.818  20.066  37.818  0.00  0.00           H
ATOM    417  HZ1 LYS    28       3.231  20.635  39.581  0.00  0.00           H
ATOM    418  HZ2 LYS    28       3.294  22.218  39.168  0.00  0.00           H
ATOM    419  HZ3 LYS    28       2.578  21.198  38.118  0.00  0.00           H
ATOM    420  N   GLY    29       7.892  20.190  35.171  0.00  0.00           N
ATOM    421  CA  GLY    29       7.570  19.200  34.102  0.00  0.00           C
ATOM    422  C   GLY    29       8.745  18.702  33.284  0.00  0.00           C
ATOM    423  O   GLY    29       8.770  17.518  32.974  0.00  0.00           O
ATOM    424  H   GLY    29       7.311  21.017  35.157  0.00  0.00           H
ATOM    425  HA2 GLY    29       7.110  18.298  34.504  0.00  0.00           H
ATOM    426  HA3 GLY    29       6.812  19.682  33.483  0.00  0.00           H
ATOM    427  N   PHE    30       9.759  19.543  33.030  0.00  0.00           N
ATOM    428  CA  PHE    30      10.934  18.985  32.390  0.00  0.00           C
ATOM    429  C   PHE    30      11.640  17.911  33.190  0.00  0.00           C
ATOM    430  O   PHE    30      12.217  16.914  32.787  0.00  0.00           O
ATOM    431  CB  PHE    30      11.910  20.178  32.034  0.00  0.00           C
ATOM    432  CG  PHE    30      13.292  19.647  31.620  0.00  0.00           C
ATOM    433  CD1 PHE    30      13.424  19.037  30.333  0.00  0.00           C
ATOM    434  CD2 PHE    30      14.382  19.568  32.577  0.00  0.00           C
ATOM    435  CE1 PHE    30      14.653  18.515  29.952  0.00  0.00           C
ATOM    436  CE2 PHE    30      15.599  19.062  32.117  0.00  0.00           C
ATOM    437  CZ  PHE    30      15.765  18.490  30.796  0.00  0.00           C
ATOM    438  H   PHE    30       9.664  20.475  33.408  0.00  0.00           H
ATOM    439  HA  PHE    30      10.662  18.457  31.476  0.00  0.00           H
ATOM    440  HB2 PHE    30      11.563  20.798  31.209  0.00  0.00           H
ATOM    441  HB3 PHE    30      12.048  20.784  32.930  0.00  0.00           H
ATOM    442  HD1 PHE    30      12.600  19.098  29.637  0.00  0.00           H
ATOM    443  HD2 PHE    30      14.255  19.904  33.596  0.00  0.00           H
ATOM    444  HE1 PHE    30      14.683  18.158  28.934  0.00  0.00           H
ATOM    445  HE2 PHE    30      16.387  18.951  32.847  0.00  0.00           H
ATOM    446  HZ  PHE    30      16.739  18.149  30.478  0.00  0.00           H
ATOM    447  N   PHE    31      11.813  18.222  34.460  0.00  0.00           N
ATOM    448  CA  PHE    31      12.597  17.444  35.429  0.00  0.00           C
ATOM    449  C   PHE    31      11.878  16.140  35.612  0.00  0.00           C
ATOM    450  O   PHE    31      12.500  15.061  35.573  0.00  0.00           O
ATOM    451  CB  PHE    31      12.664  18.175  36.740  0.00  0.00           C
ATOM    452  CG  PHE    31      13.773  17.637  37.639  0.00  0.00           C
ATOM    453  CD1 PHE    31      15.118  17.764  37.197  0.00  0.00           C
ATOM    454  CD2 PHE    31      13.503  17.059  38.912  0.00  0.00           C
ATOM    455  CE1 PHE    31      16.133  17.243  37.968  0.00  0.00           C
ATOM    456  CE2 PHE    31      14.540  16.647  39.743  0.00  0.00           C
ATOM    457  CZ  PHE    31      15.864  16.688  39.216  0.00  0.00           C
ATOM    458  H   PHE    31      11.471  19.090  34.848  0.00  0.00           H
ATOM    459  HA  PHE    31      13.607  17.239  35.074  0.00  0.00           H
ATOM    460  HB2 PHE    31      12.810  19.223  36.478  0.00  0.00           H
ATOM    461  HB3 PHE    31      11.775  18.052  37.360  0.00  0.00           H
ATOM    462  HD1 PHE    31      15.332  18.334  36.305  0.00  0.00           H
ATOM    463  HD2 PHE    31      12.479  16.991  39.247  0.00  0.00           H
ATOM    464  HE1 PHE    31      17.163  17.352  37.664  0.00  0.00           H
ATOM    465  HE2 PHE    31      14.306  16.210  40.701  0.00  0.00           H
ATOM    466  HZ  PHE    31      16.645  16.400  39.904  0.00  0.00           H
ATOM    467  N   ARG    32      10.525  16.127  35.624  0.00  0.00           N
ATOM    468  CA  ARG    32       9.772  14.867  35.762  0.00  0.00           C
ATOM    469  C   ARG    32       9.963  13.945  34.552  0.00  0.00           C
ATOM    470  O   ARG    32      10.224  12.772  34.803  0.00  0.00           O
ATOM    471  CB  ARG    32       8.271  15.183  35.973  0.00  0.00           C
ATOM    472  CG  ARG    32       7.393  13.957  36.292  0.00  0.00           C
ATOM    473  CD  ARG    32       5.968  14.365  36.508  0.00  0.00           C
ATOM    474  NE  ARG    32       5.058  13.334  37.041  0.00  0.00           N
ATOM    475  CZ  ARG    32       4.427  12.372  36.318  0.00  0.00           C
ATOM    476  NH1 ARG    32       3.923  11.406  36.931  0.00  0.00           N
ATOM    477  NH2 ARG    32       4.389  12.226  34.972  0.00  0.00           N
ATOM    478  H   ARG    32      10.066  17.023  35.542  0.00  0.00           H
ATOM    479  HA  ARG    32      10.155  14.386  36.662  0.00  0.00           H
ATOM    480  HB2 ARG    32       8.252  15.911  36.785  0.00  0.00           H
ATOM    481  HB3 ARG    32       7.874  15.807  35.172  0.00  0.00           H
ATOM    482  HG2 ARG    32       7.470  13.256  35.461  0.00  0.00           H
ATOM    483  HG3 ARG    32       7.757  13.434  37.176  0.00  0.00           H
ATOM    484  HD2 ARG    32       5.961  15.167  37.246  0.00  0.00           H
ATOM    485  HD3 ARG    32       5.612  14.822  35.585  0.00  0.00           H
ATOM    486  HE  ARG    32       4.961  13.286  38.045  0.00  0.00           H
ATOM    487 1HH1 ARG    32       3.794  11.473  37.929  0.00  0.00           H
ATOM    488 2HH1 ARG    32       3.600  10.580  36.447  0.00  0.00           H
ATOM    489 1HH2 ARG    32       4.759  12.905  34.322  0.00  0.00           H
ATOM    490 2HH2 ARG    32       3.900  11.421  34.607  0.00  0.00           H
ATOM    491  N   ARG    33       9.835  14.462  33.270  0.00  0.00           N
ATOM    492  CA  ARG    33      10.004  13.661  32.007  0.00  0.00           C
ATOM    493  C   ARG    33      11.429  13.093  31.909  0.00  0.00           C
ATOM    494  O   ARG    33      11.643  12.022  31.268  0.00  0.00           O
ATOM    495  CB  ARG    33       9.828  14.557  30.822  0.00  0.00           C
ATOM    496  CG  ARG    33       9.566  13.853  29.445  0.00  0.00           C
ATOM    497  CD  ARG    33       9.343  14.880  28.390  0.00  0.00           C
ATOM    498  NE  ARG    33       9.450  14.323  27.037  0.00  0.00           N
ATOM    499  CZ  ARG    33       8.512  14.212  26.091  0.00  0.00           C
ATOM    500  NH1 ARG    33       7.308  14.556  26.292  0.00  0.00           N
ATOM    501  NH2 ARG    33       8.738  13.785  24.912  0.00  0.00           N
ATOM    502  H   ARG    33       9.483  15.405  33.183  0.00  0.00           H
ATOM    503  HA  ARG    33       9.238  12.897  31.862  0.00  0.00           H
ATOM    504  HB2 ARG    33       8.959  15.164  31.075  0.00  0.00           H
ATOM    505  HB3 ARG    33      10.707  15.184  30.671  0.00  0.00           H
ATOM    506  HG2 ARG    33      10.505  13.371  29.176  0.00  0.00           H
ATOM    507  HG3 ARG    33       8.758  13.123  29.483  0.00  0.00           H
ATOM    508  HD2 ARG    33       8.532  15.573  28.614  0.00  0.00           H
ATOM    509  HD3 ARG    33      10.202  15.550  28.438  0.00  0.00           H
ATOM    510  HE  ARG    33      10.346  13.901  26.839  0.00  0.00           H
ATOM    511 1HH1 ARG    33       7.050  14.749  27.249  0.00  0.00           H
ATOM    512 2HH1 ARG    33       6.691  14.662  25.500  0.00  0.00           H
ATOM    513 1HH2 ARG    33       9.682  13.588  24.613  0.00  0.00           H
ATOM    514 2HH2 ARG    33       7.970  13.589  24.286  0.00  0.00           H
ATOM    515  N   SER    34      12.379  13.770  32.523  0.00  0.00           N
ATOM    516  CA  SER    34      13.868  13.353  32.579  0.00  0.00           C
ATOM    517  C   SER    34      13.981  12.123  33.580  0.00  0.00           C
ATOM    518  O   SER    34      15.110  11.648  33.735  0.00  0.00           O
ATOM    519  CB  SER    34      14.832  14.456  33.063  0.00  0.00           C
ATOM    520  OG  SER    34      14.902  15.628  32.248  0.00  0.00           O
ATOM    521  H   SER    34      12.101  14.634  32.966  0.00  0.00           H
ATOM    522  HA  SER    34      14.244  12.955  31.636  0.00  0.00           H
ATOM    523  HB2 SER    34      14.451  14.736  34.045  0.00  0.00           H
ATOM    524  HB3 SER    34      15.851  14.078  33.138  0.00  0.00           H
ATOM    525  HG  SER    34      14.139  16.152  32.500  0.00  0.00           H
ATOM    526  N   VAL    35      12.931  11.611  34.178  0.00  0.00           N
ATOM    527  CA  VAL    35      12.752  10.398  34.969  0.00  0.00           C
ATOM    528  C   VAL    35      11.713   9.450  34.451  0.00  0.00           C
ATOM    529  O   VAL    35      12.069   8.336  34.057  0.00  0.00           O
ATOM    530  CB  VAL    35      12.491  10.736  36.474  0.00  0.00           C
ATOM    531  CG1 VAL    35      12.156   9.514  37.304  0.00  0.00           C
ATOM    532  CG2 VAL    35      13.703  11.376  37.075  0.00  0.00           C
ATOM    533  H   VAL    35      12.121  12.190  34.010  0.00  0.00           H
ATOM    534  HA  VAL    35      13.726   9.910  34.965  0.00  0.00           H
ATOM    535  HB  VAL    35      11.733  11.500  36.652  0.00  0.00           H
ATOM    536 1HG1 VAL    35      13.002   8.828  37.348  0.00  0.00           H
ATOM    537 2HG1 VAL    35      11.908   9.867  38.305  0.00  0.00           H
ATOM    538 3HG1 VAL    35      11.291   8.992  36.896  0.00  0.00           H
ATOM    539 1HG2 VAL    35      13.418  11.454  38.124  0.00  0.00           H
ATOM    540 2HG2 VAL    35      14.511  10.660  36.925  0.00  0.00           H
ATOM    541 3HG2 VAL    35      14.015  12.277  36.547  0.00  0.00           H
ATOM    542  N   THR    36      10.485   9.884  34.266  0.00  0.00           N
ATOM    543  CA  THR    36       9.423   9.037  33.675  0.00  0.00           C
ATOM    544  C   THR    36       9.712   8.428  32.310  0.00  0.00           C
ATOM    545  O   THR    36       9.176   7.375  32.025  0.00  0.00           O
ATOM    546  CB  THR    36       8.071   9.803  33.500  0.00  0.00           C
ATOM    547  CG2 THR    36       7.454  10.100  34.874  0.00  0.00           C
ATOM    548  OG1 THR    36       8.256  10.984  32.877  0.00  0.00           O
ATOM    549  H   THR    36      10.242  10.831  34.521  0.00  0.00           H
ATOM    550  HA  THR    36       9.160   8.235  34.364  0.00  0.00           H
ATOM    551  HB  THR    36       7.372   9.207  32.913  0.00  0.00           H
ATOM    552  HG1 THR    36       7.394  11.387  32.750  0.00  0.00           H
ATOM    553 1HG2 THR    36       7.571   9.334  35.640  0.00  0.00           H
ATOM    554 2HG2 THR    36       7.998  10.973  35.235  0.00  0.00           H
ATOM    555 3HG2 THR    36       6.447  10.515  34.805  0.00  0.00           H
ATOM    556  N   LYS    37      10.633   9.050  31.536  0.00  0.00           N
ATOM    557  CA  LYS    37      11.071   8.561  30.207  0.00  0.00           C
ATOM    558  C   LYS    37      12.607   8.558  30.189  0.00  0.00           C
ATOM    559  O   LYS    37      13.202   8.662  29.095  0.00  0.00           O
ATOM    560  CB  LYS    37      10.439   9.462  29.177  0.00  0.00           C
ATOM    561  CG  LYS    37       8.903   9.189  29.086  0.00  0.00           C
ATOM    562  CD  LYS    37       8.212  10.012  27.952  0.00  0.00           C
ATOM    563  CE  LYS    37       6.684   9.712  27.941  0.00  0.00           C
ATOM    564  NZ  LYS    37       6.335   8.264  27.800  0.00  0.00           N
ATOM    565  H   LYS    37      10.867   9.952  31.924  0.00  0.00           H
ATOM    566  HA  LYS    37      10.654   7.576  29.997  0.00  0.00           H
ATOM    567  HB2 LYS    37      10.680  10.474  29.500  0.00  0.00           H
ATOM    568  HB3 LYS    37      10.850   9.397  28.169  0.00  0.00           H
ATOM    569  HG2 LYS    37       8.728   8.124  28.941  0.00  0.00           H
ATOM    570  HG3 LYS    37       8.547   9.459  30.081  0.00  0.00           H
ATOM    571  HD2 LYS    37       8.375  11.085  28.060  0.00  0.00           H
ATOM    572  HD3 LYS    37       8.774   9.723  27.064  0.00  0.00           H
ATOM    573  HE2 LYS    37       6.231  10.068  28.867  0.00  0.00           H
ATOM    574  HE3 LYS    37       6.313  10.300  27.102  0.00  0.00           H
ATOM    575  HZ1 LYS    37       6.672   7.805  28.634  0.00  0.00           H
ATOM    576  HZ2 LYS    37       5.340   8.090  27.776  0.00  0.00           H
ATOM    577  HZ3 LYS    37       6.779   7.761  27.046  0.00  0.00           H
ATOM    578  N   SER    38      13.307   8.334  31.297  0.00  0.00           N
ATOM    579  CA  SER    38      14.791   8.366  31.556  0.00  0.00           C
ATOM    580  C   SER    38      15.581   9.599  31.189  0.00  0.00           C
ATOM    581  O   SER    38      14.954  10.477  30.643  0.00  0.00           O
ATOM    582  CB  SER    38      15.287   7.034  30.909  0.00  0.00           C
ATOM    583  OG  SER    38      14.708   5.802  31.358  0.00  0.00           O
ATOM    584  H   SER    38      12.713   8.116  32.085  0.00  0.00           H
ATOM    585  HA  SER    38      15.015   8.151  32.600  0.00  0.00           H
ATOM    586  HB2 SER    38      15.313   7.005  29.820  0.00  0.00           H
ATOM    587  HB3 SER    38      16.314   7.047  31.273  0.00  0.00           H
ATOM    588  HG  SER    38      14.261   5.320  30.659  0.00  0.00           H
ATOM    589  N   ALA    39      16.874   9.748  31.474  0.00  0.00           N
ATOM    590  CA  ALA    39      17.799  10.816  31.197  0.00  0.00           C
ATOM    591  C   ALA    39      18.617  10.601  29.928  0.00  0.00           C
ATOM    592  O   ALA    39      19.795  11.007  29.863  0.00  0.00           O
ATOM    593  CB  ALA    39      18.580  10.961  32.457  0.00  0.00           C
ATOM    594  H   ALA    39      17.237   8.957  31.986  0.00  0.00           H
ATOM    595  HA  ALA    39      17.275  11.770  31.143  0.00  0.00           H
ATOM    596  HB1 ALA    39      18.955  11.978  32.579  0.00  0.00           H
ATOM    597  HB2 ALA    39      18.097  10.661  33.388  0.00  0.00           H
ATOM    598  HB3 ALA    39      19.358  10.199  32.406  0.00  0.00           H
ATOM    599  N   VAL    40      17.940  10.196  28.808  0.00  0.00           N
ATOM    600  CA  VAL    40      18.568   9.776  27.551  0.00  0.00           C
ATOM    601  C   VAL    40      19.322  10.845  26.747  0.00  0.00           C
ATOM    602  O   VAL    40      19.910  10.547  25.709  0.00  0.00           O
ATOM    603  CB  VAL    40      17.484   9.205  26.575  0.00  0.00           C
ATOM    604  CG1 VAL    40      16.703   8.010  27.200  0.00  0.00           C
ATOM    605  CG2 VAL    40      16.377  10.212  26.180  0.00  0.00           C
ATOM    606  H   VAL    40      16.949  10.041  28.922  0.00  0.00           H
ATOM    607  HA  VAL    40      19.276   8.990  27.813  0.00  0.00           H
ATOM    608  HB  VAL    40      18.055   8.952  25.682  0.00  0.00           H
ATOM    609 1HG1 VAL    40      17.399   7.207  27.445  0.00  0.00           H
ATOM    610 2HG1 VAL    40      16.141   8.264  28.099  0.00  0.00           H
ATOM    611 3HG1 VAL    40      15.994   7.472  26.571  0.00  0.00           H
ATOM    612 1HG2 VAL    40      15.713  10.506  26.992  0.00  0.00           H
ATOM    613 2HG2 VAL    40      16.736  11.103  25.668  0.00  0.00           H
ATOM    614 3HG2 VAL    40      15.728   9.753  25.433  0.00  0.00           H
ATOM    615  N   TYR    41      19.524  12.064  27.228  0.00  0.00           N
ATOM    616  CA  TYR    41      20.225  13.068  26.395  0.00  0.00           C
ATOM    617  C   TYR    41      21.763  13.059  26.449  0.00  0.00           C
ATOM    618  O   TYR    41      22.290  12.302  27.269  0.00  0.00           O
ATOM    619  CB  TYR    41      19.842  14.501  26.880  0.00  0.00           C
ATOM    620  CG  TYR    41      18.507  14.631  27.651  0.00  0.00           C
ATOM    621  CD1 TYR    41      18.458  14.920  29.004  0.00  0.00           C
ATOM    622  CD2 TYR    41      17.269  14.406  27.005  0.00  0.00           C
ATOM    623  CE1 TYR    41      17.235  15.215  29.653  0.00  0.00           C
ATOM    624  CE2 TYR    41      16.035  14.440  27.673  0.00  0.00           C
ATOM    625  CZ  TYR    41      15.972  14.987  28.965  0.00  0.00           C
ATOM    626  OH  TYR    41      14.841  15.070  29.623  0.00  0.00           O
ATOM    627  H   TYR    41      18.966  12.408  27.996  0.00  0.00           H
ATOM    628  HA  TYR    41      20.016  12.874  25.343  0.00  0.00           H
ATOM    629  HB2 TYR    41      20.594  14.724  27.637  0.00  0.00           H
ATOM    630  HB3 TYR    41      19.815  15.135  25.992  0.00  0.00           H
ATOM    631  HD1 TYR    41      19.360  15.017  29.592  0.00  0.00           H
ATOM    632  HD2 TYR    41      17.389  13.934  26.040  0.00  0.00           H
ATOM    633  HE1 TYR    41      17.251  15.528  30.686  0.00  0.00           H
ATOM    634  HE2 TYR    41      15.197  14.106  27.078  0.00  0.00           H
ATOM    635  HH  TYR    41      15.081  15.335  30.514  0.00  0.00           H
ATOM    636  N   CYS    42      22.462  13.795  25.646  0.00  0.00           N
ATOM    637  CA  CYS    42      23.928  14.121  25.667  0.00  0.00           C
ATOM    638  C   CYS    42      24.171  15.520  25.134  0.00  0.00           C
ATOM    639  O   CYS    42      23.298  15.983  24.308  0.00  0.00           O
ATOM    640  CB  CYS    42      24.581  13.121  24.721  0.00  0.00           C
ATOM    641  SG  CYS    42      26.291  13.217  25.169  0.00  0.00           S
ATOM    642  H   CYS    42      21.948  14.258  24.910  0.00  0.00           H
ATOM    643  HA  CYS    42      24.272  13.929  26.683  0.00  0.00           H
ATOM    644  HB2 CYS    42      24.252  12.093  24.876  0.00  0.00           H
ATOM    645  HB3 CYS    42      24.427  13.377  23.672  0.00  0.00           H
ATOM    646  HG  CYS    42      26.122  13.623  26.430  0.00  0.00           H
ATOM    647  N   CYS    43      25.271  16.314  25.413  0.00  0.00           N
ATOM    648  CA  CYS    43      25.724  17.564  24.788  0.00  0.00           C
ATOM    649  C   CYS    43      27.179  17.485  24.477  0.00  0.00           C
ATOM    650  O   CYS    43      27.991  18.389  24.807  0.00  0.00           O
ATOM    651  CB  CYS    43      25.305  18.747  25.748  0.00  0.00           C
ATOM    652  SG  CYS    43      24.965  20.215  24.672  0.00  0.00           S
ATOM    653  HN  CYS    43      25.831  16.016  26.199  0.00  0.00           H
ATOM    654  HA  CYS    43      25.158  17.577  23.857  0.00  0.00           H
ATOM    655  HB2 CYS    43      24.446  18.490  26.367  0.00  0.00           H
ATOM    656  HB3 CYS    43      26.029  18.844  26.559  0.00  0.00           H
ATOM    657  N   LYS    44      27.664  16.384  23.860  0.00  0.00           N
ATOM    658  CA  LYS    44      29.107  16.016  23.731  0.00  0.00           C
ATOM    659  C   LYS    44      29.914  16.930  22.809  0.00  0.00           C
ATOM    660  O   LYS    44      31.161  16.933  22.791  0.00  0.00           O
ATOM    661  CB  LYS    44      29.086  14.590  23.383  0.00  0.00           C
ATOM    662  CG  LYS    44      30.411  13.940  23.011  0.00  0.00           C
ATOM    663  CD  LYS    44      30.251  12.482  22.492  0.00  0.00           C
ATOM    664  CE  LYS    44      31.609  12.026  22.138  0.00  0.00           C
ATOM    665  NZ  LYS    44      31.731  10.613  21.821  0.00  0.00           N
ATOM    666  H   LYS    44      26.976  15.699  23.583  0.00  0.00           H
ATOM    667  HA  LYS    44      29.679  16.123  24.653  0.00  0.00           H
ATOM    668  HB2 LYS    44      28.823  14.078  24.308  0.00  0.00           H
ATOM    669  HB3 LYS    44      28.297  14.359  22.667  0.00  0.00           H
ATOM    670  HG2 LYS    44      30.850  14.499  22.184  0.00  0.00           H
ATOM    671  HG3 LYS    44      31.168  13.982  23.794  0.00  0.00           H
ATOM    672  HD2 LYS    44      29.929  11.794  23.274  0.00  0.00           H
ATOM    673  HD3 LYS    44      29.515  12.409  21.691  0.00  0.00           H
ATOM    674  HE2 LYS    44      31.925  12.670  21.316  0.00  0.00           H
ATOM    675  HE3 LYS    44      32.209  12.214  23.028  0.00  0.00           H
ATOM    676  HZ1 LYS    44      31.689  10.054  22.661  0.00  0.00           H
ATOM    677  HZ2 LYS    44      31.068  10.414  21.085  0.00  0.00           H
ATOM    678  HZ3 LYS    44      32.711  10.505  21.606  0.00  0.00           H
ATOM    679  N   PHE    45      29.216  17.704  21.955  0.00  0.00           N
ATOM    680  CA  PHE    45      29.913  18.693  21.086  0.00  0.00           C
ATOM    681  C   PHE    45      30.569  19.855  21.920  0.00  0.00           C
ATOM    682  O   PHE    45      31.631  20.288  21.468  0.00  0.00           O
ATOM    683  CB  PHE    45      29.024  19.116  19.946  0.00  0.00           C
ATOM    684  CG  PHE    45      29.694  19.308  18.625  0.00  0.00           C
ATOM    685  CD1 PHE    45      30.211  18.199  17.954  0.00  0.00           C
ATOM    686  CD2 PHE    45      29.765  20.556  18.087  0.00  0.00           C
ATOM    687  CE1 PHE    45      30.632  18.412  16.623  0.00  0.00           C
ATOM    688  CE2 PHE    45      30.281  20.763  16.813  0.00  0.00           C
ATOM    689  CZ  PHE    45      30.601  19.647  16.013  0.00  0.00           C
ATOM    690  H   PHE    45      28.252  17.429  21.823  0.00  0.00           H
ATOM    691  HA  PHE    45      30.840  18.280  20.688  0.00  0.00           H
ATOM    692  HB2 PHE    45      28.376  18.249  19.817  0.00  0.00           H
ATOM    693  HB3 PHE    45      28.363  19.948  20.186  0.00  0.00           H
ATOM    694  HD1 PHE    45      30.204  17.202  18.370  0.00  0.00           H
ATOM    695  HD2 PHE    45      29.384  21.394  18.651  0.00  0.00           H
ATOM    696  HE1 PHE    45      30.947  17.539  16.069  0.00  0.00           H
ATOM    697  HE2 PHE    45      30.320  21.771  16.426  0.00  0.00           H
ATOM    698  HZ  PHE    45      30.727  19.864  14.963  0.00  0.00           H
ATOM    699  N   GLY    46      29.977  20.236  23.043  0.00  0.00           N
ATOM    700  CA  GLY    46      30.624  21.271  23.837  0.00  0.00           C
ATOM    701  C   GLY    46      30.027  21.980  25.072  0.00  0.00           C
ATOM    702  O   GLY    46      30.737  22.722  25.727  0.00  0.00           O
ATOM    703  H   GLY    46      29.171  19.763  23.429  0.00  0.00           H
ATOM    704  HA2 GLY    46      31.435  20.676  24.255  0.00  0.00           H
ATOM    705  HA3 GLY    46      31.078  22.008  23.175  0.00  0.00           H
ATOM    706  N   ARG    47      28.767  21.644  25.424  0.00  0.00           N
ATOM    707  CA  ARG    47      28.300  21.940  26.812  0.00  0.00           C
ATOM    708  C   ARG    47      28.247  23.437  27.019  0.00  0.00           C
ATOM    709  O   ARG    47      28.819  23.968  27.983  0.00  0.00           O
ATOM    710  CB  ARG    47      29.052  21.100  27.845  0.00  0.00           C
ATOM    711  CG  ARG    47      29.200  19.639  27.454  0.00  0.00           C
ATOM    712  CD  ARG    47      29.732  18.734  28.580  0.00  0.00           C
ATOM    713  NE  ARG    47      29.515  17.332  28.236  0.00  0.00           N
ATOM    714  CZ  ARG    47      28.365  16.719  28.324  0.00  0.00           C
ATOM    715  NH1 ARG    47      27.240  17.246  28.737  0.00  0.00           N
ATOM    716  NH2 ARG    47      28.134  15.580  27.823  0.00  0.00           N
ATOM    717  H   ARG    47      28.260  21.004  24.831  0.00  0.00           H
ATOM    718  HA  ARG    47      27.274  21.603  26.672  0.00  0.00           H
ATOM    719  HB2 ARG    47      30.060  21.439  28.088  0.00  0.00           H
ATOM    720  HB3 ARG    47      28.395  21.107  28.715  0.00  0.00           H
ATOM    721  HG2 ARG    47      28.249  19.172  27.201  0.00  0.00           H
ATOM    722  HG3 ARG    47      29.745  19.432  26.532  0.00  0.00           H
ATOM    723  HD2 ARG    47      30.798  18.896  28.745  0.00  0.00           H
ATOM    724  HD3 ARG    47      29.185  18.978  29.490  0.00  0.00           H
ATOM    725  HE  ARG    47      30.310  16.859  27.831  0.00  0.00           H
ATOM    726 1HH1 ARG    47      27.129  18.246  28.830  0.00  0.00           H
ATOM    727 2HH1 ARG    47      26.424  16.665  28.863  0.00  0.00           H
ATOM    728 1HH2 ARG    47      28.796  15.077  27.249  0.00  0.00           H
ATOM    729 2HH2 ARG    47      27.200  15.212  27.934  0.00  0.00           H
ATOM    730  N   ALA    48      27.723  24.202  26.046  0.00  0.00           N
ATOM    731  CA  ALA    48      27.765  25.707  25.987  0.00  0.00           C
ATOM    732  C   ALA    48      26.344  26.248  25.708  0.00  0.00           C
ATOM    733  O   ALA    48      26.225  27.469  25.409  0.00  0.00           O
ATOM    734  CB  ALA    48      28.813  26.140  24.921  0.00  0.00           C
ATOM    735  H   ALA    48      27.308  23.774  25.231  0.00  0.00           H
ATOM    736  HA  ALA    48      28.011  26.082  26.981  0.00  0.00           H
ATOM    737  HB1 ALA    48      29.031  27.202  25.034  0.00  0.00           H
ATOM    738  HB2 ALA    48      29.755  25.627  25.118  0.00  0.00           H
ATOM    739  HB3 ALA    48      28.509  25.938  23.893  0.00  0.00           H
ATOM    740  N   CYS    49      25.329  25.455  25.843  0.00  0.00           N
ATOM    741  CA  CYS    49      23.895  25.719  25.655  0.00  0.00           C
ATOM    742  C   CYS    49      23.274  26.767  26.682  0.00  0.00           C
ATOM    743  O   CYS    49      23.939  27.225  27.603  0.00  0.00           O
ATOM    744  CB  CYS    49      23.081  24.438  25.744  0.00  0.00           C
ATOM    745  SG  CYS    49      23.961  23.106  24.872  0.00  0.00           S
ATOM    746  HN  CYS    49      25.498  24.488  26.080  0.00  0.00           H
ATOM    747  HA  CYS    49      23.794  26.039  24.618  0.00  0.00           H
ATOM    748  HB2 CYS    49      23.080  24.125  26.788  0.00  0.00           H
ATOM    749  HB3 CYS    49      22.054  24.493  25.381  0.00  0.00           H
ATOM    750  N   GLU    50      22.091  27.267  26.351  0.00  0.00           N
ATOM    751  CA  GLU    50      21.447  28.453  26.992  0.00  0.00           C
ATOM    752  C   GLU    50      19.941  28.324  27.095  0.00  0.00           C
ATOM    753  O   GLU    50      19.378  27.537  26.287  0.00  0.00           O
ATOM    754  CB  GLU    50      21.830  29.704  26.229  0.00  0.00           C
ATOM    755  CG  GLU    50      21.171  31.087  26.454  0.00  0.00           C
ATOM    756  CD  GLU    50      21.548  31.588  27.914  0.00  0.00           C
ATOM    757  OE1 GLU    50      22.317  32.561  28.071  0.00  0.00           O
ATOM    758  OE2 GLU    50      20.890  31.057  28.836  0.00  0.00           O
ATOM    759  H   GLU    50      21.506  26.794  25.677  0.00  0.00           H
ATOM    760  HA  GLU    50      21.765  28.531  28.031  0.00  0.00           H
ATOM    761  HB2 GLU    50      22.900  29.843  26.388  0.00  0.00           H
ATOM    762  HB3 GLU    50      21.671  29.518  25.166  0.00  0.00           H
ATOM    763  HG2 GLU    50      21.604  31.722  25.681  0.00  0.00           H
ATOM    764  HG3 GLU    50      20.090  30.952  26.431  0.00  0.00           H
ATOM    765  N   MET    51      19.314  28.964  28.106  0.00  0.00           N
ATOM    766  CA  MET    51      17.885  28.840  28.482  0.00  0.00           C
ATOM    767  C   MET    51      17.090  30.123  28.276  0.00  0.00           C
ATOM    768  O   MET    51      16.028  30.312  28.781  0.00  0.00           O
ATOM    769  CB  MET    51      17.727  28.272  29.921  0.00  0.00           C
ATOM    770  CG  MET    51      18.453  27.029  30.241  0.00  0.00           C
ATOM    771  SD  MET    51      18.188  25.676  29.091  0.00  0.00           S
ATOM    772  CE  MET    51      19.586  24.568  29.406  0.00  0.00           C
ATOM    773  H   MET    51      19.864  29.638  28.618  0.00  0.00           H
ATOM    774  HA  MET    51      17.414  28.102  27.832  0.00  0.00           H
ATOM    775  HB2 MET    51      17.963  28.989  30.708  0.00  0.00           H
ATOM    776  HB3 MET    51      16.665  28.052  30.018  0.00  0.00           H
ATOM    777  HG2 MET    51      19.517  27.221  30.373  0.00  0.00           H
ATOM    778  HG3 MET    51      18.173  26.586  31.197  0.00  0.00           H
ATOM    779  HE1 MET    51      20.433  25.142  29.030  0.00  0.00           H
ATOM    780  HE2 MET    51      19.756  24.498  30.481  0.00  0.00           H
ATOM    781  HE3 MET    51      19.431  23.586  28.959  0.00  0.00           H
ATOM    782  N   ASP    52      17.642  30.954  27.357  0.00  0.00           N
ATOM    783  CA  ASP    52      17.053  32.099  26.635  0.00  0.00           C
ATOM    784  C   ASP    52      15.662  31.685  26.025  0.00  0.00           C
ATOM    785  O   ASP    52      15.593  30.592  25.455  0.00  0.00           O
ATOM    786  CB  ASP    52      17.962  32.569  25.446  0.00  0.00           C
ATOM    787  CG  ASP    52      17.296  33.791  24.768  0.00  0.00           C
ATOM    788  OD1 ASP    52      17.486  34.876  25.332  0.00  0.00           O
ATOM    789  OD2 ASP    52      16.466  33.514  23.908  0.00  0.00           O
ATOM    790  H   ASP    52      18.597  30.721  27.125  0.00  0.00           H
ATOM    791  HA  ASP    52      16.882  32.989  27.240  0.00  0.00           H
ATOM    792  HB2 ASP    52      18.904  32.964  25.827  0.00  0.00           H
ATOM    793  HB3 ASP    52      18.166  31.801  24.698  0.00  0.00           H
ATOM    794  N   MET    53      14.635  32.556  25.982  0.00  0.00           N
ATOM    795  CA  MET    53      13.305  31.988  25.565  0.00  0.00           C
ATOM    796  C   MET    53      13.346  31.270  24.142  0.00  0.00           C
ATOM    797  O   MET    53      12.593  30.290  24.011  0.00  0.00           O
ATOM    798  CB  MET    53      12.315  33.155  25.510  0.00  0.00           C
ATOM    799  CG  MET    53      11.935  33.810  26.816  0.00  0.00           C
ATOM    800  SD  MET    53      10.973  32.618  27.924  0.00  0.00           S
ATOM    801  CE  MET    53      10.928  33.553  29.462  0.00  0.00           C
ATOM    802  H   MET    53      14.720  33.515  26.286  0.00  0.00           H
ATOM    803  HA  MET    53      12.966  31.222  26.263  0.00  0.00           H
ATOM    804  HB2 MET    53      12.861  33.899  24.930  0.00  0.00           H
ATOM    805  HB3 MET    53      11.491  32.868  24.857  0.00  0.00           H
ATOM    806  HG2 MET    53      12.781  34.123  27.429  0.00  0.00           H
ATOM    807  HG3 MET    53      11.232  34.612  26.593  0.00  0.00           H
ATOM    808  HE1 MET    53      10.156  34.315  29.356  0.00  0.00           H
ATOM    809  HE2 MET    53      10.754  32.846  30.273  0.00  0.00           H
ATOM    810  HE3 MET    53      11.840  34.119  29.654  0.00  0.00           H
ATOM    811  N   TYR    54      14.301  31.672  23.354  0.00  0.00           N
ATOM    812  CA  TYR    54      14.531  31.178  21.987  0.00  0.00           C
ATOM    813  C   TYR    54      15.872  30.514  21.680  0.00  0.00           C
ATOM    814  O   TYR    54      16.287  30.386  20.531  0.00  0.00           O
ATOM    815  CB  TYR    54      14.252  32.409  21.076  0.00  0.00           C
ATOM    816  CG  TYR    54      12.959  33.203  21.470  0.00  0.00           C
ATOM    817  CD1 TYR    54      12.927  34.522  21.917  0.00  0.00           C
ATOM    818  CD2 TYR    54      11.733  32.632  21.330  0.00  0.00           C
ATOM    819  CE1 TYR    54      11.694  35.166  22.315  0.00  0.00           C
ATOM    820  CE2 TYR    54      10.515  33.140  21.752  0.00  0.00           C
ATOM    821  CZ  TYR    54      10.502  34.476  22.216  0.00  0.00           C
ATOM    822  OH  TYR    54       9.317  35.032  22.602  0.00  0.00           O
ATOM    823  H   TYR    54      14.900  32.430  23.650  0.00  0.00           H
ATOM    824  HA  TYR    54      13.718  30.508  21.703  0.00  0.00           H
ATOM    825  HB2 TYR    54      15.110  33.055  21.260  0.00  0.00           H
ATOM    826  HB3 TYR    54      14.245  32.168  20.012  0.00  0.00           H
ATOM    827  HD1 TYR    54      13.872  35.044  21.916  0.00  0.00           H
ATOM    828  HD2 TYR    54      11.651  31.611  20.987  0.00  0.00           H
ATOM    829  HE1 TYR    54      11.711  36.151  22.757  0.00  0.00           H
ATOM    830  HE2 TYR    54       9.602  32.603  21.544  0.00  0.00           H
ATOM    831  HH  TYR    54       9.498  35.811  23.133  0.00  0.00           H
ATOM    832  N   MET    55      16.511  30.080  22.775  0.00  0.00           N
ATOM    833  CA  MET    55      17.633  29.103  22.720  0.00  0.00           C
ATOM    834  C   MET    55      17.426  27.758  23.608  0.00  0.00           C
ATOM    835  O   MET    55      18.047  26.768  23.247  0.00  0.00           O
ATOM    836  CB  MET    55      18.929  29.844  22.965  0.00  0.00           C
ATOM    837  CG  MET    55      18.992  31.130  22.115  0.00  0.00           C
ATOM    838  SD  MET    55      20.218  32.396  22.515  0.00  0.00           S
ATOM    839  CE  MET    55      21.756  31.466  22.518  0.00  0.00           C
ATOM    840  H   MET    55      15.996  30.227  23.631  0.00  0.00           H
ATOM    841  HA  MET    55      17.792  28.878  21.666  0.00  0.00           H
ATOM    842  HB2 MET    55      19.026  29.985  24.041  0.00  0.00           H
ATOM    843  HB3 MET    55      19.692  29.095  22.752  0.00  0.00           H
ATOM    844  HG2 MET    55      19.165  30.802  21.090  0.00  0.00           H
ATOM    845  HG3 MET    55      18.014  31.610  22.081  0.00  0.00           H
ATOM    846  HE1 MET    55      21.516  30.685  23.238  0.00  0.00           H
ATOM    847  HE2 MET    55      21.974  31.022  21.548  0.00  0.00           H
ATOM    848  HE3 MET    55      22.557  32.016  23.013  0.00  0.00           H
ATOM    849  N   ARG    56      16.480  27.848  24.580  0.00  0.00           N
ATOM    850  CA  ARG    56      16.054  26.711  25.479  0.00  0.00           C
ATOM    851  C   ARG    56      15.718  25.361  24.714  0.00  0.00           C
ATOM    852  O   ARG    56      15.943  24.309  25.238  0.00  0.00           O
ATOM    853  CB  ARG    56      14.846  27.141  26.387  0.00  0.00           C
ATOM    854  CG  ARG    56      14.650  26.246  27.603  0.00  0.00           C
ATOM    855  CD  ARG    56      13.440  26.693  28.316  0.00  0.00           C
ATOM    856  NE  ARG    56      12.155  26.658  27.566  0.00  0.00           N
ATOM    857  CZ  ARG    56      11.355  27.658  27.153  0.00  0.00           C
ATOM    858  NH1 ARG    56      11.630  28.907  27.179  0.00  0.00           N
ATOM    859  NH2 ARG    56      10.142  27.357  26.848  0.00  0.00           N
ATOM    860  H   ARG    56      16.129  28.764  24.823  0.00  0.00           H
ATOM    861  HA  ARG    56      16.813  26.522  26.238  0.00  0.00           H
ATOM    862  HB2 ARG    56      14.998  28.150  26.771  0.00  0.00           H
ATOM    863  HB3 ARG    56      13.984  27.038  25.727  0.00  0.00           H
ATOM    864  HG2 ARG    56      14.475  25.215  27.296  0.00  0.00           H
ATOM    865  HG3 ARG    56      15.529  26.376  28.236  0.00  0.00           H
ATOM    866  HD2 ARG    56      13.305  26.017  29.160  0.00  0.00           H
ATOM    867  HD3 ARG    56      13.668  27.656  28.773  0.00  0.00           H
ATOM    868  HE  ARG    56      11.832  25.719  27.384  0.00  0.00           H
ATOM    869 1HH1 ARG    56      12.420  29.304  27.666  0.00  0.00           H
ATOM    870 2HH1 ARG    56      10.907  29.564  26.916  0.00  0.00           H
ATOM    871 1HH2 ARG    56       9.766  26.419  26.849  0.00  0.00           H
ATOM    872 2HH2 ARG    56       9.541  28.129  26.598  0.00  0.00           H
ATOM    873  N   ARG    57      15.219  25.514  23.481  0.00  0.00           N
ATOM    874  CA  ARG    57      14.900  24.377  22.625  0.00  0.00           C
ATOM    875  C   ARG    57      16.162  23.577  22.289  0.00  0.00           C
ATOM    876  O   ARG    57      15.946  22.392  21.930  0.00  0.00           O
ATOM    877  CB  ARG    57      14.127  24.813  21.364  0.00  0.00           C
ATOM    878  CG  ARG    57      14.994  25.513  20.319  0.00  0.00           C
ATOM    879  CD  ARG    57      14.117  25.990  19.102  0.00  0.00           C
ATOM    880  NE  ARG    57      13.108  27.038  19.421  0.00  0.00           N
ATOM    881  CZ  ARG    57      13.140  28.273  19.044  0.00  0.00           C
ATOM    882  NH1 ARG    57      14.096  28.898  18.436  0.00  0.00           N
ATOM    883  NH2 ARG    57      12.123  28.988  19.311  0.00  0.00           N
ATOM    884  H   ARG    57      14.984  26.459  23.214  0.00  0.00           H
ATOM    885  HA  ARG    57      14.285  23.699  23.215  0.00  0.00           H
ATOM    886  HB2 ARG    57      13.695  24.001  20.779  0.00  0.00           H
ATOM    887  HB3 ARG    57      13.288  25.423  21.699  0.00  0.00           H
ATOM    888  HG2 ARG    57      15.590  26.330  20.725  0.00  0.00           H
ATOM    889  HG3 ARG    57      15.783  24.812  20.046  0.00  0.00           H
ATOM    890  HD2 ARG    57      14.807  26.305  18.320  0.00  0.00           H
ATOM    891  HD3 ARG    57      13.633  25.109  18.678  0.00  0.00           H
ATOM    892  HE  ARG    57      12.453  26.830  20.162  0.00  0.00           H
ATOM    893 1HH1 ARG    57      14.913  28.513  17.986  0.00  0.00           H
ATOM    894 2HH1 ARG    57      14.019  29.874  18.182  0.00  0.00           H
ATOM    895 1HH2 ARG    57      11.439  28.585  19.937  0.00  0.00           H
ATOM    896 2HH2 ARG    57      12.048  29.930  18.956  0.00  0.00           H
ATOM    897  N   LYS    58      17.384  24.107  22.123  0.00  0.00           N
ATOM    898  CA  LYS    58      18.517  23.421  21.394  0.00  0.00           C
ATOM    899  C   LYS    58      19.192  22.252  22.226  0.00  0.00           C
ATOM    900  O   LYS    58      19.787  21.351  21.596  0.00  0.00           O
ATOM    901  CB  LYS    58      19.613  24.413  20.973  0.00  0.00           C
ATOM    902  CG  LYS    58      19.149  25.306  19.804  0.00  0.00           C
ATOM    903  CD  LYS    58      20.300  26.119  19.075  0.00  0.00           C
ATOM    904  CE  LYS    58      20.881  27.153  20.013  0.00  0.00           C
ATOM    905  NZ  LYS    58      21.876  28.056  19.373  0.00  0.00           N
ATOM    906  H   LYS    58      17.406  25.115  22.181  0.00  0.00           H
ATOM    907  HA  LYS    58      18.148  22.911  20.505  0.00  0.00           H
ATOM    908  HB2 LYS    58      19.982  24.977  21.830  0.00  0.00           H
ATOM    909  HB3 LYS    58      20.385  23.779  20.536  0.00  0.00           H
ATOM    910  HG2 LYS    58      18.569  24.746  19.072  0.00  0.00           H
ATOM    911  HG3 LYS    58      18.528  26.129  20.159  0.00  0.00           H
ATOM    912  HD2 LYS    58      21.031  25.400  18.703  0.00  0.00           H
ATOM    913  HD3 LYS    58      19.945  26.613  18.171  0.00  0.00           H
ATOM    914  HE2 LYS    58      20.084  27.824  20.331  0.00  0.00           H
ATOM    915  HE3 LYS    58      21.299  26.753  20.937  0.00  0.00           H
ATOM    916  HZ1 LYS    58      21.533  28.506  18.537  0.00  0.00           H
ATOM    917  HZ2 LYS    58      22.129  28.791  20.018  0.00  0.00           H
ATOM    918  HZ3 LYS    58      22.722  27.584  19.091  0.00  0.00           H
ATOM    919  N   CYS    59      19.043  22.190  23.556  0.00  0.00           N
ATOM    920  CA  CYS    59      19.689  21.134  24.430  0.00  0.00           C
ATOM    921  C   CYS    59      18.797  20.716  25.659  0.00  0.00           C
ATOM    922  O   CYS    59      17.966  21.467  26.298  0.00  0.00           O
ATOM    923  CB  CYS    59      21.014  21.703  24.762  0.00  0.00           C
ATOM    924  SG  CYS    59      21.955  20.522  25.656  0.00  0.00           S
ATOM    925  HN  CYS    59      18.449  22.839  24.052  0.00  0.00           H
ATOM    926  HA  CYS    59      19.821  20.217  23.856  0.00  0.00           H
ATOM    927  HB2 CYS    59      21.533  21.780  23.806  0.00  0.00           H
ATOM    928  HB3 CYS    59      20.902  22.568  25.416  0.00  0.00           H
ATOM    929  N   GLN    60      19.009  19.544  26.234  0.00  0.00           N
ATOM    930  CA  GLN    60      18.317  18.919  27.393  0.00  0.00           C
ATOM    931  C   GLN    60      19.334  18.495  28.474  0.00  0.00           C
ATOM    932  O   GLN    60      19.051  18.697  29.632  0.00  0.00           O
ATOM    933  CB  GLN    60      17.408  17.772  26.908  0.00  0.00           C
ATOM    934  CG  GLN    60      16.405  18.234  25.841  0.00  0.00           C
ATOM    935  CD  GLN    60      15.330  17.185  25.712  0.00  0.00           C
ATOM    936  NE2 GLN    60      15.208  16.439  24.662  0.00  0.00           N
ATOM    937  OE1 GLN    60      14.455  17.106  26.615  0.00  0.00           O
ATOM    938  H   GLN    60      19.632  18.945  25.711  0.00  0.00           H
ATOM    939  HA  GLN    60      17.663  19.654  27.864  0.00  0.00           H
ATOM    940  HB2 GLN    60      18.111  16.978  26.658  0.00  0.00           H
ATOM    941  HB3 GLN    60      16.884  17.352  27.767  0.00  0.00           H
ATOM    942  HG2 GLN    60      15.885  19.130  26.178  0.00  0.00           H
ATOM    943  HG3 GLN    60      16.781  18.541  24.866  0.00  0.00           H
ATOM    944 1HE2 GLN    60      14.458  15.763  24.639  0.00  0.00           H
ATOM    945 2HE2 GLN    60      15.578  16.683  23.754  0.00  0.00           H
ATOM    946  N   GLU    61      20.488  17.889  28.164  0.00  0.00           N
ATOM    947  CA  GLU    61      21.479  17.550  29.144  0.00  0.00           C
ATOM    948  C   GLU    61      22.014  18.740  29.901  0.00  0.00           C
ATOM    949  O   GLU    61      22.078  18.743  31.179  0.00  0.00           O
ATOM    950  CB  GLU    61      22.616  16.703  28.559  0.00  0.00           C
ATOM    951  CG  GLU    61      23.586  16.237  29.665  0.00  0.00           C
ATOM    952  CD  GLU    61      24.492  15.168  29.295  0.00  0.00           C
ATOM    953  OE1 GLU    61      24.689  14.143  30.011  0.00  0.00           O
ATOM    954  OE2 GLU    61      25.199  15.291  28.246  0.00  0.00           O
ATOM    955  H   GLU    61      20.727  18.053  27.196  0.00  0.00           H
ATOM    956  HA  GLU    61      20.969  17.043  29.963  0.00  0.00           H
ATOM    957  HB2 GLU    61      22.235  15.849  28.000  0.00  0.00           H
ATOM    958  HB3 GLU    61      23.092  17.333  27.808  0.00  0.00           H
ATOM    959  HG2 GLU    61      24.137  17.075  30.093  0.00  0.00           H
ATOM    960  HG3 GLU    61      22.911  15.922  30.461  0.00  0.00           H
ATOM    961  N   CYS    62      22.168  19.873  29.242  0.00  0.00           N
ATOM    962  CA  CYS    62      22.531  21.164  29.834  0.00  0.00           C
ATOM    963  C   CYS    62      21.463  21.666  30.848  0.00  0.00           C
ATOM    964  O   CYS    62      21.745  22.038  31.993  0.00  0.00           O
ATOM    965  CB  CYS    62      22.739  22.130  28.636  0.00  0.00           C
ATOM    966  SG  CYS    62      24.165  21.533  27.649  0.00  0.00           S
ATOM    967  HN  CYS    62      22.256  19.818  28.238  0.00  0.00           H
ATOM    968  HA  CYS    62      23.458  21.181  30.407  0.00  0.00           H
ATOM    969  HB2 CYS    62      21.870  22.189  27.981  0.00  0.00           H
ATOM    970  HB3 CYS    62      22.909  23.113  29.075  0.00  0.00           H
ATOM    971  N   ARG    63      20.219  21.511  30.475  0.00  0.00           N
ATOM    972  CA  ARG    63      19.104  21.788  31.303  0.00  0.00           C
ATOM    973  C   ARG    63      18.921  20.863  32.502  0.00  0.00           C
ATOM    974  O   ARG    63      18.645  21.366  33.612  0.00  0.00           O
ATOM    975  CB  ARG    63      17.776  21.766  30.505  0.00  0.00           C
ATOM    976  CG  ARG    63      16.708  22.644  31.136  0.00  0.00           C
ATOM    977  CD  ARG    63      15.505  22.816  30.161  0.00  0.00           C
ATOM    978  NE  ARG    63      14.340  23.387  30.848  0.00  0.00           N
ATOM    979  CZ  ARG    63      13.180  23.568  30.262  0.00  0.00           C
ATOM    980  NH1 ARG    63      13.015  23.110  29.063  0.00  0.00           N
ATOM    981  NH2 ARG    63      12.193  24.155  30.850  0.00  0.00           N
ATOM    982  H   ARG    63      20.066  21.266  29.507  0.00  0.00           H
ATOM    983  HA  ARG    63      19.215  22.767  31.770  0.00  0.00           H
ATOM    984  HB2 ARG    63      17.887  22.198  29.512  0.00  0.00           H
ATOM    985  HB3 ARG    63      17.374  20.753  30.501  0.00  0.00           H
ATOM    986  HG2 ARG    63      16.410  22.152  32.062  0.00  0.00           H
ATOM    987  HG3 ARG    63      17.130  23.614  31.397  0.00  0.00           H
ATOM    988  HD2 ARG    63      15.786  23.459  29.326  0.00  0.00           H
ATOM    989  HD3 ARG    63      15.256  21.798  29.858  0.00  0.00           H
ATOM    990  HE  ARG    63      14.467  23.792  31.764  0.00  0.00           H
ATOM    991 1HH1 ARG    63      13.726  22.563  28.599  0.00  0.00           H
ATOM    992 2HH1 ARG    63      12.190  23.391  28.552  0.00  0.00           H
ATOM    993 1HH2 ARG    63      12.256  24.596  31.756  0.00  0.00           H
ATOM    994 2HH2 ARG    63      11.399  24.319  30.248  0.00  0.00           H
ATOM    995  N   LEU    64      19.165  19.558  32.373  0.00  0.00           N
ATOM    996  CA  LEU    64      19.092  18.545  33.414  0.00  0.00           C
ATOM    997  C   LEU    64      20.229  18.809  34.434  0.00  0.00           C
ATOM    998  O   LEU    64      19.968  18.995  35.619  0.00  0.00           O
ATOM    999  CB  LEU    64      19.137  17.106  32.850  0.00  0.00           C
ATOM   1000  CG  LEU    64      19.270  16.006  33.921  0.00  0.00           C
ATOM   1001  CD1 LEU    64      18.046  16.146  34.828  0.00  0.00           C
ATOM   1002  CD2 LEU    64      19.426  14.651  33.352  0.00  0.00           C
ATOM   1003  H   LEU    64      19.410  19.159  31.477  0.00  0.00           H
ATOM   1004  HA  LEU    64      18.159  18.770  33.933  0.00  0.00           H
ATOM   1005  HB2 LEU    64      18.226  16.870  32.301  0.00  0.00           H
ATOM   1006  HB3 LEU    64      19.909  16.854  32.124  0.00  0.00           H
ATOM   1007  HG  LEU    64      20.157  16.210  34.521  0.00  0.00           H
ATOM   1008 1HD1 LEU    64      17.881  15.463  35.661  0.00  0.00           H
ATOM   1009 2HD1 LEU    64      18.144  17.051  35.427  0.00  0.00           H
ATOM   1010 3HD1 LEU    64      17.221  16.149  34.113  0.00  0.00           H
ATOM   1011 1HD2 LEU    64      20.423  14.510  32.932  0.00  0.00           H
ATOM   1012 2HD2 LEU    64      19.267  13.825  34.045  0.00  0.00           H
ATOM   1013 3HD2 LEU    64      18.689  14.386  32.594  0.00  0.00           H
ATOM   1014  N   LYS    65      21.439  19.005  33.928  0.00  0.00           N
ATOM   1015  CA  LYS    65      22.593  19.534  34.715  0.00  0.00           C
ATOM   1016  C   LYS    65      22.228  20.769  35.559  0.00  0.00           C
ATOM   1017  O   LYS    65      22.311  20.618  36.820  0.00  0.00           O
ATOM   1018  CB  LYS    65      23.796  19.810  33.817  0.00  0.00           C
ATOM   1019  CG  LYS    65      24.631  18.502  33.451  0.00  0.00           C
ATOM   1020  CD  LYS    65      25.986  18.929  32.806  0.00  0.00           C
ATOM   1021  CE  LYS    65      26.927  17.734  32.477  0.00  0.00           C
ATOM   1022  NZ  LYS    65      27.420  17.092  33.693  0.00  0.00           N
ATOM   1023  H   LYS    65      21.629  18.941  32.939  0.00  0.00           H
ATOM   1024  HA  LYS    65      22.914  18.797  35.450  0.00  0.00           H
ATOM   1025  HB2 LYS    65      23.451  20.372  32.948  0.00  0.00           H
ATOM   1026  HB3 LYS    65      24.466  20.452  34.390  0.00  0.00           H
ATOM   1027  HG2 LYS    65      24.919  17.949  34.346  0.00  0.00           H
ATOM   1028  HG3 LYS    65      24.030  17.847  32.820  0.00  0.00           H
ATOM   1029  HD2 LYS    65      25.733  19.438  31.876  0.00  0.00           H
ATOM   1030  HD3 LYS    65      26.483  19.579  33.526  0.00  0.00           H
ATOM   1031  HE2 LYS    65      26.392  17.058  31.809  0.00  0.00           H
ATOM   1032  HE3 LYS    65      27.805  18.081  31.931  0.00  0.00           H
ATOM   1033  HZ1 LYS    65      27.943  17.798  34.190  0.00  0.00           H
ATOM   1034  HZ2 LYS    65      26.661  16.760  34.271  0.00  0.00           H
ATOM   1035  HZ3 LYS    65      28.013  16.281  33.587  0.00  0.00           H
ATOM   1036  N   LYS    66      21.695  21.838  34.902  0.00  0.00           N
ATOM   1037  CA  LYS    66      21.173  23.063  35.582  0.00  0.00           C
ATOM   1038  C   LYS    66      20.036  22.772  36.624  0.00  0.00           C
ATOM   1039  O   LYS    66      20.152  23.400  37.677  0.00  0.00           O
ATOM   1040  CB  LYS    66      20.775  24.202  34.570  0.00  0.00           C
ATOM   1041  CG  LYS    66      20.623  25.483  35.328  0.00  0.00           C
ATOM   1042  CD  LYS    66      20.248  26.506  34.240  0.00  0.00           C
ATOM   1043  CE  LYS    66      19.966  27.894  34.820  0.00  0.00           C
ATOM   1044  NZ  LYS    66      19.672  28.840  33.728  0.00  0.00           N
ATOM   1045  H   LYS    66      21.883  21.971  33.918  0.00  0.00           H
ATOM   1046  HA  LYS    66      21.986  23.458  36.191  0.00  0.00           H
ATOM   1047  HB2 LYS    66      21.629  24.308  33.901  0.00  0.00           H
ATOM   1048  HB3 LYS    66      19.859  23.979  34.021  0.00  0.00           H
ATOM   1049  HG2 LYS    66      19.859  25.449  36.104  0.00  0.00           H
ATOM   1050  HG3 LYS    66      21.563  25.760  35.805  0.00  0.00           H
ATOM   1051  HD2 LYS    66      20.972  26.532  33.425  0.00  0.00           H
ATOM   1052  HD3 LYS    66      19.342  26.124  33.770  0.00  0.00           H
ATOM   1053  HE2 LYS    66      19.083  27.854  35.457  0.00  0.00           H
ATOM   1054  HE3 LYS    66      20.795  28.243  35.437  0.00  0.00           H
ATOM   1055  HZ1 LYS    66      19.762  29.782  34.080  0.00  0.00           H
ATOM   1056  HZ2 LYS    66      20.363  28.713  33.002  0.00  0.00           H
ATOM   1057  HZ3 LYS    66      18.695  28.800  33.473  0.00  0.00           H
ATOM   1058  N   CYS    67      19.123  21.864  36.442  0.00  0.00           N
ATOM   1059  CA  CYS    67      18.147  21.515  37.478  0.00  0.00           C
ATOM   1060  C   CYS    67      18.758  20.813  38.708  0.00  0.00           C
ATOM   1061  O   CYS    67      18.545  21.179  39.833  0.00  0.00           O
ATOM   1062  CB  CYS    67      17.111  20.644  36.827  0.00  0.00           C
ATOM   1063  SG  CYS    67      16.256  21.711  35.704  0.00  0.00           S
ATOM   1064  H   CYS    67      19.062  21.424  35.534  0.00  0.00           H
ATOM   1065  HA  CYS    67      17.704  22.397  37.942  0.00  0.00           H
ATOM   1066  HB2 CYS    67      17.603  19.813  36.324  0.00  0.00           H
ATOM   1067  HB3 CYS    67      16.393  20.325  37.584  0.00  0.00           H
ATOM   1068  HG  CYS    67      17.297  22.001  34.918  0.00  0.00           H
ATOM   1069  N   LEU    68      19.691  19.915  38.434  0.00  0.00           N
ATOM   1070  CA  LEU    68      20.447  19.318  39.535  0.00  0.00           C
ATOM   1071  C   LEU    68      21.242  20.355  40.319  0.00  0.00           C
ATOM   1072  O   LEU    68      21.208  20.380  41.569  0.00  0.00           O
ATOM   1073  CB  LEU    68      21.352  18.145  39.045  0.00  0.00           C
ATOM   1074  CG  LEU    68      20.624  17.050  38.277  0.00  0.00           C
ATOM   1075  CD1 LEU    68      21.466  16.385  37.157  0.00  0.00           C
ATOM   1076  CD2 LEU    68      19.982  15.954  39.132  0.00  0.00           C
ATOM   1077  H   LEU    68      20.056  19.729  37.510  0.00  0.00           H
ATOM   1078  HA  LEU    68      19.731  18.911  40.248  0.00  0.00           H
ATOM   1079  HB2 LEU    68      22.096  18.600  38.391  0.00  0.00           H
ATOM   1080  HB3 LEU    68      21.825  17.745  39.942  0.00  0.00           H
ATOM   1081  HG  LEU    68      19.774  17.530  37.792  0.00  0.00           H
ATOM   1082 1HD1 LEU    68      21.825  17.102  36.419  0.00  0.00           H
ATOM   1083 2HD1 LEU    68      22.353  15.877  37.536  0.00  0.00           H
ATOM   1084 3HD1 LEU    68      20.752  15.679  36.731  0.00  0.00           H
ATOM   1085 1HD2 LEU    68      19.477  16.410  39.984  0.00  0.00           H
ATOM   1086 2HD2 LEU    68      19.266  15.468  38.471  0.00  0.00           H
ATOM   1087 3HD2 LEU    68      20.723  15.231  39.473  0.00  0.00           H
ATOM   1088  N   ALA    69      21.831  21.396  39.691  0.00  0.00           N
ATOM   1089  CA  ALA    69      22.573  22.420  40.336  0.00  0.00           C
ATOM   1090  C   ALA    69      21.680  23.354  41.183  0.00  0.00           C
ATOM   1091  O   ALA    69      21.970  23.586  42.360  0.00  0.00           O
ATOM   1092  CB  ALA    69      23.327  23.049  39.226  0.00  0.00           C
ATOM   1093  H   ALA    69      21.639  21.487  38.702  0.00  0.00           H
ATOM   1094  HA  ALA    69      23.330  22.023  41.013  0.00  0.00           H
ATOM   1095  HB1 ALA    69      24.018  22.331  38.784  0.00  0.00           H
ATOM   1096  HB2 ALA    69      22.753  23.428  38.380  0.00  0.00           H
ATOM   1097  HB3 ALA    69      23.996  23.828  39.589  0.00  0.00           H
ATOM   1098  N   VAL    70      20.606  23.900  40.570  0.00  0.00           N
ATOM   1099  CA  VAL    70      19.615  24.692  41.366  0.00  0.00           C
ATOM   1100  C   VAL    70      18.919  23.845  42.445  0.00  0.00           C
ATOM   1101  O   VAL    70      18.278  24.379  43.302  0.00  0.00           O
ATOM   1102  CB  VAL    70      18.492  25.337  40.496  0.00  0.00           C
ATOM   1103  CG1 VAL    70      19.099  26.282  39.460  0.00  0.00           C
ATOM   1104  CG2 VAL    70      17.468  24.402  39.792  0.00  0.00           C
ATOM   1105  H   VAL    70      20.397  23.672  39.608  0.00  0.00           H
ATOM   1106  HA  VAL    70      20.257  25.386  41.909  0.00  0.00           H
ATOM   1107  HB  VAL    70      17.908  25.910  41.214  0.00  0.00           H
ATOM   1108 1HG1 VAL    70      19.792  27.041  39.825  0.00  0.00           H
ATOM   1109 2HG1 VAL    70      19.776  25.704  38.831  0.00  0.00           H
ATOM   1110 3HG1 VAL    70      18.343  26.672  38.777  0.00  0.00           H
ATOM   1111 1HG2 VAL    70      16.622  25.049  39.565  0.00  0.00           H
ATOM   1112 2HG2 VAL    70      17.987  24.015  38.914  0.00  0.00           H
ATOM   1113 3HG2 VAL    70      17.137  23.663  40.522  0.00  0.00           H
ATOM   1114  N   GLY    71      19.096  22.493  42.397  0.00  0.00           N
ATOM   1115  CA  GLY    71      19.051  21.673  43.604  0.00  0.00           C
ATOM   1116  C   GLY    71      18.081  20.449  43.501  0.00  0.00           C
ATOM   1117  O   GLY    71      18.047  19.583  44.334  0.00  0.00           O
ATOM   1118  H   GLY    71      19.408  22.155  41.498  0.00  0.00           H
ATOM   1119  HA2 GLY    71      20.049  21.288  43.818  0.00  0.00           H
ATOM   1120  HA3 GLY    71      18.729  22.313  44.425  0.00  0.00           H
ATOM   1121  N   MET    72      17.265  20.446  42.445  0.00  0.00           N
ATOM   1122  CA  MET    72      16.308  19.361  42.208  0.00  0.00           C
ATOM   1123  C   MET    72      16.937  17.975  42.304  0.00  0.00           C
ATOM   1124  O   MET    72      18.079  17.757  41.895  0.00  0.00           O
ATOM   1125  CB  MET    72      15.525  19.640  40.813  0.00  0.00           C
ATOM   1126  CG  MET    72      15.253  21.187  40.546  0.00  0.00           C
ATOM   1127  SD  MET    72      14.585  21.468  38.934  0.00  0.00           S
ATOM   1128  CE  MET    72      12.944  20.833  39.236  0.00  0.00           C
ATOM   1129  H   MET    72      17.533  21.080  41.706  0.00  0.00           H
ATOM   1130  HA  MET    72      15.535  19.395  42.977  0.00  0.00           H
ATOM   1131  HB2 MET    72      16.092  19.253  39.966  0.00  0.00           H
ATOM   1132  HB3 MET    72      14.561  19.138  40.904  0.00  0.00           H
ATOM   1133  HG2 MET    72      14.462  21.441  41.252  0.00  0.00           H
ATOM   1134  HG3 MET    72      16.187  21.742  40.633  0.00  0.00           H
ATOM   1135  HE1 MET    72      13.071  19.754  39.312  0.00  0.00           H
ATOM   1136  HE2 MET    72      12.618  21.315  40.158  0.00  0.00           H
ATOM   1137  HE3 MET    72      12.255  21.075  38.429  0.00  0.00           H
ATOM   1138  N   ARG    73      16.195  16.926  42.651  0.00  0.00           N
ATOM   1139  CA  ARG    73      16.677  15.535  43.032  0.00  0.00           C
ATOM   1140  C   ARG    73      15.823  14.484  42.349  0.00  0.00           C
ATOM   1141  O   ARG    73      14.639  14.444  42.545  0.00  0.00           O
ATOM   1142  CB  ARG    73      16.559  15.258  44.480  0.00  0.00           C
ATOM   1143  CG  ARG    73      17.275  16.421  45.370  0.00  0.00           C
ATOM   1144  CD  ARG    73      17.050  16.129  46.876  0.00  0.00           C
ATOM   1145  NE  ARG    73      17.531  14.718  47.243  0.00  0.00           N
ATOM   1146  CZ  ARG    73      17.082  13.961  48.219  0.00  0.00           C
ATOM   1147  NH1 ARG    73      17.490  12.744  48.397  0.00  0.00           N
ATOM   1148  NH2 ARG    73      16.174  14.373  49.038  0.00  0.00           N
ATOM   1149  H   ARG    73      15.200  17.052  42.769  0.00  0.00           H
ATOM   1150  HA  ARG    73      17.699  15.294  42.741  0.00  0.00           H
ATOM   1151  HB2 ARG    73      15.513  15.327  44.777  0.00  0.00           H
ATOM   1152  HB3 ARG    73      16.952  14.266  44.703  0.00  0.00           H
ATOM   1153  HG2 ARG    73      18.351  16.422  45.193  0.00  0.00           H
ATOM   1154  HG3 ARG    73      17.022  17.442  45.089  0.00  0.00           H
ATOM   1155  HD2 ARG    73      17.703  16.826  47.399  0.00  0.00           H
ATOM   1156  HD3 ARG    73      16.008  16.263  47.168  0.00  0.00           H
ATOM   1157  HE  ARG    73      18.204  14.290  46.623  0.00  0.00           H
ATOM   1158 1HH1 ARG    73      18.173  12.333  47.778  0.00  0.00           H
ATOM   1159 2HH1 ARG    73      17.067  12.260  49.177  0.00  0.00           H
ATOM   1160 1HH2 ARG    73      15.758  15.293  49.021  0.00  0.00           H
ATOM   1161 2HH2 ARG    73      15.771  13.699  49.674  0.00  0.00           H
ATOM   1162  N   PRO    74      16.294  13.662  41.393  0.00  0.00           N
ATOM   1163  CA  PRO    74      15.496  12.589  40.729  0.00  0.00           C
ATOM   1164  C   PRO    74      14.793  11.605  41.684  0.00  0.00           C
ATOM   1165  O   PRO    74      13.702  11.166  41.421  0.00  0.00           O
ATOM   1166  CB  PRO    74      16.442  11.965  39.653  0.00  0.00           C
ATOM   1167  CG  PRO    74      17.764  12.245  40.281  0.00  0.00           C
ATOM   1168  CD  PRO    74      17.636  13.522  41.021  0.00  0.00           C
ATOM   1169  HA  PRO    74      14.713  13.125  40.193  0.00  0.00           H
ATOM   1170  HB2 PRO    74      16.253  10.897  39.544  0.00  0.00           H
ATOM   1171  HB3 PRO    74      16.312  12.517  38.721  0.00  0.00           H
ATOM   1172  HG2 PRO    74      18.017  11.415  40.941  0.00  0.00           H
ATOM   1173  HG3 PRO    74      18.571  12.464  39.583  0.00  0.00           H
ATOM   1174  HD2 PRO    74      18.328  13.574  41.861  0.00  0.00           H
ATOM   1175  HD3 PRO    74      17.797  14.363  40.345  0.00  0.00           H
ATOM   1176  N   GLU    75      15.437  11.357  42.872  0.00  0.00           N
ATOM   1177  CA  GLU    75      14.825  10.530  43.866  0.00  0.00           C
ATOM   1178  C   GLU    75      13.463  11.060  44.484  0.00  0.00           C
ATOM   1179  O   GLU    75      12.606  10.358  44.984  0.00  0.00           O
ATOM   1180  CB  GLU    75      15.868  10.220  44.955  0.00  0.00           C
ATOM   1181  CG  GLU    75      16.494  11.389  45.728  0.00  0.00           C
ATOM   1182  CD  GLU    75      17.816  11.924  45.218  0.00  0.00           C
ATOM   1183  OE1 GLU    75      18.650  12.304  46.088  0.00  0.00           O
ATOM   1184  OE2 GLU    75      18.016  11.940  43.977  0.00  0.00           O
ATOM   1185  H   GLU    75      16.337  11.770  43.076  0.00  0.00           H
ATOM   1186  HA  GLU    75      14.611   9.633  43.286  0.00  0.00           H
ATOM   1187  HB2 GLU    75      15.309   9.617  45.671  0.00  0.00           H
ATOM   1188  HB3 GLU    75      16.634   9.631  44.451  0.00  0.00           H
ATOM   1189  HG2 GLU    75      15.780  12.209  45.795  0.00  0.00           H
ATOM   1190  HG3 GLU    75      16.649  11.025  46.744  0.00  0.00           H
ATOM   1191  N   CYS    76      13.229  12.398  44.383  0.00  0.00           N
ATOM   1192  CA  CYS    76      12.061  13.076  44.905  0.00  0.00           C
ATOM   1193  C   CYS    76      10.897  13.163  43.914  0.00  0.00           C
ATOM   1194  O   CYS    76       9.814  13.567  44.291  0.00  0.00           O
ATOM   1195  CB  CYS    76      12.347  14.519  45.260  0.00  0.00           C
ATOM   1196  SG  CYS    76      13.449  14.597  46.614  0.00  0.00           S
ATOM   1197  H   CYS    76      13.868  13.018  43.905  0.00  0.00           H
ATOM   1198  HA  CYS    76      11.729  12.492  45.764  0.00  0.00           H
ATOM   1199  HB2 CYS    76      12.891  14.927  44.409  0.00  0.00           H
ATOM   1200  HB3 CYS    76      11.446  15.091  45.484  0.00  0.00           H
ATOM   1201  HG  CYS    76      12.610  14.427  47.641  0.00  0.00           H
ATOM   1202  N   VAL    77      11.166  12.653  42.738  0.00  0.00           N
ATOM   1203  CA  VAL    77      10.245  12.371  41.621  0.00  0.00           C
ATOM   1204  C   VAL    77       9.606  10.945  41.782  0.00  0.00           C
ATOM   1205  O   VAL    77       8.554  10.600  41.175  0.00  0.00           O
ATOM   1206  CB  VAL    77      10.936  12.446  40.265  0.00  0.00           C
ATOM   1207  CG1 VAL    77      10.036  12.516  39.015  0.00  0.00           C
ATOM   1208  CG2 VAL    77      11.789  13.736  39.988  0.00  0.00           C
ATOM   1209  H   VAL    77      12.156  12.509  42.599  0.00  0.00           H
ATOM   1210  HA  VAL    77       9.473  13.140  41.605  0.00  0.00           H
ATOM   1211  HB  VAL    77      11.632  11.618  40.133  0.00  0.00           H
ATOM   1212 1HG1 VAL    77       9.411  11.623  38.997  0.00  0.00           H
ATOM   1213 2HG1 VAL    77       9.259  13.279  38.985  0.00  0.00           H
ATOM   1214 3HG1 VAL    77      10.618  12.619  38.099  0.00  0.00           H
ATOM   1215 1HG2 VAL    77      12.465  13.990  40.803  0.00  0.00           H
ATOM   1216 2HG2 VAL    77      12.558  13.553  39.237  0.00  0.00           H
ATOM   1217 3HG2 VAL    77      11.189  14.602  39.710  0.00  0.00           H
ATOM   1218  N   VAL    78      10.211  10.130  42.653  0.00  0.00           N
ATOM   1219  CA  VAL    78       9.838   8.690  43.045  0.00  0.00           C
ATOM   1220  C   VAL    78       9.775   7.777  41.837  0.00  0.00           C
ATOM   1221  O   VAL    78       8.692   7.403  41.299  0.00  0.00           O
ATOM   1222  CB  VAL    78       8.586   8.685  43.954  0.00  0.00           C
ATOM   1223  CG1 VAL    78       8.651   7.321  44.708  0.00  0.00           C
ATOM   1224  CG2 VAL    78       8.572   9.849  44.995  0.00  0.00           C
ATOM   1225  H   VAL    78      11.041  10.516  43.082  0.00  0.00           H
ATOM   1226  HA  VAL    78      10.678   8.379  43.665  0.00  0.00           H
ATOM   1227  HB  VAL    78       7.739   8.603  43.271  0.00  0.00           H
ATOM   1228 1HG1 VAL    78       7.841   7.286  45.437  0.00  0.00           H
ATOM   1229 2HG1 VAL    78       8.643   6.510  43.980  0.00  0.00           H
ATOM   1230 3HG1 VAL    78       9.555   7.205  45.305  0.00  0.00           H
ATOM   1231 1HG2 VAL    78       9.537   9.910  45.499  0.00  0.00           H
ATOM   1232 2HG2 VAL    78       8.321  10.767  44.465  0.00  0.00           H
ATOM   1233 3HG2 VAL    78       7.784   9.623  45.713  0.00  0.00           H
ATOM   1234  N   PRO    79      10.970   7.354  41.384  0.00  0.00           N
ATOM   1235  CA  PRO    79      11.083   6.563  40.220  0.00  0.00           C
ATOM   1236  C   PRO    79      10.509   5.129  40.474  0.00  0.00           C
ATOM   1237  O   PRO    79      10.343   4.713  41.592  0.00  0.00           O
ATOM   1238  CB  PRO    79      12.603   6.593  39.770  0.00  0.00           C
ATOM   1239  CG  PRO    79      13.248   6.651  41.107  0.00  0.00           C
ATOM   1240  CD  PRO    79      12.322   7.460  41.954  0.00  0.00           C
ATOM   1241  HA  PRO    79      10.446   6.920  39.411  0.00  0.00           H
ATOM   1242  HB2 PRO    79      12.939   5.812  39.088  0.00  0.00           H
ATOM   1243  HB3 PRO    79      12.860   7.514  39.247  0.00  0.00           H
ATOM   1244  HG2 PRO    79      13.338   5.625  41.461  0.00  0.00           H
ATOM   1245  HG3 PRO    79      14.206   7.167  41.151  0.00  0.00           H
ATOM   1246  HD2 PRO    79      12.261   7.115  42.986  0.00  0.00           H
ATOM   1247  HD3 PRO    79      12.592   8.515  41.963  0.00  0.00           H
ATOM   1248  N   GLU    80      10.398   4.259  39.404  0.00  0.00           N
ATOM   1249  CA  GLU    80       9.850   2.906  39.505  0.00  0.00           C
ATOM   1250  C   GLU    80      11.012   1.876  39.731  0.00  0.00           C
ATOM   1251  O   GLU    80      11.186   0.918  39.028  0.00  0.00           O
ATOM   1252  CB  GLU    80       9.014   2.558  38.253  0.00  0.00           C
ATOM   1253  CG  GLU    80       7.645   3.168  38.427  0.00  0.00           C
ATOM   1254  CD  GLU    80       6.909   3.326  37.111  0.00  0.00           C
ATOM   1255  OE1 GLU    80       7.035   4.402  36.462  0.00  0.00           O
ATOM   1256  OE2 GLU    80       6.364   2.302  36.602  0.00  0.00           O
ATOM   1257  H   GLU    80      10.697   4.627  38.512  0.00  0.00           H
ATOM   1258  HA  GLU    80       9.206   2.839  40.382  0.00  0.00           H
ATOM   1259  HB2 GLU    80       9.512   2.943  37.362  0.00  0.00           H
ATOM   1260  HB3 GLU    80       8.869   1.478  38.258  0.00  0.00           H
ATOM   1261  HG2 GLU    80       7.002   2.551  39.056  0.00  0.00           H
ATOM   1262  HG3 GLU    80       7.744   4.093  38.994  0.00  0.00           H
ATOM   1263  N   ASN    81      11.861   2.257  40.677  0.00  0.00           N
ATOM   1264  CA  ASN    81      13.227   1.675  40.804  0.00  0.00           C
ATOM   1265  C   ASN    81      13.703   1.939  42.243  0.00  0.00           C
ATOM   1266  O   ASN    81      13.306   2.914  42.857  0.00  0.00           O
ATOM   1267  CB  ASN    81      14.092   2.606  39.792  0.00  0.00           C
ATOM   1268  CG  ASN    81      15.572   2.097  39.811  0.00  0.00           C
ATOM   1269  ND2 ASN    81      15.938   1.198  38.887  0.00  0.00           N
ATOM   1270  OD1 ASN    81      16.391   2.552  40.569  0.00  0.00           O
ATOM   1271  H   ASN    81      11.610   3.066  41.227  0.00  0.00           H
ATOM   1272  HA  ASN    81      13.172   0.612  40.569  0.00  0.00           H
ATOM   1273  HB2 ASN    81      13.635   2.459  38.814  0.00  0.00           H
ATOM   1274  HB3 ASN    81      14.149   3.671  40.021  0.00  0.00           H
ATOM   1275 1HD2 ASN    81      16.934   1.029  38.875  0.00  0.00           H
ATOM   1276 2HD2 ASN    81      15.308   0.890  38.161  0.00  0.00           H
ATOM   1277  N   GLN    82      14.634   1.163  42.698  0.00  0.00           N
ATOM   1278  CA  GLN    82      15.293   1.284  43.997  0.00  0.00           C
ATOM   1279  C   GLN    82      15.847   2.659  44.429  0.00  0.00           C
ATOM   1280  O   GLN    82      16.070   2.952  45.625  0.00  0.00           O
ATOM   1281  CB  GLN    82      16.284   0.227  44.274  0.00  0.00           C
ATOM   1282  CG  GLN    82      15.898  -1.235  44.134  0.00  0.00           C
ATOM   1283  CD  GLN    82      16.142  -1.852  42.746  0.00  0.00           C
ATOM   1284  NE2 GLN    82      15.995  -3.113  42.650  0.00  0.00           N
ATOM   1285  OE1 GLN    82      16.184  -1.126  41.777  0.00  0.00           O
ATOM   1286  H   GLN    82      14.804   0.303  42.197  0.00  0.00           H
ATOM   1287  HA  GLN    82      14.524   1.217  44.766  0.00  0.00           H
ATOM   1288  HB2 GLN    82      17.058   0.486  43.551  0.00  0.00           H
ATOM   1289  HB3 GLN    82      16.685   0.391  45.275  0.00  0.00           H
ATOM   1290  HG2 GLN    82      16.482  -1.663  44.949  0.00  0.00           H
ATOM   1291  HG3 GLN    82      14.819  -1.251  44.285  0.00  0.00           H
ATOM   1292 1HE2 GLN    82      16.152  -3.599  41.779  0.00  0.00           H
ATOM   1293 2HE2 GLN    82      15.863  -3.590  43.530  0.00  0.00           H
ATOM   1294  N   CYS    83      16.163   3.500  43.420  0.00  0.00           N
ATOM   1295  CA  CYS    83      16.474   4.876  43.671  0.00  0.00           C
ATOM   1296  C   CYS    83      15.371   5.653  44.425  0.00  0.00           C
ATOM   1297  O   CYS    83      15.571   6.717  44.987  0.00  0.00           O
ATOM   1298  CB  CYS    83      16.876   5.548  42.365  0.00  0.00           C
ATOM   1299  SG  CYS    83      18.551   5.006  41.980  0.00  0.00           S
ATOM   1300  H   CYS    83      15.882   3.265  42.478  0.00  0.00           H
ATOM   1301  HA  CYS    83      17.409   4.807  44.228  0.00  0.00           H
ATOM   1302  HB2 CYS    83      16.194   5.314  41.547  0.00  0.00           H
ATOM   1303  HB3 CYS    83      16.808   6.609  42.608  0.00  0.00           H
ATOM   1304  HG  CYS    83      18.465   3.816  42.583  0.00  0.00           H
ATOM   1305  N   ALA    84      14.181   5.094  44.565  0.00  0.00           N
ATOM   1306  CA  ALA    84      13.069   5.682  45.328  0.00  0.00           C
ATOM   1307  C   ALA    84      13.293   5.681  46.871  0.00  0.00           C
ATOM   1308  O   ALA    84      12.514   6.378  47.523  0.00  0.00           O
ATOM   1309  CB  ALA    84      11.809   4.923  44.929  0.00  0.00           C
ATOM   1310  H   ALA    84      14.028   4.224  44.077  0.00  0.00           H
ATOM   1311  HA  ALA    84      13.032   6.734  45.042  0.00  0.00           H
ATOM   1312  HB1 ALA    84      11.799   4.820  43.844  0.00  0.00           H
ATOM   1313  HB2 ALA    84      11.916   3.949  45.408  0.00  0.00           H
ATOM   1314  HB3 ALA    84      10.922   5.453  45.277  0.00  0.00           H
ATOM   1315  N   MET    85      14.214   4.940  47.394  0.00  0.00           N
ATOM   1316  CA  MET    85      14.636   4.961  48.802  0.00  0.00           C
ATOM   1317  C   MET    85      15.802   5.882  49.107  0.00  0.00           C
ATOM   1318  O   MET    85      15.984   6.144  50.284  0.00  0.00           O
ATOM   1319  CB  MET    85      15.009   3.564  49.227  0.00  0.00           C
ATOM   1320  CG  MET    85      14.056   2.359  48.778  0.00  0.00           C
ATOM   1321  SD  MET    85      14.377   0.804  49.540  0.00  0.00           S
ATOM   1322  CE  MET    85      13.801  -0.323  48.310  0.00  0.00           C
ATOM   1323  H   MET    85      14.589   4.234  46.777  0.00  0.00           H
ATOM   1324  HA  MET    85      13.816   5.279  49.446  0.00  0.00           H
ATOM   1325  HB2 MET    85      16.004   3.377  48.824  0.00  0.00           H
ATOM   1326  HB3 MET    85      15.152   3.549  50.308  0.00  0.00           H
ATOM   1327  HG2 MET    85      13.022   2.647  48.974  0.00  0.00           H
ATOM   1328  HG3 MET    85      14.253   2.197  47.718  0.00  0.00           H
ATOM   1329  HE1 MET    85      12.721  -0.353  48.168  0.00  0.00           H
ATOM   1330  HE2 MET    85      14.289  -0.046  47.375  0.00  0.00           H
ATOM   1331  HE3 MET    85      14.158  -1.322  48.559  0.00  0.00           H
ATOM   1332  N   LYS    86      16.455   6.473  48.099  0.00  0.00           N
ATOM   1333  CA  LYS    86      17.516   7.571  48.232  0.00  0.00           C
ATOM   1334  C   LYS    86      16.908   8.923  48.750  0.00  0.00           C
ATOM   1335  O   LYS    86      17.634   9.855  49.095  0.00  0.00           O
ATOM   1336  CB  LYS    86      18.249   7.854  46.919  0.00  0.00           C
ATOM   1337  CG  LYS    86      18.977   6.624  46.381  0.00  0.00           C
ATOM   1338  CD  LYS    86      19.657   6.816  44.987  0.00  0.00           C
ATOM   1339  CE  LYS    86      20.830   7.851  45.065  0.00  0.00           C
ATOM   1340  NZ  LYS    86      21.595   7.884  43.800  0.00  0.00           N
ATOM   1341  H   LYS    86      16.112   6.311  47.163  0.00  0.00           H
ATOM   1342  HA  LYS    86      18.206   7.354  49.048  0.00  0.00           H
ATOM   1343  HB2 LYS    86      17.513   8.218  46.202  0.00  0.00           H
ATOM   1344  HB3 LYS    86      18.947   8.688  46.991  0.00  0.00           H
ATOM   1345  HG2 LYS    86      19.838   6.479  47.033  0.00  0.00           H
ATOM   1346  HG3 LYS    86      18.288   5.780  46.421  0.00  0.00           H
ATOM   1347  HD2 LYS    86      20.047   5.861  44.638  0.00  0.00           H
ATOM   1348  HD3 LYS    86      18.939   7.143  44.235  0.00  0.00           H
ATOM   1349  HE2 LYS    86      20.371   8.821  45.257  0.00  0.00           H
ATOM   1350  HE3 LYS    86      21.528   7.558  45.850  0.00  0.00           H
ATOM   1351  HZ1 LYS    86      22.090   7.012  43.682  0.00  0.00           H
ATOM   1352  HZ2 LYS    86      21.137   8.174  42.948  0.00  0.00           H
ATOM   1353  HZ3 LYS    86      22.397   8.481  43.943  0.00  0.00           H
ATOM   1354  N   ARG    87      15.596   8.986  48.851  0.00  0.00           N
ATOM   1355  CA  ARG    87      14.830  10.117  49.305  0.00  0.00           C
ATOM   1356  C   ARG    87      15.277  10.893  50.598  0.00  0.00           C
ATOM   1357  O   ARG    87      15.662  12.028  50.440  0.00  0.00           O
ATOM   1358  CB  ARG    87      13.312   9.870  49.333  0.00  0.00           C
ATOM   1359  CG  ARG    87      12.924  10.168  47.871  0.00  0.00           C
ATOM   1360  CD  ARG    87      11.371   9.876  47.692  0.00  0.00           C
ATOM   1361  NE  ARG    87      10.535  11.018  48.219  0.00  0.00           N
ATOM   1362  CZ  ARG    87       9.206  11.045  48.353  0.00  0.00           C
ATOM   1363  NH1 ARG    87       8.467  10.013  48.510  0.00  0.00           N
ATOM   1364  NH2 ARG    87       8.611  12.202  48.342  0.00  0.00           N
ATOM   1365  OXT ARG    87      15.172  10.294  51.723  0.00  0.00           O
ATOM   1366  H   ARG    87      15.071   8.180  48.545  0.00  0.00           H
ATOM   1367  HA  ARG    87      15.038  10.874  48.549  0.00  0.00           H
ATOM   1368  HB2 ARG    87      12.984   8.881  49.654  0.00  0.00           H
ATOM   1369  HB3 ARG    87      12.809  10.555  50.015  0.00  0.00           H
ATOM   1370  HG2 ARG    87      13.127  11.215  47.643  0.00  0.00           H
ATOM   1371  HG3 ARG    87      13.418   9.511  47.155  0.00  0.00           H
ATOM   1372  HD2 ARG    87      11.104   9.640  46.662  0.00  0.00           H
ATOM   1373  HD3 ARG    87      11.095   8.941  48.182  0.00  0.00           H
ATOM   1374  HE  ARG    87      11.024  11.881  48.407  0.00  0.00           H
ATOM   1375 1HH1 ARG    87       8.954   9.156  48.731  0.00  0.00           H
ATOM   1376 2HH1 ARG    87       7.468  10.138  48.593  0.00  0.00           H
ATOM   1377 1HH2 ARG    87       9.216  12.998  48.486  0.00  0.00           H
ATOM   1378 2HH2 ARG    87       7.641  12.191  48.624  0.00  0.00           H
ATOM   1379  ZN  ZN     88      11.488  27.252  34.285  0.00  0.00           Z
ATOM   1380  ZN  ZN     89      23.760  21.326  25.742  0.00  0.00           Z
END
