# Supplementary material for: The Molecular Basis of Conformational Instability of the Ecdysone Receptor DNA Binding Domain Studied by In Silico and In Vitro Experiments
Source: PLoS One. 2014 Jan 23;9(1):e86052. doi: 10.1371/journal.pone.0086052 (PMC3900457; doi:10.1371/journal.pone.0086052)
Supplement: Supporting Information S1 — Supplemental files (.pdb files) contained in the compressed directory file S1 include structures of the EcRDBDWT, its mutants and the UspDBD. All.pdb files can be visualized with Open Pymol. The optimized structures of the EcRDBDWT, its mutants and the UspDBD are named respectively: EcRDBD_WT.pdb, EcRDBD_[mutant].pdb and UspDBD.pdb. The DBD structures obtained after 10 ns of MD simulation are named respectively: EcRDBD_WT_10ns.pdb, EcRDBD_[mutant]_10ns.pdb and UspDBD_10ns.pdb. (ZIP) [file pone.0086052.s002.zip › Supporting_Information_S1/EcRDBD_L64F_10ns.pdb]

ATOM      1  N   ARG     1       4.554  35.094  44.543  0.00  0.00           N
ATOM      2  CA  ARG     1       3.220  34.832  45.055  0.00  0.00           C
ATOM      3  C   ARG     1       2.444  34.108  43.960  0.00  0.00           C
ATOM      4  O   ARG     1       2.231  32.885  43.995  0.00  0.00           O
ATOM      5  CB  ARG     1       2.577  36.155  45.598  0.00  0.00           C
ATOM      6  CG  ARG     1       1.401  35.716  46.463  0.00  0.00           C
ATOM      7  CD  ARG     1       0.598  36.890  47.015  0.00  0.00           C
ATOM      8  NE  ARG     1      -0.024  37.771  46.027  0.00  0.00           N
ATOM      9  CZ  ARG     1      -1.283  37.970  45.778  0.00  0.00           C
ATOM     10  NH1 ARG     1      -2.210  37.228  46.238  0.00  0.00           N
ATOM     11  NH2 ARG     1      -1.633  38.914  44.946  0.00  0.00           N
ATOM     12  HA  ARG     1       3.344  34.187  45.925  0.00  0.00           H
ATOM     13  HB2 ARG     1       3.220  36.714  46.276  0.00  0.00           H
ATOM     14  HB3 ARG     1       2.252  36.772  44.760  0.00  0.00           H
ATOM     15  HG2 ARG     1       0.736  34.988  45.998  0.00  0.00           H
ATOM     16  HG3 ARG     1       1.844  35.152  47.284  0.00  0.00           H
ATOM     17  HD2 ARG     1      -0.088  36.512  47.772  0.00  0.00           H
ATOM     18  HD3 ARG     1       1.370  37.501  47.483  0.00  0.00           H
ATOM     19  HE  ARG     1       0.546  38.493  45.609  0.00  0.00           H
ATOM     20 1HH1 ARG     1      -1.963  36.508  46.902  0.00  0.00           H
ATOM     21 2HH1 ARG     1      -3.164  37.319  45.920  0.00  0.00           H
ATOM     22 1HH2 ARG     1      -0.946  39.375  44.367  0.00  0.00           H
ATOM     23 2HH2 ARG     1      -2.633  38.994  44.822  0.00  0.00           H
ATOM     24  H1  ARG     1       4.713  35.010  43.549  0.00  0.00           H
ATOM     25  H2  ARG     1       5.075  34.250  44.729  0.00  0.00           H
ATOM     26  H3  ARG     1       4.917  35.953  44.935  0.00  0.00           H
ATOM     27  N   VAL     2       2.098  34.907  42.909  0.00  0.00           N
ATOM     28  CA  VAL     2       1.422  34.413  41.700  0.00  0.00           C
ATOM     29  C   VAL     2       2.098  34.809  40.453  0.00  0.00           C
ATOM     30  O   VAL     2       2.073  34.113  39.418  0.00  0.00           O
ATOM     31  CB  VAL     2      -0.066  34.908  41.757  0.00  0.00           C
ATOM     32  CG1 VAL     2      -0.912  34.139  42.803  0.00  0.00           C
ATOM     33  CG2 VAL     2      -0.276  36.418  41.976  0.00  0.00           C
ATOM     34  H   VAL     2       2.517  35.823  42.831  0.00  0.00           H
ATOM     35  HA  VAL     2       1.470  33.325  41.754  0.00  0.00           H
ATOM     36  HB  VAL     2      -0.563  34.637  40.825  0.00  0.00           H
ATOM     37 1HG1 VAL     2      -0.549  34.330  43.813  0.00  0.00           H
ATOM     38 2HG1 VAL     2      -1.950  34.472  42.790  0.00  0.00           H
ATOM     39 3HG1 VAL     2      -0.751  33.069  42.673  0.00  0.00           H
ATOM     40 1HG2 VAL     2      -1.314  36.735  41.872  0.00  0.00           H
ATOM     41 2HG2 VAL     2       0.135  36.689  42.949  0.00  0.00           H
ATOM     42 3HG2 VAL     2       0.268  36.995  41.228  0.00  0.00           H
ATOM     43  N   GLN     3       2.914  35.887  40.405  0.00  0.00           N
ATOM     44  CA  GLN     3       3.409  36.445  39.169  0.00  0.00           C
ATOM     45  C   GLN     3       4.867  36.985  39.335  0.00  0.00           C
ATOM     46  O   GLN     3       5.348  37.613  38.321  0.00  0.00           O
ATOM     47  CB  GLN     3       2.384  37.481  38.695  0.00  0.00           C
ATOM     48  CG  GLN     3       2.297  38.744  39.603  0.00  0.00           C
ATOM     49  CD  GLN     3       1.374  39.913  39.167  0.00  0.00           C
ATOM     50  NE2 GLN     3       1.833  40.789  38.283  0.00  0.00           N
ATOM     51  OE1 GLN     3       0.169  39.969  39.590  0.00  0.00           O
ATOM     52  H   GLN     3       3.105  36.257  41.325  0.00  0.00           H
ATOM     53  HA  GLN     3       3.532  35.610  38.478  0.00  0.00           H
ATOM     54  HB2 GLN     3       2.589  37.835  37.685  0.00  0.00           H
ATOM     55  HB3 GLN     3       1.380  37.066  38.613  0.00  0.00           H
ATOM     56  HG2 GLN     3       2.093  38.289  40.572  0.00  0.00           H
ATOM     57  HG3 GLN     3       3.295  39.116  39.835  0.00  0.00           H
ATOM     58 1HE2 GLN     3       1.204  41.436  37.832  0.00  0.00           H
ATOM     59 2HE2 GLN     3       2.730  40.635  37.844  0.00  0.00           H
ATOM     60  N   GLU     4       5.553  36.861  40.488  0.00  0.00           N
ATOM     61  CA  GLU     4       6.720  37.718  40.790  0.00  0.00           C
ATOM     62  C   GLU     4       8.016  36.945  41.202  0.00  0.00           C
ATOM     63  O   GLU     4       8.893  37.529  41.834  0.00  0.00           O
ATOM     64  CB  GLU     4       6.319  38.861  41.757  0.00  0.00           C
ATOM     65  CG  GLU     4       5.800  38.363  43.140  0.00  0.00           C
ATOM     66  CD  GLU     4       4.279  38.134  43.082  0.00  0.00           C
ATOM     67  OE1 GLU     4       3.564  39.108  43.227  0.00  0.00           O
ATOM     68  OE2 GLU     4       3.801  37.011  42.863  0.00  0.00           O
ATOM     69  H   GLU     4       5.321  36.236  41.247  0.00  0.00           H
ATOM     70  HA  GLU     4       6.997  38.293  39.906  0.00  0.00           H
ATOM     71  HB2 GLU     4       7.145  39.532  41.994  0.00  0.00           H
ATOM     72  HB3 GLU     4       5.544  39.455  41.275  0.00  0.00           H
ATOM     73  HG2 GLU     4       6.175  37.359  43.339  0.00  0.00           H
ATOM     74  HG3 GLU     4       6.050  39.092  43.910  0.00  0.00           H
ATOM     75  N   GLU     5       8.156  35.691  40.759  0.00  0.00           N
ATOM     76  CA  GLU     5       9.217  34.714  41.059  0.00  0.00           C
ATOM     77  C   GLU     5       9.526  34.043  39.743  0.00  0.00           C
ATOM     78  O   GLU     5       8.683  33.892  38.829  0.00  0.00           O
ATOM     79  CB  GLU     5       8.580  33.801  42.092  0.00  0.00           C
ATOM     80  CG  GLU     5       8.348  34.489  43.415  0.00  0.00           C
ATOM     81  CD  GLU     5       7.758  33.575  44.426  0.00  0.00           C
ATOM     82  OE1 GLU     5       8.467  33.398  45.438  0.00  0.00           O
ATOM     83  OE2 GLU     5       6.586  33.119  44.385  0.00  0.00           O
ATOM     84  H   GLU     5       7.353  35.383  40.228  0.00  0.00           H
ATOM     85  HA  GLU     5      10.087  35.192  41.511  0.00  0.00           H
ATOM     86  HB2 GLU     5       7.651  33.436  41.657  0.00  0.00           H
ATOM     87  HB3 GLU     5       9.234  32.951  42.289  0.00  0.00           H
ATOM     88  HG2 GLU     5       9.397  34.639  43.674  0.00  0.00           H
ATOM     89  HG3 GLU     5       7.852  35.461  43.411  0.00  0.00           H
ATOM     90  N   LEU     6      10.696  33.587  39.498  0.00  0.00           N
ATOM     91  CA  LEU     6      11.294  33.050  38.222  0.00  0.00           C
ATOM     92  C   LEU     6      12.066  31.725  38.496  0.00  0.00           C
ATOM     93  O   LEU     6      12.539  31.484  39.611  0.00  0.00           O
ATOM     94  CB  LEU     6      12.270  34.139  37.622  0.00  0.00           C
ATOM     95  CG  LEU     6      11.734  35.496  37.245  0.00  0.00           C
ATOM     96  CD1 LEU     6      13.065  36.224  36.825  0.00  0.00           C
ATOM     97  CD2 LEU     6      10.797  35.508  36.080  0.00  0.00           C
ATOM     98  H   LEU     6      11.415  33.795  40.175  0.00  0.00           H
ATOM     99  HA  LEU     6      10.469  32.851  37.540  0.00  0.00           H
ATOM    100  HB2 LEU     6      13.118  34.161  38.306  0.00  0.00           H
ATOM    101  HB3 LEU     6      12.764  33.681  36.766  0.00  0.00           H
ATOM    102  HG  LEU     6      11.259  36.057  38.049  0.00  0.00           H
ATOM    103 1HD1 LEU     6      13.623  36.419  37.741  0.00  0.00           H
ATOM    104 2HD1 LEU     6      13.746  35.638  36.208  0.00  0.00           H
ATOM    105 3HD1 LEU     6      12.754  37.170  36.379  0.00  0.00           H
ATOM    106 1HD2 LEU     6       9.796  35.293  36.452  0.00  0.00           H
ATOM    107 2HD2 LEU     6      10.790  36.508  35.646  0.00  0.00           H
ATOM    108 3HD2 LEU     6      11.085  34.730  35.373  0.00  0.00           H
ATOM    109  N   CYS     7      12.133  30.974  37.399  0.00  0.00           N
ATOM    110  CA  CYS     7      12.573  29.596  37.337  0.00  0.00           C
ATOM    111  C   CYS     7      14.127  29.590  37.499  0.00  0.00           C
ATOM    112  O   CYS     7      14.806  30.124  36.632  0.00  0.00           O
ATOM    113  CB  CYS     7      12.077  28.965  36.023  0.00  0.00           C
ATOM    114  SG  CYS     7      12.478  27.170  35.923  0.00  0.00           S
ATOM    115  HN  CYS     7      11.719  31.277  36.529  0.00  0.00           H
ATOM    116  HA  CYS     7      12.261  28.962  38.167  0.00  0.00           H
ATOM    117  HB2 CYS     7      11.001  29.106  35.908  0.00  0.00           H
ATOM    118  HB3 CYS     7      12.568  29.451  35.180  0.00  0.00           H
ATOM    119  N   LEU     8      14.634  29.123  38.647  0.00  0.00           N
ATOM    120  CA  LEU     8      16.038  28.761  38.838  0.00  0.00           C
ATOM    121  C   LEU     8      16.581  27.732  37.834  0.00  0.00           C
ATOM    122  O   LEU     8      17.749  27.418  37.924  0.00  0.00           O
ATOM    123  CB  LEU     8      16.162  28.253  40.256  0.00  0.00           C
ATOM    124  CG  LEU     8      15.835  29.210  41.378  0.00  0.00           C
ATOM    125  CD1 LEU     8      15.871  28.461  42.672  0.00  0.00           C
ATOM    126  CD2 LEU     8      16.739  30.385  41.494  0.00  0.00           C
ATOM    127  H   LEU     8      14.021  28.942  39.429  0.00  0.00           H
ATOM    128  HA  LEU     8      16.664  29.650  38.757  0.00  0.00           H
ATOM    129  HB2 LEU     8      15.381  27.498  40.342  0.00  0.00           H
ATOM    130  HB3 LEU     8      17.138  27.790  40.398  0.00  0.00           H
ATOM    131  HG  LEU     8      14.867  29.693  41.249  0.00  0.00           H
ATOM    132 1HD1 LEU     8      14.898  28.017  42.881  0.00  0.00           H
ATOM    133 2HD1 LEU     8      16.600  27.651  42.708  0.00  0.00           H
ATOM    134 3HD1 LEU     8      15.946  29.188  43.481  0.00  0.00           H
ATOM    135 1HD2 LEU     8      16.536  30.885  42.442  0.00  0.00           H
ATOM    136 2HD2 LEU     8      17.753  30.002  41.604  0.00  0.00           H
ATOM    137 3HD2 LEU     8      16.676  31.023  40.613  0.00  0.00           H
ATOM    138  N   VAL     9      15.877  27.263  36.847  0.00  0.00           N
ATOM    139  CA  VAL     9      16.360  26.382  35.741  0.00  0.00           C
ATOM    140  C   VAL     9      16.245  27.101  34.399  0.00  0.00           C
ATOM    141  O   VAL     9      17.059  26.788  33.505  0.00  0.00           O
ATOM    142  CB  VAL     9      15.592  25.120  35.646  0.00  0.00           C
ATOM    143  CG1 VAL     9      16.053  24.172  34.580  0.00  0.00           C
ATOM    144  CG2 VAL     9      15.722  24.240  36.931  0.00  0.00           C
ATOM    145  H   VAL     9      14.897  27.501  36.896  0.00  0.00           H
ATOM    146  HA  VAL     9      17.434  26.195  35.771  0.00  0.00           H
ATOM    147  HB  VAL     9      14.559  25.406  35.448  0.00  0.00           H
ATOM    148 1HG1 VAL     9      15.770  24.458  33.566  0.00  0.00           H
ATOM    149 2HG1 VAL     9      17.133  24.031  34.587  0.00  0.00           H
ATOM    150 3HG1 VAL     9      15.694  23.153  34.719  0.00  0.00           H
ATOM    151 1HG2 VAL     9      16.762  24.010  37.162  0.00  0.00           H
ATOM    152 2HG2 VAL     9      15.326  24.809  37.772  0.00  0.00           H
ATOM    153 3HG2 VAL     9      15.119  23.337  36.826  0.00  0.00           H
ATOM    154  N   CYS    10      15.251  28.023  34.203  0.00  0.00           N
ATOM    155  CA  CYS    10      15.067  28.484  32.771  0.00  0.00           C
ATOM    156  C   CYS    10      14.719  30.030  32.600  0.00  0.00           C
ATOM    157  O   CYS    10      14.540  30.509  31.479  0.00  0.00           O
ATOM    158  CB  CYS    10      13.985  27.601  32.151  0.00  0.00           C
ATOM    159  SG  CYS    10      12.329  27.999  32.721  0.00  0.00           S
ATOM    160  HN  CYS    10      14.494  28.147  34.860  0.00  0.00           H
ATOM    161  HA  CYS    10      15.912  28.313  32.103  0.00  0.00           H
ATOM    162  HB2 CYS    10      14.026  27.721  31.068  0.00  0.00           H
ATOM    163  HB3 CYS    10      14.264  26.570  32.374  0.00  0.00           H
ATOM    164  N   GLY    11      14.650  30.848  33.658  0.00  0.00           N
ATOM    165  CA  GLY    11      14.548  32.285  33.704  0.00  0.00           C
ATOM    166  C   GLY    11      13.160  32.890  33.412  0.00  0.00           C
ATOM    167  O   GLY    11      13.005  34.060  33.732  0.00  0.00           O
ATOM    168  H   GLY    11      14.707  30.437  34.579  0.00  0.00           H
ATOM    169  HA2 GLY    11      14.860  32.679  34.671  0.00  0.00           H
ATOM    170  HA3 GLY    11      15.223  32.689  32.951  0.00  0.00           H
ATOM    171  N   ASP    12      12.198  31.994  32.987  0.00  0.00           N
ATOM    172  CA  ASP    12      10.814  32.376  32.735  0.00  0.00           C
ATOM    173  C   ASP    12      10.023  32.284  34.036  0.00  0.00           C
ATOM    174  O   ASP    12      10.573  31.942  35.090  0.00  0.00           O
ATOM    175  CB  ASP    12      10.272  31.383  31.715  0.00  0.00           C
ATOM    176  CG  ASP    12       8.762  31.767  31.291  0.00  0.00           C
ATOM    177  OD1 ASP    12       8.027  30.804  31.029  0.00  0.00           O
ATOM    178  OD2 ASP    12       8.342  32.900  31.298  0.00  0.00           O
ATOM    179  H   ASP    12      12.445  31.046  32.740  0.00  0.00           H
ATOM    180  HA  ASP    12      10.732  33.353  32.255  0.00  0.00           H
ATOM    181  HB2 ASP    12      10.867  31.429  30.804  0.00  0.00           H
ATOM    182  HB3 ASP    12      10.382  30.368  32.100  0.00  0.00           H
ATOM    183  N   ARG    13       8.728  32.633  34.054  0.00  0.00           N
ATOM    184  CA  ARG    13       8.033  32.921  35.313  0.00  0.00           C
ATOM    185  C   ARG    13       7.764  31.581  36.107  0.00  0.00           C
ATOM    186  O   ARG    13       7.243  30.649  35.477  0.00  0.00           O
ATOM    187  CB  ARG    13       6.735  33.561  34.944  0.00  0.00           C
ATOM    188  CG  ARG    13       6.531  34.811  35.742  0.00  0.00           C
ATOM    189  CD  ARG    13       5.196  35.435  35.447  0.00  0.00           C
ATOM    190  NE  ARG    13       4.134  34.529  35.828  0.00  0.00           N
ATOM    191  CZ  ARG    13       2.836  34.750  35.831  0.00  0.00           C
ATOM    192  NH1 ARG    13       2.365  35.930  35.611  0.00  0.00           N
ATOM    193  NH2 ARG    13       1.962  33.810  35.971  0.00  0.00           N
ATOM    194  H   ARG    13       8.286  32.811  33.164  0.00  0.00           H
ATOM    195  HA  ARG    13       8.588  33.611  35.949  0.00  0.00           H
ATOM    196  HB2 ARG    13       6.713  33.866  33.898  0.00  0.00           H
ATOM    197  HB3 ARG    13       5.912  32.877  35.156  0.00  0.00           H
ATOM    198  HG2 ARG    13       6.552  34.542  36.799  0.00  0.00           H
ATOM    199  HG3 ARG    13       7.343  35.504  35.521  0.00  0.00           H
ATOM    200  HD2 ARG    13       5.114  36.323  36.074  0.00  0.00           H
ATOM    201  HD3 ARG    13       5.046  35.722  34.407  0.00  0.00           H
ATOM    202  HE  ARG    13       4.419  33.617  36.160  0.00  0.00           H
ATOM    203 1HH1 ARG    13       3.012  36.706  35.598  0.00  0.00           H
ATOM    204 2HH1 ARG    13       1.372  36.077  35.500  0.00  0.00           H
ATOM    205 1HH2 ARG    13       2.172  32.834  36.121  0.00  0.00           H
ATOM    206 2HH2 ARG    13       1.000  33.992  35.727  0.00  0.00           H
ATOM    207  N   ALA    14       8.220  31.493  37.338  0.00  0.00           N
ATOM    208  CA  ALA    14       8.221  30.262  38.216  0.00  0.00           C
ATOM    209  C   ALA    14       6.823  30.031  38.798  0.00  0.00           C
ATOM    210  O   ALA    14       5.965  30.890  38.712  0.00  0.00           O
ATOM    211  CB  ALA    14       9.228  30.373  39.372  0.00  0.00           C
ATOM    212  H   ALA    14       8.588  32.365  37.691  0.00  0.00           H
ATOM    213  HA  ALA    14       8.410  29.392  37.586  0.00  0.00           H
ATOM    214  HB1 ALA    14       9.091  31.375  39.778  0.00  0.00           H
ATOM    215  HB2 ALA    14       8.991  29.709  40.203  0.00  0.00           H
ATOM    216  HB3 ALA    14      10.246  30.157  39.045  0.00  0.00           H
ATOM    217  N   SER    15       6.479  28.860  39.338  0.00  0.00           N
ATOM    218  CA  SER    15       5.114  28.440  39.911  0.00  0.00           C
ATOM    219  C   SER    15       5.141  27.590  41.212  0.00  0.00           C
ATOM    220  O   SER    15       4.243  27.593  42.067  0.00  0.00           O
ATOM    221  CB  SER    15       4.241  27.782  38.839  0.00  0.00           C
ATOM    222  OG  SER    15       5.067  26.864  38.158  0.00  0.00           O
ATOM    223  H   SER    15       7.159  28.117  39.262  0.00  0.00           H
ATOM    224  HA  SER    15       4.628  29.313  40.346  0.00  0.00           H
ATOM    225  HB2 SER    15       3.424  27.320  39.392  0.00  0.00           H
ATOM    226  HB3 SER    15       3.964  28.641  38.228  0.00  0.00           H
ATOM    227  HG  SER    15       5.127  27.157  37.245  0.00  0.00           H
ATOM    228  N   GLY    16       6.317  27.101  41.542  0.00  0.00           N
ATOM    229  CA  GLY    16       6.523  26.349  42.807  0.00  0.00           C
ATOM    230  C   GLY    16       7.935  25.797  43.103  0.00  0.00           C
ATOM    231  O   GLY    16       8.795  25.958  42.270  0.00  0.00           O
ATOM    232  H   GLY    16       7.127  27.207  40.948  0.00  0.00           H
ATOM    233  HA2 GLY    16       6.319  27.115  43.555  0.00  0.00           H
ATOM    234  HA3 GLY    16       5.725  25.610  42.880  0.00  0.00           H
ATOM    235  N   TYR    17       8.147  25.025  44.176  0.00  0.00           N
ATOM    236  CA  TYR    17       9.514  24.633  44.670  0.00  0.00           C
ATOM    237  C   TYR    17       9.805  23.141  44.422  0.00  0.00           C
ATOM    238  O   TYR    17      10.419  22.401  45.155  0.00  0.00           O
ATOM    239  CB  TYR    17       9.803  25.079  46.125  0.00  0.00           C
ATOM    240  CG  TYR    17       9.689  26.554  46.360  0.00  0.00           C
ATOM    241  CD1 TYR    17       8.432  27.163  46.466  0.00  0.00           C
ATOM    242  CD2 TYR    17      10.869  27.365  46.419  0.00  0.00           C
ATOM    243  CE1 TYR    17       8.343  28.542  46.803  0.00  0.00           C
ATOM    244  CE2 TYR    17      10.797  28.743  46.771  0.00  0.00           C
ATOM    245  CZ  TYR    17       9.515  29.338  46.955  0.00  0.00           C
ATOM    246  OH  TYR    17       9.271  30.681  47.059  0.00  0.00           O
ATOM    247  H   TYR    17       7.316  24.866  44.729  0.00  0.00           H
ATOM    248  HA  TYR    17      10.237  25.157  44.044  0.00  0.00           H
ATOM    249  HB2 TYR    17       8.993  24.730  46.765  0.00  0.00           H
ATOM    250  HB3 TYR    17      10.787  24.791  46.495  0.00  0.00           H
ATOM    251  HD1 TYR    17       7.597  26.509  46.266  0.00  0.00           H
ATOM    252  HD2 TYR    17      11.851  26.916  46.467  0.00  0.00           H
ATOM    253  HE1 TYR    17       7.397  29.044  46.946  0.00  0.00           H
ATOM    254  HE2 TYR    17      11.655  29.393  46.865  0.00  0.00           H
ATOM    255  HH  TYR    17      10.071  31.204  47.136  0.00  0.00           H
ATOM    256  N   HIS    18       9.097  22.620  43.390  0.00  0.00           N
ATOM    257  CA  HIS    18       9.017  21.179  43.016  0.00  0.00           C
ATOM    258  C   HIS    18      10.448  20.639  42.798  0.00  0.00           C
ATOM    259  O   HIS    18      11.316  21.260  42.157  0.00  0.00           O
ATOM    260  CB  HIS    18       8.028  20.884  41.868  0.00  0.00           C
ATOM    261  CG  HIS    18       6.578  21.222  42.095  0.00  0.00           C
ATOM    262  CD2 HIS    18       5.970  22.467  42.103  0.00  0.00           C
ATOM    263  ND1 HIS    18       5.593  20.320  42.327  0.00  0.00           N
ATOM    264  CE1 HIS    18       4.368  20.979  42.282  0.00  0.00           C
ATOM    265  NE2 HIS    18       4.594  22.259  42.148  0.00  0.00           N
ATOM    266  H   HIS    18       8.716  23.317  42.765  0.00  0.00           H
ATOM    267  HA  HIS    18       8.516  20.747  43.882  0.00  0.00           H
ATOM    268  HB2 HIS    18       8.429  21.544  41.097  0.00  0.00           H
ATOM    269  HB3 HIS    18       8.089  19.851  41.527  0.00  0.00           H
ATOM    270  HD1 HIS    18       5.765  19.342  42.511  0.00  0.00           H
ATOM    271  HD2 HIS    18       6.525  23.366  41.883  0.00  0.00           H
ATOM    272  HE1 HIS    18       3.390  20.522  42.276  0.00  0.00           H
ATOM    273  N   TYR    19      10.602  19.418  43.183  0.00  0.00           N
ATOM    274  CA  TYR    19      11.827  18.630  43.068  0.00  0.00           C
ATOM    275  C   TYR    19      13.072  19.306  43.555  0.00  0.00           C
ATOM    276  O   TYR    19      14.169  18.789  43.280  0.00  0.00           O
ATOM    277  CB  TYR    19      12.074  18.104  41.589  0.00  0.00           C
ATOM    278  CG  TYR    19      10.871  17.366  40.967  0.00  0.00           C
ATOM    279  CD1 TYR    19      10.129  17.918  39.931  0.00  0.00           C
ATOM    280  CD2 TYR    19      10.481  16.080  41.477  0.00  0.00           C
ATOM    281  CE1 TYR    19       9.030  17.262  39.354  0.00  0.00           C
ATOM    282  CE2 TYR    19       9.305  15.440  40.967  0.00  0.00           C
ATOM    283  CZ  TYR    19       8.612  16.045  39.857  0.00  0.00           C
ATOM    284  OH  TYR    19       7.489  15.481  39.372  0.00  0.00           O
ATOM    285  H   TYR    19       9.806  18.912  43.541  0.00  0.00           H
ATOM    286  HA  TYR    19      11.749  17.756  43.715  0.00  0.00           H
ATOM    287  HB2 TYR    19      12.140  19.008  40.984  0.00  0.00           H
ATOM    288  HB3 TYR    19      12.959  17.476  41.490  0.00  0.00           H
ATOM    289  HD1 TYR    19      10.317  18.887  39.491  0.00  0.00           H
ATOM    290  HD2 TYR    19      11.010  15.606  42.290  0.00  0.00           H
ATOM    291  HE1 TYR    19       8.493  17.732  38.543  0.00  0.00           H
ATOM    292  HE2 TYR    19       9.082  14.427  41.265  0.00  0.00           H
ATOM    293  HH  TYR    19       7.031  16.155  38.862  0.00  0.00           H
ATOM    294  N   ASN    20      12.899  20.299  44.457  0.00  0.00           N
ATOM    295  CA  ASN    20      13.789  20.912  45.487  0.00  0.00           C
ATOM    296  C   ASN    20      14.219  22.326  45.123  0.00  0.00           C
ATOM    297  O   ASN    20      15.147  22.892  45.730  0.00  0.00           O
ATOM    298  CB  ASN    20      14.905  19.999  46.005  0.00  0.00           C
ATOM    299  CG  ASN    20      15.460  20.555  47.290  0.00  0.00           C
ATOM    300  ND2 ASN    20      16.764  20.808  47.428  0.00  0.00           N
ATOM    301  OD1 ASN    20      14.737  20.762  48.277  0.00  0.00           O
ATOM    302  H   ASN    20      11.957  20.656  44.400  0.00  0.00           H
ATOM    303  HA  ASN    20      13.130  21.039  46.345  0.00  0.00           H
ATOM    304  HB2 ASN    20      14.469  19.015  46.182  0.00  0.00           H
ATOM    305  HB3 ASN    20      15.697  19.899  45.262  0.00  0.00           H
ATOM    306 1HD2 ASN    20      17.206  21.310  48.184  0.00  0.00           H
ATOM    307 2HD2 ASN    20      17.297  20.707  46.576  0.00  0.00           H
ATOM    308  N   ALA    21      13.587  22.935  44.092  0.00  0.00           N
ATOM    309  CA  ALA    21      13.971  24.254  43.624  0.00  0.00           C
ATOM    310  C   ALA    21      12.764  25.034  43.085  0.00  0.00           C
ATOM    311  O   ALA    21      11.848  24.516  42.478  0.00  0.00           O
ATOM    312  CB  ALA    21      15.057  24.030  42.555  0.00  0.00           C
ATOM    313  H   ALA    21      12.841  22.441  43.624  0.00  0.00           H
ATOM    314  HA  ALA    21      14.375  24.849  44.443  0.00  0.00           H
ATOM    315  HB1 ALA    21      14.788  23.279  41.813  0.00  0.00           H
ATOM    316  HB2 ALA    21      15.250  24.930  41.970  0.00  0.00           H
ATOM    317  HB3 ALA    21      15.908  23.712  43.159  0.00  0.00           H
ATOM    318  N   LEU    22      12.708  26.313  43.324  0.00  0.00           N
ATOM    319  CA  LEU    22      11.773  27.292  42.660  0.00  0.00           C
ATOM    320  C   LEU    22      11.916  27.234  41.115  0.00  0.00           C
ATOM    321  O   LEU    22      12.918  27.493  40.400  0.00  0.00           O
ATOM    322  CB  LEU    22      12.179  28.651  43.200  0.00  0.00           C
ATOM    323  CG  LEU    22      11.233  29.759  42.801  0.00  0.00           C
ATOM    324  CD1 LEU    22       9.743  29.386  42.979  0.00  0.00           C
ATOM    325  CD2 LEU    22      11.537  31.049  43.551  0.00  0.00           C
ATOM    326  H   LEU    22      13.415  26.692  43.937  0.00  0.00           H
ATOM    327  HA  LEU    22      10.738  27.051  42.900  0.00  0.00           H
ATOM    328  HB2 LEU    22      12.215  28.663  44.289  0.00  0.00           H
ATOM    329  HB3 LEU    22      13.101  29.106  42.836  0.00  0.00           H
ATOM    330  HG  LEU    22      11.345  30.092  41.769  0.00  0.00           H
ATOM    331 1HD1 LEU    22       9.207  30.317  43.159  0.00  0.00           H
ATOM    332 2HD1 LEU    22       9.354  28.898  42.085  0.00  0.00           H
ATOM    333 3HD1 LEU    22       9.542  28.759  43.849  0.00  0.00           H
ATOM    334 1HD2 LEU    22      11.642  30.889  44.624  0.00  0.00           H
ATOM    335 2HD2 LEU    22      12.517  31.374  43.199  0.00  0.00           H
ATOM    336 3HD2 LEU    22      10.861  31.890  43.401  0.00  0.00           H
ATOM    337  N   THR    23      10.779  26.967  40.495  0.00  0.00           N
ATOM    338  CA  THR    23      10.612  26.377  39.092  0.00  0.00           C
ATOM    339  C   THR    23       9.286  26.819  38.446  0.00  0.00           C
ATOM    340  O   THR    23       8.257  26.879  39.092  0.00  0.00           O
ATOM    341  CB  THR    23      10.627  24.893  39.127  0.00  0.00           C
ATOM    342  CG2 THR    23      11.982  24.320  39.013  0.00  0.00           C
ATOM    343  OG1 THR    23      10.076  24.283  40.223  0.00  0.00           O
ATOM    344  H   THR    23       9.914  26.844  41.003  0.00  0.00           H
ATOM    345  HA  THR    23      11.370  26.717  38.385  0.00  0.00           H
ATOM    346  HB  THR    23      10.029  24.543  38.286  0.00  0.00           H
ATOM    347  HG1 THR    23      10.737  24.278  40.919  0.00  0.00           H
ATOM    348 1HG2 THR    23      12.597  24.821  38.266  0.00  0.00           H
ATOM    349 2HG2 THR    23      12.524  24.501  39.942  0.00  0.00           H
ATOM    350 3HG2 THR    23      11.846  23.240  38.941  0.00  0.00           H
ATOM    351  N   CYS    24       9.344  27.054  37.093  0.00  0.00           N
ATOM    352  CA  CYS    24       8.127  26.964  36.258  0.00  0.00           C
ATOM    353  C   CYS    24       7.557  25.549  35.983  0.00  0.00           C
ATOM    354  O   CYS    24       8.287  24.554  36.127  0.00  0.00           O
ATOM    355  CB  CYS    24       8.453  27.562  34.926  0.00  0.00           C
ATOM    356  SG  CYS    24       9.809  26.667  34.131  0.00  0.00           S
ATOM    357  HN  CYS    24      10.208  26.855  36.608  0.00  0.00           H
ATOM    358  HA  CYS    24       7.371  27.531  36.800  0.00  0.00           H
ATOM    359  HB2 CYS    24       7.568  27.603  34.291  0.00  0.00           H
ATOM    360  HB3 CYS    24       8.849  28.549  35.165  0.00  0.00           H
ATOM    361  N   GLU    25       6.297  25.446  35.579  0.00  0.00           N
ATOM    362  CA  GLU    25       5.605  24.267  35.036  0.00  0.00           C
ATOM    363  C   GLU    25       6.554  23.646  33.928  0.00  0.00           C
ATOM    364  O   GLU    25       6.627  22.441  33.872  0.00  0.00           O
ATOM    365  CB  GLU    25       4.193  24.631  34.448  0.00  0.00           C
ATOM    366  CG  GLU    25       3.096  25.106  35.368  0.00  0.00           C
ATOM    367  CD  GLU    25       1.898  25.190  34.464  0.00  0.00           C
ATOM    368  OE1 GLU    25       1.514  26.257  33.969  0.00  0.00           O
ATOM    369  OE2 GLU    25       1.198  24.137  34.255  0.00  0.00           O
ATOM    370  H   GLU    25       5.737  26.257  35.362  0.00  0.00           H
ATOM    371  HA  GLU    25       5.475  23.596  35.886  0.00  0.00           H
ATOM    372  HB2 GLU    25       4.270  25.346  33.629  0.00  0.00           H
ATOM    373  HB3 GLU    25       3.834  23.715  33.979  0.00  0.00           H
ATOM    374  HG2 GLU    25       2.861  24.556  36.279  0.00  0.00           H
ATOM    375  HG3 GLU    25       3.449  26.064  35.748  0.00  0.00           H
ATOM    376  N   GLY    26       7.166  24.398  33.020  0.00  0.00           N
ATOM    377  CA  GLY    26       8.164  23.968  32.140  0.00  0.00           C
ATOM    378  C   GLY    26       9.149  22.926  32.732  0.00  0.00           C
ATOM    379  O   GLY    26       9.245  21.817  32.272  0.00  0.00           O
ATOM    380  H   GLY    26       6.984  25.388  33.101  0.00  0.00           H
ATOM    381  HA2 GLY    26       7.704  23.556  31.243  0.00  0.00           H
ATOM    382  HA3 GLY    26       8.783  24.822  31.867  0.00  0.00           H
ATOM    383  N   CYS    27       9.875  23.453  33.688  0.00  0.00           N
ATOM    384  CA  CYS    27      11.050  22.831  34.239  0.00  0.00           C
ATOM    385  C   CYS    27      10.694  21.751  35.308  0.00  0.00           C
ATOM    386  O   CYS    27      11.341  20.702  35.266  0.00  0.00           O
ATOM    387  CB  CYS    27      11.935  23.959  34.826  0.00  0.00           C
ATOM    388  SG  CYS    27      12.390  24.995  33.408  0.00  0.00           S
ATOM    389  HN  CYS    27       9.636  24.357  34.070  0.00  0.00           H
ATOM    390  HA  CYS    27      11.670  22.354  33.480  0.00  0.00           H
ATOM    391  HB2 CYS    27      11.326  24.574  35.487  0.00  0.00           H
ATOM    392  HB3 CYS    27      12.798  23.551  35.352  0.00  0.00           H
ATOM    393  N   LYS    28       9.640  21.814  36.077  0.00  0.00           N
ATOM    394  CA  LYS    28       9.210  20.680  36.909  0.00  0.00           C
ATOM    395  C   LYS    28       8.701  19.536  35.991  0.00  0.00           C
ATOM    396  O   LYS    28       8.949  18.405  36.197  0.00  0.00           O
ATOM    397  CB  LYS    28       8.203  21.179  37.891  0.00  0.00           C
ATOM    398  CG  LYS    28       6.711  21.390  37.474  0.00  0.00           C
ATOM    399  CD  LYS    28       5.793  21.564  38.682  0.00  0.00           C
ATOM    400  CE  LYS    28       4.385  21.721  38.078  0.00  0.00           C
ATOM    401  NZ  LYS    28       3.350  21.843  39.114  0.00  0.00           N
ATOM    402  H   LYS    28       9.058  22.635  36.160  0.00  0.00           H
ATOM    403  HA  LYS    28      10.101  20.360  37.449  0.00  0.00           H
ATOM    404  HB2 LYS    28       8.187  20.496  38.742  0.00  0.00           H
ATOM    405  HB3 LYS    28       8.557  22.126  38.299  0.00  0.00           H
ATOM    406  HG2 LYS    28       6.649  22.355  36.972  0.00  0.00           H
ATOM    407  HG3 LYS    28       6.296  20.521  36.964  0.00  0.00           H
ATOM    408  HD2 LYS    28       5.844  20.664  39.294  0.00  0.00           H
ATOM    409  HD3 LYS    28       6.049  22.430  39.292  0.00  0.00           H
ATOM    410  HE2 LYS    28       4.289  22.525  37.348  0.00  0.00           H
ATOM    411  HE3 LYS    28       4.202  20.817  37.496  0.00  0.00           H
ATOM    412  HZ1 LYS    28       3.627  22.523  39.807  0.00  0.00           H
ATOM    413  HZ2 LYS    28       2.411  21.937  38.752  0.00  0.00           H
ATOM    414  HZ3 LYS    28       3.245  20.913  39.492  0.00  0.00           H
ATOM    415  N   GLY    29       7.885  19.900  35.041  0.00  0.00           N
ATOM    416  CA  GLY    29       7.242  18.912  34.098  0.00  0.00           C
ATOM    417  C   GLY    29       8.344  18.248  33.110  0.00  0.00           C
ATOM    418  O   GLY    29       8.343  17.043  32.892  0.00  0.00           O
ATOM    419  H   GLY    29       7.522  20.842  35.034  0.00  0.00           H
ATOM    420  HA2 GLY    29       6.719  18.127  34.645  0.00  0.00           H
ATOM    421  HA3 GLY    29       6.544  19.465  33.470  0.00  0.00           H
ATOM    422  N   PHE    30       9.403  19.002  32.815  0.00  0.00           N
ATOM    423  CA  PHE    30      10.621  18.456  32.332  0.00  0.00           C
ATOM    424  C   PHE    30      11.306  17.406  33.208  0.00  0.00           C
ATOM    425  O   PHE    30      11.673  16.254  32.784  0.00  0.00           O
ATOM    426  CB  PHE    30      11.604  19.605  31.920  0.00  0.00           C
ATOM    427  CG  PHE    30      12.990  19.054  31.517  0.00  0.00           C
ATOM    428  CD1 PHE    30      12.994  18.240  30.365  0.00  0.00           C
ATOM    429  CD2 PHE    30      14.184  19.374  32.172  0.00  0.00           C
ATOM    430  CE1 PHE    30      14.272  17.799  29.862  0.00  0.00           C
ATOM    431  CE2 PHE    30      15.409  18.852  31.714  0.00  0.00           C
ATOM    432  CZ  PHE    30      15.452  18.096  30.565  0.00  0.00           C
ATOM    433  H   PHE    30       9.158  19.968  32.650  0.00  0.00           H
ATOM    434  HA  PHE    30      10.453  17.844  31.446  0.00  0.00           H
ATOM    435  HB2 PHE    30      11.147  20.071  31.046  0.00  0.00           H
ATOM    436  HB3 PHE    30      11.645  20.306  32.754  0.00  0.00           H
ATOM    437  HD1 PHE    30      12.060  18.057  29.853  0.00  0.00           H
ATOM    438  HD2 PHE    30      14.201  19.962  33.078  0.00  0.00           H
ATOM    439  HE1 PHE    30      14.314  17.234  28.942  0.00  0.00           H
ATOM    440  HE2 PHE    30      16.270  19.187  32.274  0.00  0.00           H
ATOM    441  HZ  PHE    30      16.396  17.714  30.207  0.00  0.00           H
ATOM    442  N   PHE    31      11.570  17.783  34.458  0.00  0.00           N
ATOM    443  CA  PHE    31      12.157  16.838  35.435  0.00  0.00           C
ATOM    444  C   PHE    31      11.338  15.546  35.684  0.00  0.00           C
ATOM    445  O   PHE    31      11.869  14.469  35.908  0.00  0.00           O
ATOM    446  CB  PHE    31      12.417  17.608  36.699  0.00  0.00           C
ATOM    447  CG  PHE    31      13.329  17.023  37.780  0.00  0.00           C
ATOM    448  CD1 PHE    31      14.682  17.328  37.757  0.00  0.00           C
ATOM    449  CD2 PHE    31      12.805  16.048  38.662  0.00  0.00           C
ATOM    450  CE1 PHE    31      15.499  16.691  38.673  0.00  0.00           C
ATOM    451  CE2 PHE    31      13.681  15.350  39.478  0.00  0.00           C
ATOM    452  CZ  PHE    31      15.019  15.668  39.544  0.00  0.00           C
ATOM    453  H   PHE    31      11.427  18.711  34.830  0.00  0.00           H
ATOM    454  HA  PHE    31      13.163  16.536  35.142  0.00  0.00           H
ATOM    455  HB2 PHE    31      12.889  18.549  36.417  0.00  0.00           H
ATOM    456  HB3 PHE    31      11.596  17.831  37.382  0.00  0.00           H
ATOM    457  HD1 PHE    31      15.040  18.088  37.078  0.00  0.00           H
ATOM    458  HD2 PHE    31      11.790  15.680  38.702  0.00  0.00           H
ATOM    459  HE1 PHE    31      16.540  16.976  38.681  0.00  0.00           H
ATOM    460  HE2 PHE    31      13.265  14.560  40.085  0.00  0.00           H
ATOM    461  HZ  PHE    31      15.733  15.223  40.221  0.00  0.00           H
ATOM    462  N   ARG    32      10.047  15.613  35.579  0.00  0.00           N
ATOM    463  CA  ARG    32       9.100  14.519  35.732  0.00  0.00           C
ATOM    464  C   ARG    32       9.131  13.538  34.581  0.00  0.00           C
ATOM    465  O   ARG    32       9.193  12.326  34.871  0.00  0.00           O
ATOM    466  CB  ARG    32       7.710  15.083  35.919  0.00  0.00           C
ATOM    467  CG  ARG    32       6.681  13.940  36.166  0.00  0.00           C
ATOM    468  CD  ARG    32       5.254  14.377  36.423  0.00  0.00           C
ATOM    469  NE  ARG    32       4.240  13.259  36.399  0.00  0.00           N
ATOM    470  CZ  ARG    32       3.726  12.767  35.262  0.00  0.00           C
ATOM    471  NH1 ARG    32       2.886  11.757  35.236  0.00  0.00           N
ATOM    472  NH2 ARG    32       3.946  13.264  34.068  0.00  0.00           N
ATOM    473  H   ARG    32       9.614  16.525  35.565  0.00  0.00           H
ATOM    474  HA  ARG    32       9.452  13.977  36.611  0.00  0.00           H
ATOM    475  HB2 ARG    32       7.746  15.788  36.750  0.00  0.00           H
ATOM    476  HB3 ARG    32       7.433  15.753  35.106  0.00  0.00           H
ATOM    477  HG2 ARG    32       6.604  13.264  35.314  0.00  0.00           H
ATOM    478  HG3 ARG    32       6.937  13.346  37.043  0.00  0.00           H
ATOM    479  HD2 ARG    32       5.239  14.873  37.393  0.00  0.00           H
ATOM    480  HD3 ARG    32       5.031  15.067  35.608  0.00  0.00           H
ATOM    481  HE  ARG    32       4.018  12.820  37.281  0.00  0.00           H
ATOM    482 1HH1 ARG    32       2.643  11.305  36.106  0.00  0.00           H
ATOM    483 2HH1 ARG    32       2.549  11.366  34.367  0.00  0.00           H
ATOM    484 1HH2 ARG    32       4.700  13.918  33.911  0.00  0.00           H
ATOM    485 2HH2 ARG    32       3.268  12.956  33.387  0.00  0.00           H
ATOM    486  N   ARG    33       9.260  14.017  33.277  0.00  0.00           N
ATOM    487  CA  ARG    33       9.418  13.174  32.054  0.00  0.00           C
ATOM    488  C   ARG    33      10.764  12.455  32.158  0.00  0.00           C
ATOM    489  O   ARG    33      10.792  11.276  31.955  0.00  0.00           O
ATOM    490  CB  ARG    33       9.311  14.136  30.843  0.00  0.00           C
ATOM    491  CG  ARG    33       9.250  13.194  29.556  0.00  0.00           C
ATOM    492  CD  ARG    33       8.656  13.947  28.344  0.00  0.00           C
ATOM    493  NE  ARG    33       8.262  13.052  27.307  0.00  0.00           N
ATOM    494  CZ  ARG    33       9.016  12.366  26.401  0.00  0.00           C
ATOM    495  NH1 ARG    33      10.303  12.482  26.375  0.00  0.00           N
ATOM    496  NH2 ARG    33       8.437  11.493  25.593  0.00  0.00           N
ATOM    497  H   ARG    33       9.103  15.011  33.193  0.00  0.00           H
ATOM    498  HA  ARG    33       8.583  12.482  31.939  0.00  0.00           H
ATOM    499  HB2 ARG    33       8.367  14.649  31.025  0.00  0.00           H
ATOM    500  HB3 ARG    33      10.046  14.928  30.693  0.00  0.00           H
ATOM    501  HG2 ARG    33      10.253  12.876  29.271  0.00  0.00           H
ATOM    502  HG3 ARG    33       8.708  12.275  29.774  0.00  0.00           H
ATOM    503  HD2 ARG    33       7.735  14.427  28.675  0.00  0.00           H
ATOM    504  HD3 ARG    33       9.403  14.584  27.869  0.00  0.00           H
ATOM    505  HE  ARG    33       7.309  12.723  27.377  0.00  0.00           H
ATOM    506 1HH1 ARG    33      10.692  13.052  27.113  0.00  0.00           H
ATOM    507 2HH1 ARG    33      10.875  11.993  25.701  0.00  0.00           H
ATOM    508 1HH2 ARG    33       7.429  11.433  25.558  0.00  0.00           H
ATOM    509 2HH2 ARG    33       8.972  10.841  25.038  0.00  0.00           H
ATOM    510  N   SER    34      11.817  13.138  32.643  0.00  0.00           N
ATOM    511  CA  SER    34      13.169  12.659  32.738  0.00  0.00           C
ATOM    512  C   SER    34      13.341  11.532  33.784  0.00  0.00           C
ATOM    513  O   SER    34      14.456  10.973  33.960  0.00  0.00           O
ATOM    514  CB  SER    34      14.138  13.850  33.026  0.00  0.00           C
ATOM    515  OG  SER    34      14.097  14.884  32.022  0.00  0.00           O
ATOM    516  H   SER    34      11.662  14.133  32.707  0.00  0.00           H
ATOM    517  HA  SER    34      13.464  12.224  31.783  0.00  0.00           H
ATOM    518  HB2 SER    34      13.815  14.267  33.979  0.00  0.00           H
ATOM    519  HB3 SER    34      15.169  13.501  33.074  0.00  0.00           H
ATOM    520  HG  SER    34      13.451  15.530  32.316  0.00  0.00           H
ATOM    521  N   VAL    35      12.280  11.206  34.552  0.00  0.00           N
ATOM    522  CA  VAL    35      12.299  10.149  35.518  0.00  0.00           C
ATOM    523  C   VAL    35      11.115   9.093  35.248  0.00  0.00           C
ATOM    524  O   VAL    35      11.422   7.880  35.397  0.00  0.00           O
ATOM    525  CB  VAL    35      12.405  10.607  36.962  0.00  0.00           C
ATOM    526  CG1 VAL    35      13.510  11.629  37.085  0.00  0.00           C
ATOM    527  CG2 VAL    35      11.073  11.204  37.471  0.00  0.00           C
ATOM    528  H   VAL    35      11.405  11.711  34.526  0.00  0.00           H
ATOM    529  HA  VAL    35      13.244   9.634  35.345  0.00  0.00           H
ATOM    530  HB  VAL    35      12.540   9.712  37.570  0.00  0.00           H
ATOM    531 1HG1 VAL    35      13.221  12.556  36.590  0.00  0.00           H
ATOM    532 2HG1 VAL    35      13.690  11.721  38.156  0.00  0.00           H
ATOM    533 3HG1 VAL    35      14.437  11.239  36.663  0.00  0.00           H
ATOM    534 1HG2 VAL    35      10.328  10.412  37.549  0.00  0.00           H
ATOM    535 2HG2 VAL    35      11.235  11.663  38.445  0.00  0.00           H
ATOM    536 3HG2 VAL    35      10.809  11.967  36.739  0.00  0.00           H
ATOM    537  N   THR    36      10.010   9.411  34.636  0.00  0.00           N
ATOM    538  CA  THR    36       8.995   8.414  34.219  0.00  0.00           C
ATOM    539  C   THR    36       9.485   7.693  32.974  0.00  0.00           C
ATOM    540  O   THR    36       9.168   6.492  32.909  0.00  0.00           O
ATOM    541  CB  THR    36       7.682   9.109  33.947  0.00  0.00           C
ATOM    542  CG2 THR    36       7.129   9.623  35.282  0.00  0.00           C
ATOM    543  OG1 THR    36       7.919  10.225  33.141  0.00  0.00           O
ATOM    544  H   THR    36       9.800  10.395  34.536  0.00  0.00           H
ATOM    545  HA  THR    36       8.970   7.708  35.049  0.00  0.00           H
ATOM    546  HB  THR    36       6.980   8.380  33.544  0.00  0.00           H
ATOM    547  HG1 THR    36       7.121  10.606  32.766  0.00  0.00           H
ATOM    548 1HG2 THR    36       6.350  10.326  34.986  0.00  0.00           H
ATOM    549 2HG2 THR    36       6.673   8.773  35.791  0.00  0.00           H
ATOM    550 3HG2 THR    36       7.889  10.142  35.866  0.00  0.00           H
ATOM    551  N   LYS    37      10.225   8.389  32.034  0.00  0.00           N
ATOM    552  CA  LYS    37      10.862   7.840  30.873  0.00  0.00           C
ATOM    553  C   LYS    37      12.366   8.087  30.759  0.00  0.00           C
ATOM    554  O   LYS    37      12.903   8.172  29.662  0.00  0.00           O
ATOM    555  CB  LYS    37      10.068   8.435  29.602  0.00  0.00           C
ATOM    556  CG  LYS    37       8.660   7.956  29.488  0.00  0.00           C
ATOM    557  CD  LYS    37       7.894   8.511  28.216  0.00  0.00           C
ATOM    558  CE  LYS    37       6.736   7.600  27.968  0.00  0.00           C
ATOM    559  NZ  LYS    37       5.843   8.198  26.995  0.00  0.00           N
ATOM    560  H   LYS    37      10.367   9.387  32.101  0.00  0.00           H
ATOM    561  HA  LYS    37      10.712   6.761  30.907  0.00  0.00           H
ATOM    562  HB2 LYS    37      10.008   9.521  29.664  0.00  0.00           H
ATOM    563  HB3 LYS    37      10.559   8.032  28.717  0.00  0.00           H
ATOM    564  HG2 LYS    37       8.617   6.879  29.334  0.00  0.00           H
ATOM    565  HG3 LYS    37       8.143   8.203  30.415  0.00  0.00           H
ATOM    566  HD2 LYS    37       7.506   9.526  28.306  0.00  0.00           H
ATOM    567  HD3 LYS    37       8.597   8.491  27.383  0.00  0.00           H
ATOM    568  HE2 LYS    37       7.152   6.709  27.499  0.00  0.00           H
ATOM    569  HE3 LYS    37       6.123   7.347  28.835  0.00  0.00           H
ATOM    570  HZ1 LYS    37       6.353   8.620  26.233  0.00  0.00           H
ATOM    571  HZ2 LYS    37       5.154   7.567  26.613  0.00  0.00           H
ATOM    572  HZ3 LYS    37       5.238   8.915  27.369  0.00  0.00           H
ATOM    573  N   SER    38      12.984   8.125  31.984  0.00  0.00           N
ATOM    574  CA  SER    38      14.381   7.746  32.388  0.00  0.00           C
ATOM    575  C   SER    38      15.459   8.345  31.475  0.00  0.00           C
ATOM    576  O   SER    38      16.462   7.653  31.168  0.00  0.00           O
ATOM    577  CB  SER    38      14.469   6.289  32.566  0.00  0.00           C
ATOM    578  OG  SER    38      13.610   5.940  33.740  0.00  0.00           O
ATOM    579  H   SER    38      12.346   8.015  32.759  0.00  0.00           H
ATOM    580  HA  SER    38      14.535   8.191  33.371  0.00  0.00           H
ATOM    581  HB2 SER    38      14.103   5.673  31.743  0.00  0.00           H
ATOM    582  HB3 SER    38      15.521   6.072  32.752  0.00  0.00           H
ATOM    583  HG  SER    38      12.990   5.249  33.498  0.00  0.00           H
ATOM    584  N   ALA    39      15.234   9.511  30.986  0.00  0.00           N
ATOM    585  CA  ALA    39      15.904  10.083  29.872  0.00  0.00           C
ATOM    586  C   ALA    39      17.367  10.490  30.008  0.00  0.00           C
ATOM    587  O   ALA    39      17.795  10.803  31.083  0.00  0.00           O
ATOM    588  CB  ALA    39      14.949  11.198  29.364  0.00  0.00           C
ATOM    589  H   ALA    39      14.343   9.897  31.264  0.00  0.00           H
ATOM    590  HA  ALA    39      15.833   9.315  29.103  0.00  0.00           H
ATOM    591  HB1 ALA    39      13.935  10.821  29.231  0.00  0.00           H
ATOM    592  HB2 ALA    39      15.058  11.980  30.115  0.00  0.00           H
ATOM    593  HB3 ALA    39      15.328  11.588  28.418  0.00  0.00           H
ATOM    594  N   VAL    40      18.161  10.523  28.907  0.00  0.00           N
ATOM    595  CA  VAL    40      19.550  11.088  28.902  0.00  0.00           C
ATOM    596  C   VAL    40      19.805  11.914  27.658  0.00  0.00           C
ATOM    597  O   VAL    40      19.094  11.816  26.666  0.00  0.00           O
ATOM    598  CB  VAL    40      20.606   9.964  29.100  0.00  0.00           C
ATOM    599  CG1 VAL    40      20.592   9.383  30.509  0.00  0.00           C
ATOM    600  CG2 VAL    40      20.652   8.856  28.067  0.00  0.00           C
ATOM    601  H   VAL    40      17.743  10.164  28.060  0.00  0.00           H
ATOM    602  HA  VAL    40      19.620  11.717  29.789  0.00  0.00           H
ATOM    603  HB  VAL    40      21.546  10.511  29.038  0.00  0.00           H
ATOM    604 1HG1 VAL    40      21.461   8.738  30.639  0.00  0.00           H
ATOM    605 2HG1 VAL    40      20.639  10.227  31.198  0.00  0.00           H
ATOM    606 3HG1 VAL    40      19.630   8.906  30.697  0.00  0.00           H
ATOM    607 1HG2 VAL    40      19.805   8.171  28.030  0.00  0.00           H
ATOM    608 2HG2 VAL    40      20.785   9.308  27.084  0.00  0.00           H
ATOM    609 3HG2 VAL    40      21.575   8.291  28.200  0.00  0.00           H
ATOM    610  N   TYR    41      20.824  12.745  27.755  0.00  0.00           N
ATOM    611  CA  TYR    41      20.977  13.862  26.831  0.00  0.00           C
ATOM    612  C   TYR    41      22.443  13.972  26.344  0.00  0.00           C
ATOM    613  O   TYR    41      23.335  13.488  26.950  0.00  0.00           O
ATOM    614  CB  TYR    41      20.446  15.111  27.482  0.00  0.00           C
ATOM    615  CG  TYR    41      19.030  15.118  28.000  0.00  0.00           C
ATOM    616  CD1 TYR    41      18.797  15.060  29.411  0.00  0.00           C
ATOM    617  CD2 TYR    41      17.966  14.967  27.070  0.00  0.00           C
ATOM    618  CE1 TYR    41      17.518  14.855  29.899  0.00  0.00           C
ATOM    619  CE2 TYR    41      16.662  14.822  27.615  0.00  0.00           C
ATOM    620  CZ  TYR    41      16.378  14.756  29.002  0.00  0.00           C
ATOM    621  OH  TYR    41      15.091  14.515  29.436  0.00  0.00           O
ATOM    622  H   TYR    41      21.346  12.800  28.618  0.00  0.00           H
ATOM    623  HA  TYR    41      20.369  13.672  25.947  0.00  0.00           H
ATOM    624  HB2 TYR    41      21.150  15.275  28.297  0.00  0.00           H
ATOM    625  HB3 TYR    41      20.528  15.998  26.854  0.00  0.00           H
ATOM    626  HD1 TYR    41      19.628  15.217  30.082  0.00  0.00           H
ATOM    627  HD2 TYR    41      18.102  14.910  26.001  0.00  0.00           H
ATOM    628  HE1 TYR    41      17.275  14.675  30.936  0.00  0.00           H
ATOM    629  HE2 TYR    41      15.929  14.795  26.822  0.00  0.00           H
ATOM    630  HH  TYR    41      15.130  14.473  30.396  0.00  0.00           H
ATOM    631  N   CYS    42      22.600  14.768  25.230  0.00  0.00           N
ATOM    632  CA  CYS    42      23.799  15.446  24.847  0.00  0.00           C
ATOM    633  C   CYS    42      23.510  16.706  24.061  0.00  0.00           C
ATOM    634  O   CYS    42      22.596  16.735  23.230  0.00  0.00           O
ATOM    635  CB  CYS    42      24.755  14.395  24.095  0.00  0.00           C
ATOM    636  SG  CYS    42      26.389  15.142  23.589  0.00  0.00           S
ATOM    637  H   CYS    42      21.752  15.070  24.771  0.00  0.00           H
ATOM    638  HA  CYS    42      24.422  15.708  25.702  0.00  0.00           H
ATOM    639  HB2 CYS    42      24.999  13.563  24.757  0.00  0.00           H
ATOM    640  HB3 CYS    42      24.322  13.961  23.194  0.00  0.00           H
ATOM    641  HG  CYS    42      25.963  16.248  22.974  0.00  0.00           H
ATOM    642  N   CYS    43      24.385  17.675  24.257  0.00  0.00           N
ATOM    643  CA  CYS    43      24.420  18.989  23.626  0.00  0.00           C
ATOM    644  C   CYS    43      25.665  19.134  22.740  0.00  0.00           C
ATOM    645  O   CYS    43      26.736  19.423  23.310  0.00  0.00           O
ATOM    646  CB  CYS    43      24.136  20.099  24.693  0.00  0.00           C
ATOM    647  SG  CYS    43      23.608  21.633  23.835  0.00  0.00           S
ATOM    648  HN  CYS    43      24.960  17.552  25.078  0.00  0.00           H
ATOM    649  HA  CYS    43      23.571  19.125  22.956  0.00  0.00           H
ATOM    650  HB2 CYS    43      23.313  19.761  25.324  0.00  0.00           H
ATOM    651  HB3 CYS    43      24.998  20.395  25.293  0.00  0.00           H
ATOM    652  N   LYS    44      25.603  19.021  21.386  0.00  0.00           N
ATOM    653  CA  LYS    44      26.667  18.604  20.530  0.00  0.00           C
ATOM    654  C   LYS    44      27.303  19.616  19.576  0.00  0.00           C
ATOM    655  O   LYS    44      28.007  19.269  18.602  0.00  0.00           O
ATOM    656  CB  LYS    44      26.341  17.245  19.871  0.00  0.00           C
ATOM    657  CG  LYS    44      25.085  17.267  18.959  0.00  0.00           C
ATOM    658  CD  LYS    44      25.277  15.900  18.226  0.00  0.00           C
ATOM    659  CE  LYS    44      24.138  15.591  17.322  0.00  0.00           C
ATOM    660  NZ  LYS    44      24.571  14.603  16.336  0.00  0.00           N
ATOM    661  H   LYS    44      24.669  19.104  21.014  0.00  0.00           H
ATOM    662  HA  LYS    44      27.499  18.314  21.172  0.00  0.00           H
ATOM    663  HB2 LYS    44      27.161  16.894  19.244  0.00  0.00           H
ATOM    664  HB3 LYS    44      26.265  16.518  20.678  0.00  0.00           H
ATOM    665  HG2 LYS    44      24.266  17.288  19.678  0.00  0.00           H
ATOM    666  HG3 LYS    44      25.109  18.051  18.203  0.00  0.00           H
ATOM    667  HD2 LYS    44      26.214  15.992  17.677  0.00  0.00           H
ATOM    668  HD3 LYS    44      25.389  15.142  19.002  0.00  0.00           H
ATOM    669  HE2 LYS    44      23.220  15.310  17.838  0.00  0.00           H
ATOM    670  HE3 LYS    44      23.890  16.554  16.876  0.00  0.00           H
ATOM    671  HZ1 LYS    44      25.424  14.912  15.892  0.00  0.00           H
ATOM    672  HZ2 LYS    44      24.776  13.653  16.610  0.00  0.00           H
ATOM    673  HZ3 LYS    44      23.976  14.558  15.521  0.00  0.00           H
ATOM    674  N   PHE    45      27.110  20.881  19.877  0.00  0.00           N
ATOM    675  CA  PHE    45      27.366  22.008  18.898  0.00  0.00           C
ATOM    676  C   PHE    45      28.223  23.124  19.539  0.00  0.00           C
ATOM    677  O   PHE    45      28.470  24.097  18.817  0.00  0.00           O
ATOM    678  CB  PHE    45      26.018  22.587  18.395  0.00  0.00           C
ATOM    679  CG  PHE    45      25.176  21.459  17.813  0.00  0.00           C
ATOM    680  CD1 PHE    45      23.938  21.160  18.250  0.00  0.00           C
ATOM    681  CD2 PHE    45      25.596  20.906  16.594  0.00  0.00           C
ATOM    682  CE1 PHE    45      23.107  20.328  17.519  0.00  0.00           C
ATOM    683  CE2 PHE    45      24.919  19.879  15.884  0.00  0.00           C
ATOM    684  CZ  PHE    45      23.624  19.615  16.347  0.00  0.00           C
ATOM    685  H   PHE    45      26.624  21.068  20.741  0.00  0.00           H
ATOM    686  HA  PHE    45      28.011  21.655  18.095  0.00  0.00           H
ATOM    687  HB2 PHE    45      25.528  23.113  19.214  0.00  0.00           H
ATOM    688  HB3 PHE    45      26.182  23.302  17.588  0.00  0.00           H
ATOM    689  HD1 PHE    45      23.563  21.753  19.071  0.00  0.00           H
ATOM    690  HD2 PHE    45      26.541  21.197  16.158  0.00  0.00           H
ATOM    691  HE1 PHE    45      22.072  20.223  17.807  0.00  0.00           H
ATOM    692  HE2 PHE    45      25.462  19.351  15.115  0.00  0.00           H
ATOM    693  HZ  PHE    45      23.054  18.844  15.851  0.00  0.00           H
ATOM    694  N   GLY    46      28.608  22.984  20.798  0.00  0.00           N
ATOM    695  CA  GLY    46      29.363  23.960  21.576  0.00  0.00           C
ATOM    696  C   GLY    46      28.899  24.101  22.989  0.00  0.00           C
ATOM    697  O   GLY    46      29.656  24.794  23.646  0.00  0.00           O
ATOM    698  H   GLY    46      28.221  22.168  21.250  0.00  0.00           H
ATOM    699  HA2 GLY    46      30.431  23.743  21.608  0.00  0.00           H
ATOM    700  HA3 GLY    46      29.382  24.950  21.120  0.00  0.00           H
ATOM    701  N   ARG    47      27.701  23.563  23.369  0.00  0.00           N
ATOM    702  CA  ARG    47      27.031  23.784  24.644  0.00  0.00           C
ATOM    703  C   ARG    47      27.215  25.232  25.174  0.00  0.00           C
ATOM    704  O   ARG    47      27.455  25.406  26.345  0.00  0.00           O
ATOM    705  CB  ARG    47      27.317  22.590  25.547  0.00  0.00           C
ATOM    706  CG  ARG    47      28.796  22.294  25.944  0.00  0.00           C
ATOM    707  CD  ARG    47      28.785  21.358  27.125  0.00  0.00           C
ATOM    708  NE  ARG    47      28.291  19.984  26.798  0.00  0.00           N
ATOM    709  CZ  ARG    47      29.039  19.112  26.200  0.00  0.00           C
ATOM    710  NH1 ARG    47      30.280  19.247  25.819  0.00  0.00           N
ATOM    711  NH2 ARG    47      28.560  17.906  25.997  0.00  0.00           N
ATOM    712  H   ARG    47      27.202  22.977  22.715  0.00  0.00           H
ATOM    713  HA  ARG    47      25.955  23.771  24.478  0.00  0.00           H
ATOM    714  HB2 ARG    47      26.688  22.820  26.406  0.00  0.00           H
ATOM    715  HB3 ARG    47      26.909  21.712  25.046  0.00  0.00           H
ATOM    716  HG2 ARG    47      29.368  21.860  25.125  0.00  0.00           H
ATOM    717  HG3 ARG    47      29.248  23.261  26.168  0.00  0.00           H
ATOM    718  HD2 ARG    47      29.779  21.354  27.572  0.00  0.00           H
ATOM    719  HD3 ARG    47      28.187  21.847  27.893  0.00  0.00           H
ATOM    720  HE  ARG    47      27.409  19.660  27.172  0.00  0.00           H
ATOM    721 1HH1 ARG    47      30.864  19.993  26.170  0.00  0.00           H
ATOM    722 2HH1 ARG    47      30.680  18.599  25.156  0.00  0.00           H
ATOM    723 1HH2 ARG    47      27.735  17.635  26.513  0.00  0.00           H
ATOM    724 2HH2 ARG    47      29.125  17.269  25.454  0.00  0.00           H
ATOM    725  N   ALA    48      27.045  26.145  24.197  0.00  0.00           N
ATOM    726  CA  ALA    48      26.895  27.582  24.473  0.00  0.00           C
ATOM    727  C   ALA    48      25.538  28.068  25.048  0.00  0.00           C
ATOM    728  O   ALA    48      25.309  29.258  25.282  0.00  0.00           O
ATOM    729  CB  ALA    48      27.116  28.252  23.151  0.00  0.00           C
ATOM    730  H   ALA    48      27.176  25.871  23.234  0.00  0.00           H
ATOM    731  HA  ALA    48      27.596  27.852  25.262  0.00  0.00           H
ATOM    732  HB1 ALA    48      28.089  27.971  22.749  0.00  0.00           H
ATOM    733  HB2 ALA    48      26.422  27.905  22.385  0.00  0.00           H
ATOM    734  HB3 ALA    48      27.057  29.335  23.259  0.00  0.00           H
ATOM    735  N   CYS    49      24.554  27.209  25.174  0.00  0.00           N
ATOM    736  CA  CYS    49      23.099  27.358  25.451  0.00  0.00           C
ATOM    737  C   CYS    49      22.776  28.277  26.608  0.00  0.00           C
ATOM    738  O   CYS    49      23.427  28.305  27.660  0.00  0.00           O
ATOM    739  CB  CYS    49      22.454  25.961  25.668  0.00  0.00           C
ATOM    740  SG  CYS    49      22.983  24.642  24.533  0.00  0.00           S
ATOM    741  HN  CYS    49      24.719  26.267  24.849  0.00  0.00           H
ATOM    742  HA  CYS    49      22.671  27.752  24.530  0.00  0.00           H
ATOM    743  HB2 CYS    49      22.715  25.598  26.662  0.00  0.00           H
ATOM    744  HB3 CYS    49      21.381  26.121  25.571  0.00  0.00           H
ATOM    745  N   GLU    50      21.635  28.893  26.457  0.00  0.00           N
ATOM    746  CA  GLU    50      20.893  29.663  27.425  0.00  0.00           C
ATOM    747  C   GLU    50      19.370  29.526  27.159  0.00  0.00           C
ATOM    748  O   GLU    50      18.976  29.609  26.016  0.00  0.00           O
ATOM    749  CB  GLU    50      21.310  31.151  27.340  0.00  0.00           C
ATOM    750  CG  GLU    50      20.674  32.037  28.407  0.00  0.00           C
ATOM    751  CD  GLU    50      21.129  31.694  29.847  0.00  0.00           C
ATOM    752  OE1 GLU    50      21.474  32.673  30.582  0.00  0.00           O
ATOM    753  OE2 GLU    50      21.199  30.510  30.197  0.00  0.00           O
ATOM    754  H   GLU    50      21.370  28.712  25.500  0.00  0.00           H
ATOM    755  HA  GLU    50      21.195  29.148  28.337  0.00  0.00           H
ATOM    756  HB2 GLU    50      22.373  31.300  27.526  0.00  0.00           H
ATOM    757  HB3 GLU    50      21.025  31.460  26.334  0.00  0.00           H
ATOM    758  HG2 GLU    50      20.856  33.094  28.217  0.00  0.00           H
ATOM    759  HG3 GLU    50      19.613  31.792  28.366  0.00  0.00           H
ATOM    760  N   MET    51      18.570  29.347  28.191  0.00  0.00           N
ATOM    761  CA  MET    51      17.148  29.264  28.115  0.00  0.00           C
ATOM    762  C   MET    51      16.427  30.569  27.734  0.00  0.00           C
ATOM    763  O   MET    51      15.296  30.921  28.240  0.00  0.00           O
ATOM    764  CB  MET    51      16.682  28.650  29.444  0.00  0.00           C
ATOM    765  CG  MET    51      17.334  27.293  29.702  0.00  0.00           C
ATOM    766  SD  MET    51      18.938  27.502  30.602  0.00  0.00           S
ATOM    767  CE  MET    51      19.377  25.749  30.690  0.00  0.00           C
ATOM    768  H   MET    51      19.037  29.412  29.085  0.00  0.00           H
ATOM    769  HA  MET    51      17.007  28.580  27.279  0.00  0.00           H
ATOM    770  HB2 MET    51      17.003  29.250  30.296  0.00  0.00           H
ATOM    771  HB3 MET    51      15.594  28.590  29.413  0.00  0.00           H
ATOM    772  HG2 MET    51      16.623  26.660  30.232  0.00  0.00           H
ATOM    773  HG3 MET    51      17.525  26.693  28.812  0.00  0.00           H
ATOM    774  HE1 MET    51      19.017  25.277  29.776  0.00  0.00           H
ATOM    775  HE2 MET    51      20.442  25.589  30.862  0.00  0.00           H
ATOM    776  HE3 MET    51      18.828  25.293  31.514  0.00  0.00           H
ATOM    777  N   ASP    52      17.159  31.453  27.087  0.00  0.00           N
ATOM    778  CA  ASP    52      16.717  32.776  26.603  0.00  0.00           C
ATOM    779  C   ASP    52      15.459  32.760  25.726  0.00  0.00           C
ATOM    780  O   ASP    52      15.258  31.744  25.146  0.00  0.00           O
ATOM    781  CB  ASP    52      17.922  33.436  25.879  0.00  0.00           C
ATOM    782  CG  ASP    52      17.663  34.803  25.403  0.00  0.00           C
ATOM    783  OD1 ASP    52      18.230  35.735  26.066  0.00  0.00           O
ATOM    784  OD2 ASP    52      16.929  34.985  24.428  0.00  0.00           O
ATOM    785  H   ASP    52      17.996  31.055  26.687  0.00  0.00           H
ATOM    786  HA  ASP    52      16.574  33.489  27.416  0.00  0.00           H
ATOM    787  HB2 ASP    52      18.767  33.470  26.565  0.00  0.00           H
ATOM    788  HB3 ASP    52      18.161  32.811  25.018  0.00  0.00           H
ATOM    789  N   MET    53      14.667  33.807  25.828  0.00  0.00           N
ATOM    790  CA  MET    53      13.343  33.810  25.307  0.00  0.00           C
ATOM    791  C   MET    53      13.242  33.440  23.818  0.00  0.00           C
ATOM    792  O   MET    53      12.266  32.787  23.328  0.00  0.00           O
ATOM    793  CB  MET    53      12.598  35.063  25.666  0.00  0.00           C
ATOM    794  CG  MET    53      11.167  34.979  25.235  0.00  0.00           C
ATOM    795  SD  MET    53      10.030  36.160  25.949  0.00  0.00           S
ATOM    796  CE  MET    53      10.742  37.528  25.062  0.00  0.00           C
ATOM    797  H   MET    53      14.975  34.488  26.508  0.00  0.00           H
ATOM    798  HA  MET    53      12.895  32.922  25.752  0.00  0.00           H
ATOM    799  HB2 MET    53      12.676  35.160  26.749  0.00  0.00           H
ATOM    800  HB3 MET    53      13.062  35.944  25.226  0.00  0.00           H
ATOM    801  HG2 MET    53      11.032  34.988  24.153  0.00  0.00           H
ATOM    802  HG3 MET    53      10.849  33.974  25.514  0.00  0.00           H
ATOM    803  HE1 MET    53      10.079  38.384  25.190  0.00  0.00           H
ATOM    804  HE2 MET    53      11.746  37.808  25.381  0.00  0.00           H
ATOM    805  HE3 MET    53      10.811  37.261  24.008  0.00  0.00           H
ATOM    806  N   TYR    54      14.376  33.644  23.122  0.00  0.00           N
ATOM    807  CA  TYR    54      14.450  33.446  21.662  0.00  0.00           C
ATOM    808  C   TYR    54      15.461  32.358  21.247  0.00  0.00           C
ATOM    809  O   TYR    54      15.934  32.295  20.133  0.00  0.00           O
ATOM    810  CB  TYR    54      14.801  34.790  21.086  0.00  0.00           C
ATOM    811  CG  TYR    54      13.990  35.972  21.544  0.00  0.00           C
ATOM    812  CD1 TYR    54      14.679  36.975  22.319  0.00  0.00           C
ATOM    813  CD2 TYR    54      12.674  36.228  21.151  0.00  0.00           C
ATOM    814  CE1 TYR    54      14.039  38.247  22.610  0.00  0.00           C
ATOM    815  CE2 TYR    54      11.988  37.392  21.608  0.00  0.00           C
ATOM    816  CZ  TYR    54      12.716  38.387  22.333  0.00  0.00           C
ATOM    817  OH  TYR    54      12.072  39.508  22.813  0.00  0.00           O
ATOM    818  H   TYR    54      15.156  34.020  23.643  0.00  0.00           H
ATOM    819  HA  TYR    54      13.495  33.297  21.159  0.00  0.00           H
ATOM    820  HB2 TYR    54      15.833  35.076  21.288  0.00  0.00           H
ATOM    821  HB3 TYR    54      14.742  34.673  20.003  0.00  0.00           H
ATOM    822  HD1 TYR    54      15.714  36.850  22.599  0.00  0.00           H
ATOM    823  HD2 TYR    54      12.230  35.452  20.545  0.00  0.00           H
ATOM    824  HE1 TYR    54      14.580  38.992  23.175  0.00  0.00           H
ATOM    825  HE2 TYR    54      10.963  37.555  21.311  0.00  0.00           H
ATOM    826  HH  TYR    54      12.524  40.023  23.484  0.00  0.00           H
ATOM    827  N   MET    55      15.820  31.537  22.226  0.00  0.00           N
ATOM    828  CA  MET    55      16.835  30.495  22.104  0.00  0.00           C
ATOM    829  C   MET    55      16.315  29.149  22.757  0.00  0.00           C
ATOM    830  O   MET    55      16.781  28.070  22.481  0.00  0.00           O
ATOM    831  CB  MET    55      18.224  31.020  22.619  0.00  0.00           C
ATOM    832  CG  MET    55      19.498  30.196  22.241  0.00  0.00           C
ATOM    833  SD  MET    55      20.804  29.921  23.501  0.00  0.00           S
ATOM    834  CE  MET    55      22.184  29.703  22.280  0.00  0.00           C
ATOM    835  H   MET    55      15.488  31.803  23.142  0.00  0.00           H
ATOM    836  HA  MET    55      16.993  30.278  21.048  0.00  0.00           H
ATOM    837  HB2 MET    55      18.338  32.036  22.238  0.00  0.00           H
ATOM    838  HB3 MET    55      18.212  31.117  23.705  0.00  0.00           H
ATOM    839  HG2 MET    55      19.181  29.279  21.745  0.00  0.00           H
ATOM    840  HG3 MET    55      19.888  30.840  21.452  0.00  0.00           H
ATOM    841  HE1 MET    55      21.943  28.998  21.485  0.00  0.00           H
ATOM    842  HE2 MET    55      22.357  30.697  21.868  0.00  0.00           H
ATOM    843  HE3 MET    55      23.045  29.342  22.842  0.00  0.00           H
ATOM    844  N   ARG    56      15.333  29.271  23.644  0.00  0.00           N
ATOM    845  CA  ARG    56      14.855  28.241  24.593  0.00  0.00           C
ATOM    846  C   ARG    56      14.221  26.946  24.026  0.00  0.00           C
ATOM    847  O   ARG    56      13.429  26.260  24.750  0.00  0.00           O
ATOM    848  CB  ARG    56      14.032  28.848  25.758  0.00  0.00           C
ATOM    849  CG  ARG    56      12.680  29.478  25.377  0.00  0.00           C
ATOM    850  CD  ARG    56      11.885  30.237  26.534  0.00  0.00           C
ATOM    851  NE  ARG    56      11.507  29.352  27.600  0.00  0.00           N
ATOM    852  CZ  ARG    56      12.004  29.296  28.871  0.00  0.00           C
ATOM    853  NH1 ARG    56      13.000  29.978  29.318  0.00  0.00           N
ATOM    854  NH2 ARG    56      11.356  28.595  29.748  0.00  0.00           N
ATOM    855  H   ARG    56      15.107  30.240  23.818  0.00  0.00           H
ATOM    856  HA  ARG    56      15.787  27.829  24.978  0.00  0.00           H
ATOM    857  HB2 ARG    56      13.878  28.174  26.601  0.00  0.00           H
ATOM    858  HB3 ARG    56      14.657  29.614  26.216  0.00  0.00           H
ATOM    859  HG2 ARG    56      12.936  30.215  24.616  0.00  0.00           H
ATOM    860  HG3 ARG    56      12.056  28.812  24.780  0.00  0.00           H
ATOM    861  HD2 ARG    56      12.569  30.997  26.914  0.00  0.00           H
ATOM    862  HD3 ARG    56      10.946  30.664  26.183  0.00  0.00           H
ATOM    863  HE  ARG    56      10.683  28.811  27.375  0.00  0.00           H
ATOM    864 1HH1 ARG    56      13.466  30.583  28.656  0.00  0.00           H
ATOM    865 2HH1 ARG    56      13.243  29.964  30.298  0.00  0.00           H
ATOM    866 1HH2 ARG    56      10.634  27.973  29.414  0.00  0.00           H
ATOM    867 2HH2 ARG    56      11.641  28.603  30.717  0.00  0.00           H
ATOM    868  N   ARG    57      14.455  26.595  22.758  0.00  0.00           N
ATOM    869  CA  ARG    57      13.742  25.472  22.033  0.00  0.00           C
ATOM    870  C   ARG    57      14.725  24.441  21.551  0.00  0.00           C
ATOM    871  O   ARG    57      14.368  23.617  20.750  0.00  0.00           O
ATOM    872  CB  ARG    57      12.758  26.094  20.998  0.00  0.00           C
ATOM    873  CG  ARG    57      11.668  26.882  21.720  0.00  0.00           C
ATOM    874  CD  ARG    57      10.501  27.152  20.763  0.00  0.00           C
ATOM    875  NE  ARG    57       9.376  27.797  21.522  0.00  0.00           N
ATOM    876  CZ  ARG    57       8.109  27.885  21.163  0.00  0.00           C
ATOM    877  NH1 ARG    57       7.760  27.553  19.947  0.00  0.00           N
ATOM    878  NH2 ARG    57       7.226  28.418  21.992  0.00  0.00           N
ATOM    879  H   ARG    57      15.045  27.122  22.131  0.00  0.00           H
ATOM    880  HA  ARG    57      13.169  24.811  22.683  0.00  0.00           H
ATOM    881  HB2 ARG    57      13.320  26.541  20.179  0.00  0.00           H
ATOM    882  HB3 ARG    57      12.264  25.269  20.484  0.00  0.00           H
ATOM    883  HG2 ARG    57      11.276  26.387  22.609  0.00  0.00           H
ATOM    884  HG3 ARG    57      12.146  27.785  22.101  0.00  0.00           H
ATOM    885  HD2 ARG    57      10.810  27.727  19.888  0.00  0.00           H
ATOM    886  HD3 ARG    57      10.164  26.205  20.343  0.00  0.00           H
ATOM    887  HE  ARG    57       9.557  28.106  22.466  0.00  0.00           H
ATOM    888 1HH1 ARG    57       8.532  27.242  19.375  0.00  0.00           H
ATOM    889 2HH1 ARG    57       6.864  27.804  19.555  0.00  0.00           H
ATOM    890 1HH2 ARG    57       7.609  28.733  22.873  0.00  0.00           H
ATOM    891 2HH2 ARG    57       6.252  28.252  21.784  0.00  0.00           H
ATOM    892  N   LYS    58      16.011  24.458  22.010  0.00  0.00           N
ATOM    893  CA  LYS    58      17.146  23.849  21.318  0.00  0.00           C
ATOM    894  C   LYS    58      18.060  22.873  22.104  0.00  0.00           C
ATOM    895  O   LYS    58      18.792  22.054  21.490  0.00  0.00           O
ATOM    896  CB  LYS    58      18.061  25.016  20.716  0.00  0.00           C
ATOM    897  CG  LYS    58      17.418  25.636  19.476  0.00  0.00           C
ATOM    898  CD  LYS    58      18.278  26.758  18.776  0.00  0.00           C
ATOM    899  CE  LYS    58      17.518  27.557  17.686  0.00  0.00           C
ATOM    900  NZ  LYS    58      17.701  27.016  16.324  0.00  0.00           N
ATOM    901  H   LYS    58      16.234  25.095  22.762  0.00  0.00           H
ATOM    902  HA  LYS    58      16.855  23.267  20.443  0.00  0.00           H
ATOM    903  HB2 LYS    58      18.241  25.793  21.459  0.00  0.00           H
ATOM    904  HB3 LYS    58      19.033  24.598  20.450  0.00  0.00           H
ATOM    905  HG2 LYS    58      17.230  24.855  18.740  0.00  0.00           H
ATOM    906  HG3 LYS    58      16.392  26.004  19.489  0.00  0.00           H
ATOM    907  HD2 LYS    58      18.467  27.480  19.569  0.00  0.00           H
ATOM    908  HD3 LYS    58      19.230  26.348  18.439  0.00  0.00           H
ATOM    909  HE2 LYS    58      16.480  27.440  17.997  0.00  0.00           H
ATOM    910  HE3 LYS    58      17.851  28.591  17.597  0.00  0.00           H
ATOM    911  HZ1 LYS    58      17.193  27.543  15.628  0.00  0.00           H
ATOM    912  HZ2 LYS    58      18.676  27.061  16.062  0.00  0.00           H
ATOM    913  HZ3 LYS    58      17.465  26.037  16.389  0.00  0.00           H
ATOM    914  N   CYS    59      17.998  22.991  23.418  0.00  0.00           N
ATOM    915  CA  CYS    59      18.863  22.131  24.287  0.00  0.00           C
ATOM    916  C   CYS    59      18.035  21.411  25.409  0.00  0.00           C
ATOM    917  O   CYS    59      17.065  21.904  25.871  0.00  0.00           O
ATOM    918  CB  CYS    59      19.978  23.034  24.780  0.00  0.00           C
ATOM    919  SG  CYS    59      21.160  21.832  25.638  0.00  0.00           S
ATOM    920  HN  CYS    59      17.358  23.635  23.859  0.00  0.00           H
ATOM    921  HA  CYS    59      19.279  21.328  23.680  0.00  0.00           H
ATOM    922  HB2 CYS    59      20.442  23.552  23.941  0.00  0.00           H
ATOM    923  HB3 CYS    59      19.600  23.811  25.445  0.00  0.00           H
ATOM    924  N   GLN    60      18.539  20.369  26.025  0.00  0.00           N
ATOM    925  CA  GLN    60      18.087  19.601  27.268  0.00  0.00           C
ATOM    926  C   GLN    60      19.231  19.027  28.193  0.00  0.00           C
ATOM    927  O   GLN    60      19.008  18.947  29.397  0.00  0.00           O
ATOM    928  CB  GLN    60      17.208  18.436  26.921  0.00  0.00           C
ATOM    929  CG  GLN    60      15.984  18.858  26.227  0.00  0.00           C
ATOM    930  CD  GLN    60      15.141  17.737  25.648  0.00  0.00           C
ATOM    931  NE2 GLN    60      15.440  17.408  24.340  0.00  0.00           N
ATOM    932  OE1 GLN    60      14.123  17.306  26.174  0.00  0.00           O
ATOM    933  H   GLN    60      19.480  20.198  25.701  0.00  0.00           H
ATOM    934  HA  GLN    60      17.446  20.240  27.876  0.00  0.00           H
ATOM    935  HB2 GLN    60      17.717  17.690  26.310  0.00  0.00           H
ATOM    936  HB3 GLN    60      16.883  18.021  27.875  0.00  0.00           H
ATOM    937  HG2 GLN    60      15.360  19.322  26.991  0.00  0.00           H
ATOM    938  HG3 GLN    60      16.101  19.521  25.371  0.00  0.00           H
ATOM    939 1HE2 GLN    60      14.897  16.727  23.828  0.00  0.00           H
ATOM    940 2HE2 GLN    60      16.082  17.991  23.824  0.00  0.00           H
ATOM    941  N   GLU    61      20.401  18.702  27.607  0.00  0.00           N
ATOM    942  CA  GLU    61      21.637  18.452  28.385  0.00  0.00           C
ATOM    943  C   GLU    61      21.969  19.633  29.273  0.00  0.00           C
ATOM    944  O   GLU    61      21.880  19.564  30.499  0.00  0.00           O
ATOM    945  CB  GLU    61      22.915  18.168  27.568  0.00  0.00           C
ATOM    946  CG  GLU    61      24.053  17.380  28.264  0.00  0.00           C
ATOM    947  CD  GLU    61      25.389  17.818  27.781  0.00  0.00           C
ATOM    948  OE1 GLU    61      25.934  17.192  26.846  0.00  0.00           O
ATOM    949  OE2 GLU    61      25.884  18.865  28.114  0.00  0.00           O
ATOM    950  H   GLU    61      20.388  18.618  26.600  0.00  0.00           H
ATOM    951  HA  GLU    61      21.516  17.553  28.989  0.00  0.00           H
ATOM    952  HB2 GLU    61      22.662  17.620  26.661  0.00  0.00           H
ATOM    953  HB3 GLU    61      23.284  19.140  27.241  0.00  0.00           H
ATOM    954  HG2 GLU    61      23.990  17.651  29.317  0.00  0.00           H
ATOM    955  HG3 GLU    61      23.906  16.305  28.155  0.00  0.00           H
ATOM    956  N   CYS    62      22.165  20.830  28.677  0.00  0.00           N
ATOM    957  CA  CYS    62      22.412  22.058  29.352  0.00  0.00           C
ATOM    958  C   CYS    62      21.319  22.362  30.395  0.00  0.00           C
ATOM    959  O   CYS    62      21.640  22.910  31.441  0.00  0.00           O
ATOM    960  CB  CYS    62      22.704  23.237  28.369  0.00  0.00           C
ATOM    961  SG  CYS    62      23.764  22.592  27.017  0.00  0.00           S
ATOM    962  HN  CYS    62      22.169  20.837  27.667  0.00  0.00           H
ATOM    963  HA  CYS    62      23.353  21.936  29.889  0.00  0.00           H
ATOM    964  HB2 CYS    62      21.750  23.549  27.947  0.00  0.00           H
ATOM    965  HB3 CYS    62      23.091  24.136  28.851  0.00  0.00           H
ATOM    966  N   ARG    63      20.045  22.002  30.149  0.00  0.00           N
ATOM    967  CA  ARG    63      18.947  22.261  31.063  0.00  0.00           C
ATOM    968  C   ARG    63      19.052  21.407  32.329  0.00  0.00           C
ATOM    969  O   ARG    63      19.094  22.055  33.323  0.00  0.00           O
ATOM    970  CB  ARG    63      17.598  22.083  30.385  0.00  0.00           C
ATOM    971  CG  ARG    63      16.371  22.644  31.179  0.00  0.00           C
ATOM    972  CD  ARG    63      15.142  22.241  30.467  0.00  0.00           C
ATOM    973  NE  ARG    63      13.916  22.977  31.003  0.00  0.00           N
ATOM    974  CZ  ARG    63      12.722  22.967  30.359  0.00  0.00           C
ATOM    975  NH1 ARG    63      12.477  22.332  29.245  0.00  0.00           N
ATOM    976  NH2 ARG    63      11.678  23.544  30.933  0.00  0.00           N
ATOM    977  H   ARG    63      20.046  21.478  29.285  0.00  0.00           H
ATOM    978  HA  ARG    63      18.994  23.284  31.435  0.00  0.00           H
ATOM    979  HB2 ARG    63      17.526  22.466  29.367  0.00  0.00           H
ATOM    980  HB3 ARG    63      17.484  21.003  30.287  0.00  0.00           H
ATOM    981  HG2 ARG    63      16.434  22.181  32.163  0.00  0.00           H
ATOM    982  HG3 ARG    63      16.496  23.726  31.212  0.00  0.00           H
ATOM    983  HD2 ARG    63      15.277  22.607  29.448  0.00  0.00           H
ATOM    984  HD3 ARG    63      14.996  21.160  30.471  0.00  0.00           H
ATOM    985  HE  ARG    63      13.962  23.287  31.962  0.00  0.00           H
ATOM    986 1HH1 ARG    63      13.189  21.676  28.957  0.00  0.00           H
ATOM    987 2HH1 ARG    63      11.640  22.364  28.680  0.00  0.00           H
ATOM    988 1HH2 ARG    63      11.737  23.904  31.875  0.00  0.00           H
ATOM    989 2HH2 ARG    63      10.829  23.613  30.392  0.00  0.00           H
ATOM    990  N   PHE    64      19.269  20.084  32.230  0.00  0.00           N
ATOM    991  CA  PHE    64      19.454  19.104  33.315  0.00  0.00           C
ATOM    992  C   PHE    64      20.676  19.500  34.127  0.00  0.00           C
ATOM    993  O   PHE    64      20.577  19.467  35.370  0.00  0.00           O
ATOM    994  CB  PHE    64      19.437  17.684  32.664  0.00  0.00           C
ATOM    995  CG  PHE    64      19.045  16.454  33.671  0.00  0.00           C
ATOM    996  CD1 PHE    64      17.704  16.330  34.000  0.00  0.00           C
ATOM    997  CD2 PHE    64      19.951  15.648  34.289  0.00  0.00           C
ATOM    998  CE1 PHE    64      17.293  15.298  34.857  0.00  0.00           C
ATOM    999  CE2 PHE    64      19.632  14.630  35.135  0.00  0.00           C
ATOM   1000  CZ  PHE    64      18.292  14.481  35.455  0.00  0.00           C
ATOM   1001  H   PHE    64      19.361  19.807  31.263  0.00  0.00           H
ATOM   1002  HA  PHE    64      18.579  19.166  33.962  0.00  0.00           H
ATOM   1003  HB2 PHE    64      18.719  17.692  31.843  0.00  0.00           H
ATOM   1004  HB3 PHE    64      20.433  17.476  32.272  0.00  0.00           H
ATOM   1005  HD1 PHE    64      16.967  16.975  33.546  0.00  0.00           H
ATOM   1006  HD2 PHE    64      20.990  15.747  34.010  0.00  0.00           H
ATOM   1007  HE1 PHE    64      16.258  15.254  35.164  0.00  0.00           H
ATOM   1008  HE2 PHE    64      20.360  13.943  35.540  0.00  0.00           H
ATOM   1009  HZ  PHE    64      17.991  13.637  36.058  0.00  0.00           H
ATOM   1010  N   LYS    65      21.763  19.985  33.490  0.00  0.00           N
ATOM   1011  CA  LYS    65      22.996  20.375  34.204  0.00  0.00           C
ATOM   1012  C   LYS    65      22.779  21.545  35.123  0.00  0.00           C
ATOM   1013  O   LYS    65      23.341  21.629  36.221  0.00  0.00           O
ATOM   1014  CB  LYS    65      24.139  20.535  33.244  0.00  0.00           C
ATOM   1015  CG  LYS    65      24.677  19.190  32.652  0.00  0.00           C
ATOM   1016  CD  LYS    65      25.780  19.446  31.729  0.00  0.00           C
ATOM   1017  CE  LYS    65      26.651  18.267  31.466  0.00  0.00           C
ATOM   1018  NZ  LYS    65      27.556  18.584  30.329  0.00  0.00           N
ATOM   1019  H   LYS    65      21.796  19.849  32.489  0.00  0.00           H
ATOM   1020  HA  LYS    65      23.313  19.578  34.876  0.00  0.00           H
ATOM   1021  HB2 LYS    65      23.807  21.101  32.374  0.00  0.00           H
ATOM   1022  HB3 LYS    65      24.964  21.135  33.631  0.00  0.00           H
ATOM   1023  HG2 LYS    65      25.048  18.525  33.432  0.00  0.00           H
ATOM   1024  HG3 LYS    65      23.873  18.678  32.122  0.00  0.00           H
ATOM   1025  HD2 LYS    65      25.323  19.710  30.775  0.00  0.00           H
ATOM   1026  HD3 LYS    65      26.434  20.211  32.149  0.00  0.00           H
ATOM   1027  HE2 LYS    65      27.288  18.145  32.343  0.00  0.00           H
ATOM   1028  HE3 LYS    65      26.087  17.355  31.270  0.00  0.00           H
ATOM   1029  HZ1 LYS    65      28.261  19.274  30.542  0.00  0.00           H
ATOM   1030  HZ2 LYS    65      27.903  17.704  29.974  0.00  0.00           H
ATOM   1031  HZ3 LYS    65      26.987  18.886  29.551  0.00  0.00           H
ATOM   1032  N   LYS    66      21.872  22.484  34.757  0.00  0.00           N
ATOM   1033  CA  LYS    66      21.471  23.638  35.549  0.00  0.00           C
ATOM   1034  C   LYS    66      20.608  23.198  36.765  0.00  0.00           C
ATOM   1035  O   LYS    66      20.904  23.650  37.890  0.00  0.00           O
ATOM   1036  CB  LYS    66      20.671  24.590  34.621  0.00  0.00           C
ATOM   1037  CG  LYS    66      20.969  26.115  35.036  0.00  0.00           C
ATOM   1038  CD  LYS    66      20.863  26.594  36.428  0.00  0.00           C
ATOM   1039  CE  LYS    66      20.693  28.084  36.580  0.00  0.00           C
ATOM   1040  NZ  LYS    66      20.149  28.458  37.902  0.00  0.00           N
ATOM   1041  H   LYS    66      21.352  22.387  33.898  0.00  0.00           H
ATOM   1042  HA  LYS    66      22.409  24.078  35.887  0.00  0.00           H
ATOM   1043  HB2 LYS    66      20.934  24.439  33.575  0.00  0.00           H
ATOM   1044  HB3 LYS    66      19.594  24.478  34.747  0.00  0.00           H
ATOM   1045  HG2 LYS    66      22.017  26.244  34.772  0.00  0.00           H
ATOM   1046  HG3 LYS    66      20.447  26.819  34.389  0.00  0.00           H
ATOM   1047  HD2 LYS    66      20.050  26.032  36.888  0.00  0.00           H
ATOM   1048  HD3 LYS    66      21.769  26.184  36.875  0.00  0.00           H
ATOM   1049  HE2 LYS    66      21.676  28.552  36.534  0.00  0.00           H
ATOM   1050  HE3 LYS    66      19.960  28.379  35.829  0.00  0.00           H
ATOM   1051  HZ1 LYS    66      19.228  28.057  38.002  0.00  0.00           H
ATOM   1052  HZ2 LYS    66      20.754  28.271  38.689  0.00  0.00           H
ATOM   1053  HZ3 LYS    66      20.065  29.465  37.896  0.00  0.00           H
ATOM   1054  N   CYS    67      19.602  22.306  36.615  0.00  0.00           N
ATOM   1055  CA  CYS    67      18.819  21.689  37.706  0.00  0.00           C
ATOM   1056  C   CYS    67      19.689  21.074  38.827  0.00  0.00           C
ATOM   1057  O   CYS    67      19.505  21.294  40.013  0.00  0.00           O
ATOM   1058  CB  CYS    67      17.891  20.579  37.036  0.00  0.00           C
ATOM   1059  SG  CYS    67      16.871  21.085  35.597  0.00  0.00           S
ATOM   1060  H   CYS    67      19.373  21.999  35.680  0.00  0.00           H
ATOM   1061  HA  CYS    67      18.121  22.403  38.142  0.00  0.00           H
ATOM   1062  HB2 CYS    67      18.552  19.760  36.754  0.00  0.00           H
ATOM   1063  HB3 CYS    67      17.300  20.148  37.845  0.00  0.00           H
ATOM   1064  HG  CYS    67      17.825  21.342  34.697  0.00  0.00           H
ATOM   1065  N   LEU    68      20.728  20.249  38.470  0.00  0.00           N
ATOM   1066  CA  LEU    68      21.773  19.704  39.419  0.00  0.00           C
ATOM   1067  C   LEU    68      22.565  20.827  40.153  0.00  0.00           C
ATOM   1068  O   LEU    68      22.675  20.884  41.376  0.00  0.00           O
ATOM   1069  CB  LEU    68      22.726  18.691  38.746  0.00  0.00           C
ATOM   1070  CG  LEU    68      21.957  17.504  37.977  0.00  0.00           C
ATOM   1071  CD1 LEU    68      22.985  16.526  37.443  0.00  0.00           C
ATOM   1072  CD2 LEU    68      20.963  16.754  38.789  0.00  0.00           C
ATOM   1073  H   LEU    68      20.897  20.127  37.481  0.00  0.00           H
ATOM   1074  HA  LEU    68      21.245  19.230  40.247  0.00  0.00           H
ATOM   1075  HB2 LEU    68      23.379  19.206  38.040  0.00  0.00           H
ATOM   1076  HB3 LEU    68      23.463  18.268  39.430  0.00  0.00           H
ATOM   1077  HG  LEU    68      21.448  18.012  37.158  0.00  0.00           H
ATOM   1078 1HD1 LEU    68      23.784  17.030  36.900  0.00  0.00           H
ATOM   1079 2HD1 LEU    68      23.370  15.825  38.182  0.00  0.00           H
ATOM   1080 3HD1 LEU    68      22.419  16.052  36.640  0.00  0.00           H
ATOM   1081 1HD2 LEU    68      20.587  15.930  38.183  0.00  0.00           H
ATOM   1082 2HD2 LEU    68      21.492  16.356  39.655  0.00  0.00           H
ATOM   1083 3HD2 LEU    68      20.141  17.422  39.046  0.00  0.00           H
ATOM   1084  N   ALA    69      22.827  21.959  39.460  0.00  0.00           N
ATOM   1085  CA  ALA    69      23.561  23.074  40.060  0.00  0.00           C
ATOM   1086  C   ALA    69      22.654  23.913  40.970  0.00  0.00           C
ATOM   1087  O   ALA    69      23.209  24.826  41.524  0.00  0.00           O
ATOM   1088  CB  ALA    69      24.078  23.984  38.866  0.00  0.00           C
ATOM   1089  H   ALA    69      22.720  22.052  38.461  0.00  0.00           H
ATOM   1090  HA  ALA    69      24.406  22.705  40.642  0.00  0.00           H
ATOM   1091  HB1 ALA    69      24.800  24.644  39.347  0.00  0.00           H
ATOM   1092  HB2 ALA    69      24.586  23.400  38.099  0.00  0.00           H
ATOM   1093  HB3 ALA    69      23.265  24.579  38.451  0.00  0.00           H
ATOM   1094  N   VAL    70      21.357  23.629  41.123  0.00  0.00           N
ATOM   1095  CA  VAL    70      20.467  24.315  42.097  0.00  0.00           C
ATOM   1096  C   VAL    70      19.887  23.305  43.109  0.00  0.00           C
ATOM   1097  O   VAL    70      18.966  23.787  43.748  0.00  0.00           O
ATOM   1098  CB  VAL    70      19.330  25.149  41.409  0.00  0.00           C
ATOM   1099  CG1 VAL    70      19.893  26.309  40.672  0.00  0.00           C
ATOM   1100  CG2 VAL    70      18.468  24.331  40.453  0.00  0.00           C
ATOM   1101  H   VAL    70      20.910  22.968  40.505  0.00  0.00           H
ATOM   1102  HA  VAL    70      21.032  25.056  42.664  0.00  0.00           H
ATOM   1103  HB  VAL    70      18.639  25.655  42.084  0.00  0.00           H
ATOM   1104 1HG1 VAL    70      19.138  26.994  40.284  0.00  0.00           H
ATOM   1105 2HG1 VAL    70      20.520  26.970  41.272  0.00  0.00           H
ATOM   1106 3HG1 VAL    70      20.494  25.941  39.841  0.00  0.00           H
ATOM   1107 1HG2 VAL    70      19.082  24.231  39.559  0.00  0.00           H
ATOM   1108 2HG2 VAL    70      18.213  23.354  40.866  0.00  0.00           H
ATOM   1109 3HG2 VAL    70      17.580  24.854  40.100  0.00  0.00           H
ATOM   1110  N   GLY    71      20.349  22.109  43.279  0.00  0.00           N
ATOM   1111  CA  GLY    71      19.788  21.281  44.335  0.00  0.00           C
ATOM   1112  C   GLY    71      18.659  20.346  43.975  0.00  0.00           C
ATOM   1113  O   GLY    71      18.027  19.971  44.953  0.00  0.00           O
ATOM   1114  H   GLY    71      21.255  21.813  42.944  0.00  0.00           H
ATOM   1115  HA2 GLY    71      20.593  20.691  44.776  0.00  0.00           H
ATOM   1116  HA3 GLY    71      19.479  21.895  45.180  0.00  0.00           H
ATOM   1117  N   MET    72      18.377  19.972  42.709  0.00  0.00           N
ATOM   1118  CA  MET    72      17.113  19.284  42.462  0.00  0.00           C
ATOM   1119  C   MET    72      17.236  17.765  42.554  0.00  0.00           C
ATOM   1120  O   MET    72      18.234  17.209  42.125  0.00  0.00           O
ATOM   1121  CB  MET    72      16.514  19.686  41.137  0.00  0.00           C
ATOM   1122  CG  MET    72      15.988  21.137  41.180  0.00  0.00           C
ATOM   1123  SD  MET    72      15.453  21.818  39.578  0.00  0.00           S
ATOM   1124  CE  MET    72      13.836  20.941  39.322  0.00  0.00           C
ATOM   1125  H   MET    72      18.919  20.376  41.959  0.00  0.00           H
ATOM   1126  HA  MET    72      16.402  19.662  43.196  0.00  0.00           H
ATOM   1127  HB2 MET    72      17.280  19.501  40.385  0.00  0.00           H
ATOM   1128  HB3 MET    72      15.581  19.160  40.933  0.00  0.00           H
ATOM   1129  HG2 MET    72      15.062  21.227  41.747  0.00  0.00           H
ATOM   1130  HG3 MET    72      16.719  21.807  41.633  0.00  0.00           H
ATOM   1131  HE1 MET    72      13.931  19.855  39.323  0.00  0.00           H
ATOM   1132  HE2 MET    72      13.177  21.336  40.096  0.00  0.00           H
ATOM   1133  HE3 MET    72      13.609  21.244  38.301  0.00  0.00           H
ATOM   1134  N   ARG    73      16.321  17.022  43.235  0.00  0.00           N
ATOM   1135  CA  ARG    73      16.383  15.621  43.568  0.00  0.00           C
ATOM   1136  C   ARG    73      14.979  14.853  43.457  0.00  0.00           C
ATOM   1137  O   ARG    73      13.925  15.391  43.941  0.00  0.00           O
ATOM   1138  CB  ARG    73      16.757  15.381  45.064  0.00  0.00           C
ATOM   1139  CG  ARG    73      18.086  15.945  45.444  0.00  0.00           C
ATOM   1140  CD  ARG    73      18.410  15.505  46.901  0.00  0.00           C
ATOM   1141  NE  ARG    73      17.577  16.096  47.933  0.00  0.00           N
ATOM   1142  CZ  ARG    73      17.888  17.258  48.518  0.00  0.00           C
ATOM   1143  NH1 ARG    73      17.079  17.718  49.421  0.00  0.00           N
ATOM   1144  NH2 ARG    73      18.980  17.946  48.271  0.00  0.00           N
ATOM   1145  H   ARG    73      15.494  17.510  43.546  0.00  0.00           H
ATOM   1146  HA  ARG    73      17.156  15.182  42.938  0.00  0.00           H
ATOM   1147  HB2 ARG    73      16.005  15.837  45.708  0.00  0.00           H
ATOM   1148  HB3 ARG    73      16.697  14.316  45.288  0.00  0.00           H
ATOM   1149  HG2 ARG    73      18.774  15.421  44.780  0.00  0.00           H
ATOM   1150  HG3 ARG    73      18.059  17.034  45.417  0.00  0.00           H
ATOM   1151  HD2 ARG    73      18.269  14.436  47.053  0.00  0.00           H
ATOM   1152  HD3 ARG    73      19.455  15.558  47.206  0.00  0.00           H
ATOM   1153  HE  ARG    73      17.048  15.447  48.499  0.00  0.00           H
ATOM   1154 1HH1 ARG    73      16.275  17.168  49.685  0.00  0.00           H
ATOM   1155 2HH1 ARG    73      17.186  18.679  49.716  0.00  0.00           H
ATOM   1156 1HH2 ARG    73      19.488  17.599  47.470  0.00  0.00           H
ATOM   1157 2HH2 ARG    73      19.211  18.851  48.653  0.00  0.00           H
ATOM   1158  N   PRO    74      14.930  13.666  42.860  0.00  0.00           N
ATOM   1159  CA  PRO    74      13.727  12.887  42.548  0.00  0.00           C
ATOM   1160  C   PRO    74      13.098  12.444  43.924  0.00  0.00           C
ATOM   1161  O   PRO    74      11.915  12.176  43.933  0.00  0.00           O
ATOM   1162  CB  PRO    74      14.076  11.770  41.620  0.00  0.00           C
ATOM   1163  CG  PRO    74      15.407  12.163  41.021  0.00  0.00           C
ATOM   1164  CD  PRO    74      16.006  13.100  42.020  0.00  0.00           C
ATOM   1165  HA  PRO    74      12.906  13.402  42.048  0.00  0.00           H
ATOM   1166  HB2 PRO    74      14.243  10.849  42.180  0.00  0.00           H
ATOM   1167  HB3 PRO    74      13.408  11.595  40.778  0.00  0.00           H
ATOM   1168  HG2 PRO    74      15.954  11.238  40.837  0.00  0.00           H
ATOM   1169  HG3 PRO    74      15.189  12.664  40.077  0.00  0.00           H
ATOM   1170  HD2 PRO    74      16.743  12.506  42.561  0.00  0.00           H
ATOM   1171  HD3 PRO    74      16.542  13.763  41.340  0.00  0.00           H
ATOM   1172  N   GLU    75      13.794  12.424  45.104  0.00  0.00           N
ATOM   1173  CA  GLU    75      13.083  12.179  46.418  0.00  0.00           C
ATOM   1174  C   GLU    75      12.160  13.268  46.909  0.00  0.00           C
ATOM   1175  O   GLU    75      11.352  13.066  47.807  0.00  0.00           O
ATOM   1176  CB  GLU    75      13.979  11.805  47.572  0.00  0.00           C
ATOM   1177  CG  GLU    75      15.041  12.872  47.815  0.00  0.00           C
ATOM   1178  CD  GLU    75      15.846  12.374  49.051  0.00  0.00           C
ATOM   1179  OE1 GLU    75      15.435  12.814  50.148  0.00  0.00           O
ATOM   1180  OE2 GLU    75      16.926  11.703  48.902  0.00  0.00           O
ATOM   1181  H   GLU    75      14.785  12.594  45.006  0.00  0.00           H
ATOM   1182  HA  GLU    75      12.367  11.359  46.353  0.00  0.00           H
ATOM   1183  HB2 GLU    75      13.454  11.643  48.512  0.00  0.00           H
ATOM   1184  HB3 GLU    75      14.417  10.832  47.351  0.00  0.00           H
ATOM   1185  HG2 GLU    75      15.756  13.014  47.006  0.00  0.00           H
ATOM   1186  HG3 GLU    75      14.502  13.763  48.139  0.00  0.00           H
ATOM   1187  N   CYS    76      12.304  14.517  46.399  0.00  0.00           N
ATOM   1188  CA  CYS    76      11.622  15.716  46.894  0.00  0.00           C
ATOM   1189  C   CYS    76      10.172  15.840  46.365  0.00  0.00           C
ATOM   1190  O   CYS    76       9.710  16.885  45.936  0.00  0.00           O
ATOM   1191  CB  CYS    76      12.544  16.916  46.539  0.00  0.00           C
ATOM   1192  SG  CYS    76      14.035  16.808  47.567  0.00  0.00           S
ATOM   1193  H   CYS    76      13.044  14.665  45.729  0.00  0.00           H
ATOM   1194  HA  CYS    76      11.621  15.603  47.978  0.00  0.00           H
ATOM   1195  HB2 CYS    76      12.792  16.889  45.478  0.00  0.00           H
ATOM   1196  HB3 CYS    76      12.144  17.921  46.676  0.00  0.00           H
ATOM   1197  HG  CYS    76      13.536  17.520  48.582  0.00  0.00           H
ATOM   1198  N   VAL    77       9.383  14.793  46.503  0.00  0.00           N
ATOM   1199  CA  VAL    77       7.988  14.660  46.093  0.00  0.00           C
ATOM   1200  C   VAL    77       7.115  15.570  46.988  0.00  0.00           C
ATOM   1201  O   VAL    77       7.246  15.717  48.170  0.00  0.00           O
ATOM   1202  CB  VAL    77       7.546  13.182  46.231  0.00  0.00           C
ATOM   1203  CG1 VAL    77       8.240  12.376  45.083  0.00  0.00           C
ATOM   1204  CG2 VAL    77       7.832  12.585  47.630  0.00  0.00           C
ATOM   1205  H   VAL    77       9.920  14.001  46.827  0.00  0.00           H
ATOM   1206  HA  VAL    77       7.968  14.996  45.056  0.00  0.00           H
ATOM   1207  HB  VAL    77       6.474  13.156  46.036  0.00  0.00           H
ATOM   1208 1HG1 VAL    77       9.171  11.918  45.417  0.00  0.00           H
ATOM   1209 2HG1 VAL    77       7.665  11.488  44.822  0.00  0.00           H
ATOM   1210 3HG1 VAL    77       8.293  13.056  44.233  0.00  0.00           H
ATOM   1211 1HG2 VAL    77       7.792  11.497  47.575  0.00  0.00           H
ATOM   1212 2HG2 VAL    77       8.883  12.774  47.851  0.00  0.00           H
ATOM   1213 3HG2 VAL    77       7.122  12.879  48.402  0.00  0.00           H
ATOM   1214  N   VAL    78       6.096  16.233  46.461  0.00  0.00           N
ATOM   1215  CA  VAL    78       5.213  17.279  47.008  0.00  0.00           C
ATOM   1216  C   VAL    78       5.871  18.338  48.000  0.00  0.00           C
ATOM   1217  O   VAL    78       6.264  17.970  49.123  0.00  0.00           O
ATOM   1218  CB  VAL    78       4.046  16.657  47.825  0.00  0.00           C
ATOM   1219  CG1 VAL    78       3.200  17.758  48.532  0.00  0.00           C
ATOM   1220  CG2 VAL    78       3.143  15.798  46.899  0.00  0.00           C
ATOM   1221  H   VAL    78       5.910  16.011  45.493  0.00  0.00           H
ATOM   1222  HA  VAL    78       4.754  17.808  46.174  0.00  0.00           H
ATOM   1223  HB  VAL    78       4.431  15.906  48.515  0.00  0.00           H
ATOM   1224 1HG1 VAL    78       2.469  17.160  49.076  0.00  0.00           H
ATOM   1225 2HG1 VAL    78       3.764  18.274  49.309  0.00  0.00           H
ATOM   1226 3HG1 VAL    78       2.820  18.466  47.794  0.00  0.00           H
ATOM   1227 1HG2 VAL    78       2.327  15.419  47.514  0.00  0.00           H
ATOM   1228 2HG2 VAL    78       2.687  16.418  46.127  0.00  0.00           H
ATOM   1229 3HG2 VAL    78       3.725  14.994  46.451  0.00  0.00           H
ATOM   1230  N   PRO    79       6.135  19.570  47.603  0.00  0.00           N
ATOM   1231  CA  PRO    79       6.701  20.673  48.398  0.00  0.00           C
ATOM   1232  C   PRO    79       5.916  20.827  49.740  0.00  0.00           C
ATOM   1233  O   PRO    79       4.713  20.681  49.861  0.00  0.00           O
ATOM   1234  CB  PRO    79       6.685  21.869  47.460  0.00  0.00           C
ATOM   1235  CG  PRO    79       6.830  21.318  46.091  0.00  0.00           C
ATOM   1236  CD  PRO    79       6.121  20.014  46.217  0.00  0.00           C
ATOM   1237  HA  PRO    79       7.729  20.390  48.622  0.00  0.00           H
ATOM   1238  HB2 PRO    79       5.679  22.286  47.496  0.00  0.00           H
ATOM   1239  HB3 PRO    79       7.476  22.563  47.742  0.00  0.00           H
ATOM   1240  HG2 PRO    79       6.222  21.873  45.376  0.00  0.00           H
ATOM   1241  HG3 PRO    79       7.910  21.294  45.943  0.00  0.00           H
ATOM   1242  HD2 PRO    79       5.109  20.102  45.823  0.00  0.00           H
ATOM   1243  HD3 PRO    79       6.517  19.241  45.559  0.00  0.00           H
ATOM   1244  N   GLU    80       6.624  21.376  50.803  0.00  0.00           N
ATOM   1245  CA  GLU    80       6.080  21.627  52.141  0.00  0.00           C
ATOM   1246  C   GLU    80       4.871  22.541  52.039  0.00  0.00           C
ATOM   1247  O   GLU    80       3.846  22.119  52.611  0.00  0.00           O
ATOM   1248  CB  GLU    80       7.115  22.108  53.169  0.00  0.00           C
ATOM   1249  CG  GLU    80       6.575  22.696  54.460  0.00  0.00           C
ATOM   1250  CD  GLU    80       5.764  21.609  55.252  0.00  0.00           C
ATOM   1251  OE1 GLU    80       6.099  20.427  55.122  0.00  0.00           O
ATOM   1252  OE2 GLU    80       4.679  21.854  55.876  0.00  0.00           O
ATOM   1253  H   GLU    80       7.539  21.714  50.540  0.00  0.00           H
ATOM   1254  HA  GLU    80       5.769  20.668  52.555  0.00  0.00           H
ATOM   1255  HB2 GLU    80       7.752  21.258  53.416  0.00  0.00           H
ATOM   1256  HB3 GLU    80       7.685  22.929  52.735  0.00  0.00           H
ATOM   1257  HG2 GLU    80       7.416  22.938  55.111  0.00  0.00           H
ATOM   1258  HG3 GLU    80       5.978  23.607  54.416  0.00  0.00           H
ATOM   1259  N   ASN    81       4.892  23.626  51.225  0.00  0.00           N
ATOM   1260  CA  ASN    81       3.687  24.430  51.150  0.00  0.00           C
ATOM   1261  C   ASN    81       2.565  23.833  50.302  0.00  0.00           C
ATOM   1262  O   ASN    81       1.630  24.574  50.031  0.00  0.00           O
ATOM   1263  CB  ASN    81       4.037  25.868  50.652  0.00  0.00           C
ATOM   1264  CG  ASN    81       4.178  26.025  49.110  0.00  0.00           C
ATOM   1265  ND2 ASN    81       3.895  27.192  48.600  0.00  0.00           N
ATOM   1266  OD1 ASN    81       4.653  25.117  48.397  0.00  0.00           O
ATOM   1267  H   ASN    81       5.738  23.887  50.738  0.00  0.00           H
ATOM   1268  HA  ASN    81       3.166  24.493  52.104  0.00  0.00           H
ATOM   1269  HB2 ASN    81       3.333  26.586  51.072  0.00  0.00           H
ATOM   1270  HB3 ASN    81       4.995  26.128  51.103  0.00  0.00           H
ATOM   1271 1HD2 ASN    81       4.316  27.374  47.700  0.00  0.00           H
ATOM   1272 2HD2 ASN    81       3.703  27.915  49.278  0.00  0.00           H
ATOM   1273  N   GLN    82       2.536  22.570  49.895  0.00  0.00           N
ATOM   1274  CA  GLN    82       1.424  21.800  49.301  0.00  0.00           C
ATOM   1275  C   GLN    82       0.971  20.604  50.213  0.00  0.00           C
ATOM   1276  O   GLN    82      -0.086  19.964  49.932  0.00  0.00           O
ATOM   1277  CB  GLN    82       1.992  21.371  47.931  0.00  0.00           C
ATOM   1278  CG  GLN    82       2.293  22.608  47.030  0.00  0.00           C
ATOM   1279  CD  GLN    82       2.826  22.172  45.637  0.00  0.00           C
ATOM   1280  NE2 GLN    82       3.702  22.906  44.975  0.00  0.00           N
ATOM   1281  OE1 GLN    82       2.446  21.161  45.143  0.00  0.00           O
ATOM   1282  H   GLN    82       3.360  22.038  50.138  0.00  0.00           H
ATOM   1283  HA  GLN    82       0.537  22.430  49.226  0.00  0.00           H
ATOM   1284  HB2 GLN    82       2.935  20.840  48.064  0.00  0.00           H
ATOM   1285  HB3 GLN    82       1.308  20.691  47.423  0.00  0.00           H
ATOM   1286  HG2 GLN    82       1.360  23.120  46.792  0.00  0.00           H
ATOM   1287  HG3 GLN    82       2.910  23.328  47.568  0.00  0.00           H
ATOM   1288 1HE2 GLN    82       4.203  22.544  44.177  0.00  0.00           H
ATOM   1289 2HE2 GLN    82       3.916  23.877  45.147  0.00  0.00           H
ATOM   1290  N   CYS    83       1.777  20.282  51.212  0.00  0.00           N
ATOM   1291  CA  CYS    83       1.574  19.089  52.040  0.00  0.00           C
ATOM   1292  C   CYS    83       0.192  18.829  52.734  0.00  0.00           C
ATOM   1293  O   CYS    83      -0.046  17.672  53.173  0.00  0.00           O
ATOM   1294  CB  CYS    83       2.704  18.962  53.004  0.00  0.00           C
ATOM   1295  SG  CYS    83       4.170  18.240  52.087  0.00  0.00           S
ATOM   1296  H   CYS    83       2.673  20.728  51.344  0.00  0.00           H
ATOM   1297  HA  CYS    83       1.633  18.265  51.327  0.00  0.00           H
ATOM   1298  HB2 CYS    83       2.932  19.893  53.524  0.00  0.00           H
ATOM   1299  HB3 CYS    83       2.458  18.146  53.684  0.00  0.00           H
ATOM   1300  HG  CYS    83       4.809  19.399  51.897  0.00  0.00           H
ATOM   1301  N   ALA    84      -0.699  19.831  52.878  0.00  0.00           N
ATOM   1302  CA  ALA    84      -2.063  19.591  53.401  0.00  0.00           C
ATOM   1303  C   ALA    84      -2.931  18.511  52.816  0.00  0.00           C
ATOM   1304  O   ALA    84      -3.606  17.843  53.611  0.00  0.00           O
ATOM   1305  CB  ALA    84      -2.814  20.927  53.442  0.00  0.00           C
ATOM   1306  H   ALA    84      -0.339  20.755  52.685  0.00  0.00           H
ATOM   1307  HA  ALA    84      -1.935  19.276  54.436  0.00  0.00           H
ATOM   1308  HB1 ALA    84      -2.256  21.614  54.078  0.00  0.00           H
ATOM   1309  HB2 ALA    84      -2.933  21.547  52.553  0.00  0.00           H
ATOM   1310  HB3 ALA    84      -3.821  20.741  53.814  0.00  0.00           H
ATOM   1311  N   MET    85      -2.816  18.271  51.469  0.00  0.00           N
ATOM   1312  CA  MET    85      -3.311  17.099  50.762  0.00  0.00           C
ATOM   1313  C   MET    85      -2.699  15.733  51.161  0.00  0.00           C
ATOM   1314  O   MET    85      -2.979  14.767  50.458  0.00  0.00           O
ATOM   1315  CB  MET    85      -3.185  17.303  49.315  0.00  0.00           C
ATOM   1316  CG  MET    85      -1.791  17.147  48.639  0.00  0.00           C
ATOM   1317  SD  MET    85      -1.766  17.792  47.017  0.00  0.00           S
ATOM   1318  CE  MET    85       0.053  17.874  46.825  0.00  0.00           C
ATOM   1319  H   MET    85      -2.048  18.753  51.022  0.00  0.00           H
ATOM   1320  HA  MET    85      -4.357  17.032  51.061  0.00  0.00           H
ATOM   1321  HB2 MET    85      -3.955  16.703  48.829  0.00  0.00           H
ATOM   1322  HB3 MET    85      -3.416  18.345  49.093  0.00  0.00           H
ATOM   1323  HG2 MET    85      -0.960  17.645  49.139  0.00  0.00           H
ATOM   1324  HG3 MET    85      -1.524  16.100  48.498  0.00  0.00           H
ATOM   1325  HE1 MET    85       0.480  16.880  46.957  0.00  0.00           H
ATOM   1326  HE2 MET    85       0.297  18.259  45.835  0.00  0.00           H
ATOM   1327  HE3 MET    85       0.510  18.595  47.502  0.00  0.00           H
ATOM   1328  N   LYS    86      -1.938  15.613  52.288  0.00  0.00           N
ATOM   1329  CA  LYS    86      -1.404  14.332  52.706  0.00  0.00           C
ATOM   1330  C   LYS    86      -1.278  14.220  54.239  0.00  0.00           C
ATOM   1331  O   LYS    86      -0.415  13.531  54.726  0.00  0.00           O
ATOM   1332  CB  LYS    86      -0.131  14.008  51.940  0.00  0.00           C
ATOM   1333  CG  LYS    86       1.089  14.867  52.343  0.00  0.00           C
ATOM   1334  CD  LYS    86       2.359  14.072  51.987  0.00  0.00           C
ATOM   1335  CE  LYS    86       3.457  15.174  51.798  0.00  0.00           C
ATOM   1336  NZ  LYS    86       4.657  14.530  51.189  0.00  0.00           N
ATOM   1337  H   LYS    86      -1.776  16.404  52.895  0.00  0.00           H
ATOM   1338  HA  LYS    86      -2.152  13.578  52.460  0.00  0.00           H
ATOM   1339  HB2 LYS    86       0.180  12.988  52.172  0.00  0.00           H
ATOM   1340  HB3 LYS    86      -0.393  14.115  50.888  0.00  0.00           H
ATOM   1341  HG2 LYS    86       0.991  15.775  51.747  0.00  0.00           H
ATOM   1342  HG3 LYS    86       0.915  15.023  53.408  0.00  0.00           H
ATOM   1343  HD2 LYS    86       2.541  13.343  52.777  0.00  0.00           H
ATOM   1344  HD3 LYS    86       2.302  13.467  51.082  0.00  0.00           H
ATOM   1345  HE2 LYS    86       3.082  15.975  51.162  0.00  0.00           H
ATOM   1346  HE3 LYS    86       3.666  15.620  52.771  0.00  0.00           H
ATOM   1347  HZ1 LYS    86       4.358  14.244  50.268  0.00  0.00           H
ATOM   1348  HZ2 LYS    86       5.459  15.145  51.168  0.00  0.00           H
ATOM   1349  HZ3 LYS    86       5.016  13.728  51.686  0.00  0.00           H
ATOM   1350  N   ARG    87      -2.267  14.747  55.021  0.00  0.00           N
ATOM   1351  CA  ARG    87      -2.208  14.844  56.484  0.00  0.00           C
ATOM   1352  C   ARG    87      -3.620  14.892  57.123  0.00  0.00           C
ATOM   1353  O   ARG    87      -4.309  13.926  56.770  0.00  0.00           O
ATOM   1354  CB  ARG    87      -1.329  16.033  56.993  0.00  0.00           C
ATOM   1355  CG  ARG    87       0.141  16.072  56.572  0.00  0.00           C
ATOM   1356  CD  ARG    87       0.948  17.349  56.968  0.00  0.00           C
ATOM   1357  NE  ARG    87       2.373  17.425  56.435  0.00  0.00           N
ATOM   1358  CZ  ARG    87       3.158  18.441  56.214  0.00  0.00           C
ATOM   1359  NH1 ARG    87       2.884  19.678  56.460  0.00  0.00           N
ATOM   1360  NH2 ARG    87       4.375  18.213  55.777  0.00  0.00           N
ATOM   1361  OXT ARG    87      -4.017  15.883  57.782  0.00  0.00           O
ATOM   1362  H   ARG    87      -3.104  15.003  54.518  0.00  0.00           H
ATOM   1363  HA  ARG    87      -1.793  13.878  56.776  0.00  0.00           H
ATOM   1364  HB2 ARG    87      -1.769  17.018  56.831  0.00  0.00           H
ATOM   1365  HB3 ARG    87      -1.272  16.048  58.081  0.00  0.00           H
ATOM   1366  HG2 ARG    87       0.655  15.212  57.001  0.00  0.00           H
ATOM   1367  HG3 ARG    87       0.176  16.017  55.483  0.00  0.00           H
ATOM   1368  HD2 ARG    87       0.293  18.178  56.700  0.00  0.00           H
ATOM   1369  HD3 ARG    87       1.023  17.296  58.053  0.00  0.00           H
ATOM   1370  HE  ARG    87       2.918  16.587  56.295  0.00  0.00           H
ATOM   1371 1HH1 ARG    87       2.010  19.867  56.929  0.00  0.00           H
ATOM   1372 2HH1 ARG    87       3.567  20.410  56.330  0.00  0.00           H
ATOM   1373 1HH2 ARG    87       4.722  17.268  55.698  0.00  0.00           H
ATOM   1374 2HH2 ARG    87       4.950  19.030  55.631  0.00  0.00           H
ATOM   1375  ZN  ZN     88      11.799  26.742  34.162  0.00  0.00           Z
ATOM   1376  ZN  ZN     89      22.884  22.682  25.283  0.00  0.00           Z
END
