# Supplementary material for: The Molecular Basis of Conformational Instability of the Ecdysone Receptor DNA Binding Domain Studied by In Silico and In Vitro Experiments
Source: PLoS One. 2014 Jan 23;9(1):e86052. doi: 10.1371/journal.pone.0086052 (PMC3900457; doi:10.1371/journal.pone.0086052)
Supplement: Supporting Information S1 — Supplemental files (.pdb files) contained in the compressed directory file S1 include structures of the EcRDBDWT, its mutants and the UspDBD. All.pdb files can be visualized with Open Pymol. The optimized structures of the EcRDBDWT, its mutants and the UspDBD are named respectively: EcRDBD_WT.pdb, EcRDBD_[mutant].pdb and UspDBD.pdb. The DBD structures obtained after 10 ns of MD simulation are named respectively: EcRDBD_WT_10ns.pdb, EcRDBD_[mutant]_10ns.pdb and UspDBD_10ns.pdb. (ZIP) [file pone.0086052.s002.zip › Supporting_Information_S1/EcRDBD_M55W_10ns.pdb]

ATOM      1  N   ARG     1      19.463  38.018  37.850  0.00  0.00           N
ATOM      2  CA  ARG     1      18.100  37.544  37.901  0.00  0.00           C
ATOM      3  C   ARG     1      17.680  37.309  39.352  0.00  0.00           C
ATOM      4  O   ARG     1      18.509  36.810  40.140  0.00  0.00           O
ATOM      5  CB  ARG     1      17.939  36.311  36.996  0.00  0.00           C
ATOM      6  CG  ARG     1      16.515  36.010  36.443  0.00  0.00           C
ATOM      7  CD  ARG     1      16.453  35.093  35.190  0.00  0.00           C
ATOM      8  NE  ARG     1      16.655  33.685  35.624  0.00  0.00           N
ATOM      9  CZ  ARG     1      16.974  32.628  34.861  0.00  0.00           C
ATOM     10  NH1 ARG     1      17.231  32.733  33.622  0.00  0.00           N
ATOM     11  NH2 ARG     1      17.023  31.528  35.458  0.00  0.00           N
ATOM     12  HA  ARG     1      17.436  38.328  37.535  0.00  0.00           H
ATOM     13  HB2 ARG     1      18.611  36.496  36.158  0.00  0.00           H
ATOM     14  HB3 ARG     1      18.352  35.493  37.588  0.00  0.00           H
ATOM     15  HG2 ARG     1      15.852  35.518  37.155  0.00  0.00           H
ATOM     16  HG3 ARG     1      15.983  36.946  36.274  0.00  0.00           H
ATOM     17  HD2 ARG     1      15.518  35.061  34.631  0.00  0.00           H
ATOM     18  HD3 ARG     1      17.216  35.414  34.482  0.00  0.00           H
ATOM     19  HE  ARG     1      16.431  33.413  36.570  0.00  0.00           H
ATOM     20 1HH1 ARG     1      17.173  33.653  33.209  0.00  0.00           H
ATOM     21 2HH1 ARG     1      17.561  31.889  33.175  0.00  0.00           H
ATOM     22 1HH2 ARG     1      16.562  31.413  36.349  0.00  0.00           H
ATOM     23 2HH2 ARG     1      17.197  30.675  34.943  0.00  0.00           H
ATOM     24  H1  ARG     1      19.643  38.353  36.915  0.00  0.00           H
ATOM     25  H2  ARG     1      20.082  37.279  38.152  0.00  0.00           H
ATOM     26  H3  ARG     1      19.451  38.776  38.518  0.00  0.00           H
ATOM     27  N   VAL     2      16.537  37.872  39.800  0.00  0.00           N
ATOM     28  CA  VAL     2      15.961  37.607  41.136  0.00  0.00           C
ATOM     29  C   VAL     2      15.955  36.130  41.415  0.00  0.00           C
ATOM     30  O   VAL     2      16.045  35.246  40.542  0.00  0.00           O
ATOM     31  CB  VAL     2      14.593  38.305  41.306  0.00  0.00           C
ATOM     32  CG1 VAL     2      14.873  39.803  41.241  0.00  0.00           C
ATOM     33  CG2 VAL     2      13.501  37.746  40.356  0.00  0.00           C
ATOM     34  H   VAL     2      15.950  38.387  39.160  0.00  0.00           H
ATOM     35  HA  VAL     2      16.670  38.012  41.858  0.00  0.00           H
ATOM     36  HB  VAL     2      14.333  38.094  42.343  0.00  0.00           H
ATOM     37 1HG1 VAL     2      15.699  39.955  41.935  0.00  0.00           H
ATOM     38 2HG1 VAL     2      15.070  40.187  40.239  0.00  0.00           H
ATOM     39 3HG1 VAL     2      14.037  40.350  41.677  0.00  0.00           H
ATOM     40 1HG2 VAL     2      13.189  36.738  40.631  0.00  0.00           H
ATOM     41 2HG2 VAL     2      12.644  38.407  40.488  0.00  0.00           H
ATOM     42 3HG2 VAL     2      13.718  37.736  39.287  0.00  0.00           H
ATOM     43  N   GLN     3      15.936  35.757  42.765  0.00  0.00           N
ATOM     44  CA  GLN     3      16.073  34.375  43.265  0.00  0.00           C
ATOM     45  C   GLN     3      14.932  33.847  44.111  0.00  0.00           C
ATOM     46  O   GLN     3      15.182  33.024  45.005  0.00  0.00           O
ATOM     47  CB  GLN     3      17.401  34.180  43.962  0.00  0.00           C
ATOM     48  CG  GLN     3      17.716  34.897  45.213  0.00  0.00           C
ATOM     49  CD  GLN     3      19.232  34.739  45.523  0.00  0.00           C
ATOM     50  NE2 GLN     3      19.930  35.774  45.867  0.00  0.00           N
ATOM     51  OE1 GLN     3      19.766  33.606  45.561  0.00  0.00           O
ATOM     52  H   GLN     3      15.943  36.427  43.521  0.00  0.00           H
ATOM     53  HA  GLN     3      16.080  33.663  42.440  0.00  0.00           H
ATOM     54  HB2 GLN     3      17.554  33.120  44.167  0.00  0.00           H
ATOM     55  HB3 GLN     3      18.160  34.374  43.204  0.00  0.00           H
ATOM     56  HG2 GLN     3      17.545  35.951  44.997  0.00  0.00           H
ATOM     57  HG3 GLN     3      17.214  34.464  46.079  0.00  0.00           H
ATOM     58 1HE2 GLN     3      20.897  35.635  46.122  0.00  0.00           H
ATOM     59 2HE2 GLN     3      19.384  36.588  46.112  0.00  0.00           H
ATOM     60  N   GLU     4      13.681  34.350  43.870  0.00  0.00           N
ATOM     61  CA  GLU     4      12.561  34.224  44.799  0.00  0.00           C
ATOM     62  C   GLU     4      11.232  34.065  44.054  0.00  0.00           C
ATOM     63  O   GLU     4      10.267  33.972  44.792  0.00  0.00           O
ATOM     64  CB  GLU     4      12.486  35.460  45.697  0.00  0.00           C
ATOM     65  CG  GLU     4      12.063  36.750  44.965  0.00  0.00           C
ATOM     66  CD  GLU     4      12.140  37.933  45.947  0.00  0.00           C
ATOM     67  OE1 GLU     4      11.122  38.221  46.626  0.00  0.00           O
ATOM     68  OE2 GLU     4      13.135  38.683  45.848  0.00  0.00           O
ATOM     69  H   GLU     4      13.551  35.016  43.120  0.00  0.00           H
ATOM     70  HA  GLU     4      12.705  33.365  45.455  0.00  0.00           H
ATOM     71  HB2 GLU     4      11.820  35.268  46.539  0.00  0.00           H
ATOM     72  HB3 GLU     4      13.428  35.625  46.221  0.00  0.00           H
ATOM     73  HG2 GLU     4      12.751  36.843  44.124  0.00  0.00           H
ATOM     74  HG3 GLU     4      11.048  36.667  44.577  0.00  0.00           H
ATOM     75  N   GLU     5      11.115  34.198  42.666  0.00  0.00           N
ATOM     76  CA  GLU     5       9.783  34.047  42.020  0.00  0.00           C
ATOM     77  C   GLU     5       9.929  33.865  40.474  0.00  0.00           C
ATOM     78  O   GLU     5       8.903  33.716  39.770  0.00  0.00           O
ATOM     79  CB  GLU     5       8.808  35.183  42.366  0.00  0.00           C
ATOM     80  CG  GLU     5       9.248  36.454  41.608  0.00  0.00           C
ATOM     81  CD  GLU     5       8.344  37.675  41.906  0.00  0.00           C
ATOM     82  OE1 GLU     5       7.094  37.560  41.744  0.00  0.00           O
ATOM     83  OE2 GLU     5       8.920  38.578  42.540  0.00  0.00           O
ATOM     84  H   GLU     5      11.930  34.364  42.095  0.00  0.00           H
ATOM     85  HA  GLU     5       9.379  33.126  42.441  0.00  0.00           H
ATOM     86  HB2 GLU     5       7.795  34.922  42.059  0.00  0.00           H
ATOM     87  HB3 GLU     5       8.677  35.435  43.419  0.00  0.00           H
ATOM     88  HG2 GLU     5      10.289  36.689  41.832  0.00  0.00           H
ATOM     89  HG3 GLU     5       9.278  36.359  40.523  0.00  0.00           H
ATOM     90  N   LEU     6      11.113  33.588  39.890  0.00  0.00           N
ATOM     91  CA  LEU     6      11.378  33.193  38.485  0.00  0.00           C
ATOM     92  C   LEU     6      12.199  31.842  38.552  0.00  0.00           C
ATOM     93  O   LEU     6      13.168  31.696  39.270  0.00  0.00           O
ATOM     94  CB  LEU     6      12.170  34.304  37.762  0.00  0.00           C
ATOM     95  CG  LEU     6      11.481  35.623  37.675  0.00  0.00           C
ATOM     96  CD1 LEU     6      12.520  36.641  37.072  0.00  0.00           C
ATOM     97  CD2 LEU     6      10.145  35.596  36.815  0.00  0.00           C
ATOM     98  H   LEU     6      11.938  33.508  40.468  0.00  0.00           H
ATOM     99  HA  LEU     6      10.469  33.025  37.909  0.00  0.00           H
ATOM    100  HB2 LEU     6      13.091  34.402  38.338  0.00  0.00           H
ATOM    101  HB3 LEU     6      12.484  33.880  36.809  0.00  0.00           H
ATOM    102  HG  LEU     6      11.276  36.004  38.676  0.00  0.00           H
ATOM    103 1HD1 LEU     6      12.277  37.641  37.431  0.00  0.00           H
ATOM    104 2HD1 LEU     6      13.512  36.402  37.455  0.00  0.00           H
ATOM    105 3HD1 LEU     6      12.521  36.459  35.998  0.00  0.00           H
ATOM    106 1HD2 LEU     6       9.286  35.430  37.466  0.00  0.00           H
ATOM    107 2HD2 LEU     6      10.002  36.518  36.252  0.00  0.00           H
ATOM    108 3HD2 LEU     6      10.240  34.739  36.148  0.00  0.00           H
ATOM    109  N   CYS     7      11.667  30.835  37.742  0.00  0.00           N
ATOM    110  CA  CYS     7      12.282  29.485  37.508  0.00  0.00           C
ATOM    111  C   CYS     7      13.773  29.488  37.717  0.00  0.00           C
ATOM    112  O   CYS     7      14.419  30.153  36.867  0.00  0.00           O
ATOM    113  CB  CYS     7      11.832  28.984  36.157  0.00  0.00           C
ATOM    114  SG  CYS     7      12.627  27.368  35.890  0.00  0.00           S
ATOM    115  HN  CYS     7      10.949  31.160  37.111  0.00  0.00           H
ATOM    116  HA  CYS     7      11.777  28.908  38.284  0.00  0.00           H
ATOM    117  HB2 CYS     7      10.759  28.793  36.184  0.00  0.00           H
ATOM    118  HB3 CYS     7      11.908  29.707  35.344  0.00  0.00           H
ATOM    119  N   LEU     8      14.390  28.879  38.769  0.00  0.00           N
ATOM    120  CA  LEU     8      15.804  28.949  38.916  0.00  0.00           C
ATOM    121  C   LEU     8      16.554  28.223  37.805  0.00  0.00           C
ATOM    122  O   LEU     8      17.746  28.446  37.622  0.00  0.00           O
ATOM    123  CB  LEU     8      16.321  28.431  40.330  0.00  0.00           C
ATOM    124  CG  LEU     8      16.184  29.405  41.522  0.00  0.00           C
ATOM    125  CD1 LEU     8      16.656  28.621  42.816  0.00  0.00           C
ATOM    126  CD2 LEU     8      16.992  30.702  41.363  0.00  0.00           C
ATOM    127  H   LEU     8      13.774  28.290  39.312  0.00  0.00           H
ATOM    128  HA  LEU     8      16.084  29.981  38.707  0.00  0.00           H
ATOM    129  HB2 LEU     8      15.774  27.518  40.570  0.00  0.00           H
ATOM    130  HB3 LEU     8      17.407  28.360  40.265  0.00  0.00           H
ATOM    131  HG  LEU     8      15.106  29.557  41.574  0.00  0.00           H
ATOM    132 1HD1 LEU     8      16.600  29.245  43.709  0.00  0.00           H
ATOM    133 2HD1 LEU     8      15.982  27.769  42.917  0.00  0.00           H
ATOM    134 3HD1 LEU     8      17.629  28.165  42.639  0.00  0.00           H
ATOM    135 1HD2 LEU     8      16.550  31.133  40.465  0.00  0.00           H
ATOM    136 2HD2 LEU     8      16.771  31.419  42.153  0.00  0.00           H
ATOM    137 3HD2 LEU     8      18.069  30.572  41.252  0.00  0.00           H
ATOM    138  N   VAL     9      15.865  27.515  36.946  0.00  0.00           N
ATOM    139  CA  VAL     9      16.443  26.916  35.685  0.00  0.00           C
ATOM    140  C   VAL     9      16.184  27.759  34.418  0.00  0.00           C
ATOM    141  O   VAL     9      17.177  27.766  33.681  0.00  0.00           O
ATOM    142  CB  VAL     9      15.958  25.438  35.495  0.00  0.00           C
ATOM    143  CG1 VAL     9      16.839  24.818  34.308  0.00  0.00           C
ATOM    144  CG2 VAL     9      16.092  24.520  36.739  0.00  0.00           C
ATOM    145  H   VAL     9      14.861  27.622  36.984  0.00  0.00           H
ATOM    146  HA  VAL     9      17.524  26.860  35.809  0.00  0.00           H
ATOM    147  HB  VAL     9      14.909  25.378  35.206  0.00  0.00           H
ATOM    148 1HG1 VAL     9      16.471  25.205  33.358  0.00  0.00           H
ATOM    149 2HG1 VAL     9      17.917  24.967  34.378  0.00  0.00           H
ATOM    150 3HG1 VAL     9      16.751  23.732  34.280  0.00  0.00           H
ATOM    151 1HG2 VAL     9      15.863  23.492  36.458  0.00  0.00           H
ATOM    152 2HG2 VAL     9      17.132  24.510  37.065  0.00  0.00           H
ATOM    153 3HG2 VAL     9      15.461  24.840  37.567  0.00  0.00           H
ATOM    154  N   CYS    10      15.017  28.324  34.108  0.00  0.00           N
ATOM    155  CA  CYS    10      14.768  28.999  32.840  0.00  0.00           C
ATOM    156  C   CYS    10      14.369  30.527  33.033  0.00  0.00           C
ATOM    157  O   CYS    10      14.372  31.299  32.089  0.00  0.00           O
ATOM    158  CB  CYS    10      13.690  28.152  32.079  0.00  0.00           C
ATOM    159  SG  CYS    10      12.108  28.228  32.924  0.00  0.00           S
ATOM    160  HN  CYS    10      14.223  28.051  34.669  0.00  0.00           H
ATOM    161  HA  CYS    10      15.656  28.953  32.212  0.00  0.00           H
ATOM    162  HB2 CYS    10      13.445  28.484  31.070  0.00  0.00           H
ATOM    163  HB3 CYS    10      14.137  27.159  32.055  0.00  0.00           H
ATOM    164  N   GLY    11      13.922  30.937  34.198  0.00  0.00           N
ATOM    165  CA  GLY    11      13.572  32.329  34.494  0.00  0.00           C
ATOM    166  C   GLY    11      12.266  32.828  33.968  0.00  0.00           C
ATOM    167  O   GLY    11      12.057  34.026  33.849  0.00  0.00           O
ATOM    168  H   GLY    11      14.138  30.281  34.935  0.00  0.00           H
ATOM    169  HA2 GLY    11      13.581  32.383  35.583  0.00  0.00           H
ATOM    170  HA3 GLY    11      14.283  33.006  34.022  0.00  0.00           H
ATOM    171  N   ASP    12      11.466  31.932  33.419  0.00  0.00           N
ATOM    172  CA  ASP    12      10.034  32.135  33.381  0.00  0.00           C
ATOM    173  C   ASP    12       9.404  32.273  34.802  0.00  0.00           C
ATOM    174  O   ASP    12      10.076  31.972  35.785  0.00  0.00           O
ATOM    175  CB  ASP    12       9.548  30.939  32.521  0.00  0.00           C
ATOM    176  CG  ASP    12       8.142  31.002  32.043  0.00  0.00           C
ATOM    177  OD1 ASP    12       7.308  30.097  32.272  0.00  0.00           O
ATOM    178  OD2 ASP    12       7.707  31.998  31.458  0.00  0.00           O
ATOM    179  H   ASP    12      11.796  30.978  33.426  0.00  0.00           H
ATOM    180  HA  ASP    12       9.695  32.983  32.786  0.00  0.00           H
ATOM    181  HB2 ASP    12      10.160  30.941  31.618  0.00  0.00           H
ATOM    182  HB3 ASP    12       9.597  29.983  33.043  0.00  0.00           H
ATOM    183  N   ARG    13       8.218  32.834  34.938  0.00  0.00           N
ATOM    184  CA  ARG    13       7.539  33.080  36.231  0.00  0.00           C
ATOM    185  C   ARG    13       7.365  31.657  36.902  0.00  0.00           C
ATOM    186  O   ARG    13       6.630  30.865  36.328  0.00  0.00           O
ATOM    187  CB  ARG    13       6.190  33.891  36.057  0.00  0.00           C
ATOM    188  CG  ARG    13       5.627  34.109  37.472  0.00  0.00           C
ATOM    189  CD  ARG    13       4.525  35.233  37.499  0.00  0.00           C
ATOM    190  NE  ARG    13       4.190  35.537  38.940  0.00  0.00           N
ATOM    191  CZ  ARG    13       4.973  36.214  39.755  0.00  0.00           C
ATOM    192  NH1 ARG    13       5.978  36.871  39.388  0.00  0.00           N
ATOM    193  NH2 ARG    13       4.840  36.120  41.032  0.00  0.00           N
ATOM    194  H   ARG    13       7.744  33.111  34.090  0.00  0.00           H
ATOM    195  HA  ARG    13       8.101  33.790  36.836  0.00  0.00           H
ATOM    196  HB2 ARG    13       6.353  34.870  35.604  0.00  0.00           H
ATOM    197  HB3 ARG    13       5.493  33.376  35.397  0.00  0.00           H
ATOM    198  HG2 ARG    13       5.195  33.165  37.804  0.00  0.00           H
ATOM    199  HG3 ARG    13       6.442  34.449  38.110  0.00  0.00           H
ATOM    200  HD2 ARG    13       4.866  36.156  37.030  0.00  0.00           H
ATOM    201  HD3 ARG    13       3.630  34.914  36.967  0.00  0.00           H
ATOM    202  HE  ARG    13       3.534  34.963  39.449  0.00  0.00           H
ATOM    203 1HH1 ARG    13       6.336  36.767  38.448  0.00  0.00           H
ATOM    204 2HH1 ARG    13       6.655  37.215  40.055  0.00  0.00           H
ATOM    205 1HH2 ARG    13       4.110  35.575  41.469  0.00  0.00           H
ATOM    206 2HH2 ARG    13       5.511  36.617  41.600  0.00  0.00           H
ATOM    207  N   ALA    14       7.911  31.524  38.063  0.00  0.00           N
ATOM    208  CA  ALA    14       7.922  30.201  38.809  0.00  0.00           C
ATOM    209  C   ALA    14       6.499  29.898  39.277  0.00  0.00           C
ATOM    210  O   ALA    14       5.618  30.736  39.654  0.00  0.00           O
ATOM    211  CB  ALA    14       8.989  30.331  39.937  0.00  0.00           C
ATOM    212  H   ALA    14       8.268  32.332  38.554  0.00  0.00           H
ATOM    213  HA  ALA    14       8.265  29.442  38.104  0.00  0.00           H
ATOM    214  HB1 ALA    14       9.946  30.793  39.694  0.00  0.00           H
ATOM    215  HB2 ALA    14       8.570  30.826  40.813  0.00  0.00           H
ATOM    216  HB3 ALA    14       9.232  29.305  40.210  0.00  0.00           H
ATOM    217  N   SER    15       6.146  28.606  39.408  0.00  0.00           N
ATOM    218  CA  SER    15       4.885  28.184  40.003  0.00  0.00           C
ATOM    219  C   SER    15       5.115  27.856  41.562  0.00  0.00           C
ATOM    220  O   SER    15       4.150  28.043  42.319  0.00  0.00           O
ATOM    221  CB  SER    15       4.555  26.778  39.488  0.00  0.00           C
ATOM    222  OG  SER    15       4.303  26.740  38.121  0.00  0.00           O
ATOM    223  H   SER    15       6.782  27.891  39.087  0.00  0.00           H
ATOM    224  HA  SER    15       4.137  28.901  39.666  0.00  0.00           H
ATOM    225  HB2 SER    15       5.373  26.155  39.852  0.00  0.00           H
ATOM    226  HB3 SER    15       3.718  26.325  40.022  0.00  0.00           H
ATOM    227  HG  SER    15       3.845  25.908  37.980  0.00  0.00           H
ATOM    228  N   GLY    16       6.343  27.624  42.025  0.00  0.00           N
ATOM    229  CA  GLY    16       6.801  27.633  43.446  0.00  0.00           C
ATOM    230  C   GLY    16       8.044  26.848  43.648  0.00  0.00           C
ATOM    231  O   GLY    16       8.625  26.320  42.704  0.00  0.00           O
ATOM    232  H   GLY    16       7.080  27.401  41.372  0.00  0.00           H
ATOM    233  HA2 GLY    16       6.936  28.673  43.747  0.00  0.00           H
ATOM    234  HA3 GLY    16       5.983  27.287  44.078  0.00  0.00           H
ATOM    235  N   TYR    17       8.419  26.550  44.848  0.00  0.00           N
ATOM    236  CA  TYR    17       9.328  25.446  45.269  0.00  0.00           C
ATOM    237  C   TYR    17       8.773  24.050  44.886  0.00  0.00           C
ATOM    238  O   TYR    17       7.838  23.611  45.533  0.00  0.00           O
ATOM    239  CB  TYR    17       9.537  25.510  46.851  0.00  0.00           C
ATOM    240  CG  TYR    17      10.681  24.602  47.403  0.00  0.00           C
ATOM    241  CD1 TYR    17      12.005  24.753  47.051  0.00  0.00           C
ATOM    242  CD2 TYR    17      10.278  23.488  48.142  0.00  0.00           C
ATOM    243  CE1 TYR    17      12.972  23.814  47.464  0.00  0.00           C
ATOM    244  CE2 TYR    17      11.253  22.555  48.638  0.00  0.00           C
ATOM    245  CZ  TYR    17      12.582  22.682  48.277  0.00  0.00           C
ATOM    246  OH  TYR    17      13.527  21.730  48.543  0.00  0.00           O
ATOM    247  H   TYR    17       7.994  27.088  45.591  0.00  0.00           H
ATOM    248  HA  TYR    17      10.302  25.556  44.793  0.00  0.00           H
ATOM    249  HB2 TYR    17       9.789  26.461  47.320  0.00  0.00           H
ATOM    250  HB3 TYR    17       8.633  25.142  47.337  0.00  0.00           H
ATOM    251  HD1 TYR    17      12.273  25.611  46.451  0.00  0.00           H
ATOM    252  HD2 TYR    17       9.236  23.332  48.376  0.00  0.00           H
ATOM    253  HE1 TYR    17      13.963  23.913  47.043  0.00  0.00           H
ATOM    254  HE2 TYR    17      11.040  21.615  49.125  0.00  0.00           H
ATOM    255  HH  TYR    17      14.191  21.682  47.852  0.00  0.00           H
ATOM    256  N   HIS    18       9.385  23.352  43.940  0.00  0.00           N
ATOM    257  CA  HIS    18       8.932  22.078  43.386  0.00  0.00           C
ATOM    258  C   HIS    18      10.052  21.120  42.904  0.00  0.00           C
ATOM    259  O   HIS    18      11.142  21.561  42.535  0.00  0.00           O
ATOM    260  CB  HIS    18       7.880  22.350  42.286  0.00  0.00           C
ATOM    261  CG  HIS    18       6.574  22.975  42.654  0.00  0.00           C
ATOM    262  CD2 HIS    18       6.142  24.134  42.199  0.00  0.00           C
ATOM    263  ND1 HIS    18       5.475  22.320  43.171  0.00  0.00           N
ATOM    264  CE1 HIS    18       4.446  23.178  43.265  0.00  0.00           C
ATOM    265  NE2 HIS    18       4.751  24.272  42.530  0.00  0.00           N
ATOM    266  H   HIS    18      10.024  23.889  43.371  0.00  0.00           H
ATOM    267  HA  HIS    18       8.383  21.623  44.210  0.00  0.00           H
ATOM    268  HB2 HIS    18       8.236  22.972  41.464  0.00  0.00           H
ATOM    269  HB3 HIS    18       7.667  21.371  41.861  0.00  0.00           H
ATOM    270  HD1 HIS    18       5.404  21.403  43.590  0.00  0.00           H
ATOM    271  HD2 HIS    18       6.685  24.928  41.705  0.00  0.00           H
ATOM    272  HE1 HIS    18       3.442  22.958  43.598  0.00  0.00           H
ATOM    273  N   TYR    19       9.803  19.792  43.097  0.00  0.00           N
ATOM    274  CA  TYR    19      10.775  18.668  43.079  0.00  0.00           C
ATOM    275  C   TYR    19      12.245  18.990  43.633  0.00  0.00           C
ATOM    276  O   TYR    19      13.301  18.608  43.053  0.00  0.00           O
ATOM    277  CB  TYR    19      10.875  18.028  41.645  0.00  0.00           C
ATOM    278  CG  TYR    19       9.506  17.578  41.085  0.00  0.00           C
ATOM    279  CD1 TYR    19       8.737  18.361  40.240  0.00  0.00           C
ATOM    280  CD2 TYR    19       8.902  16.329  41.389  0.00  0.00           C
ATOM    281  CE1 TYR    19       7.418  18.032  39.785  0.00  0.00           C
ATOM    282  CE2 TYR    19       7.663  15.862  40.863  0.00  0.00           C
ATOM    283  CZ  TYR    19       6.901  16.815  40.133  0.00  0.00           C
ATOM    284  OH  TYR    19       5.592  16.420  39.808  0.00  0.00           O
ATOM    285  H   TYR    19       8.882  19.586  43.456  0.00  0.00           H
ATOM    286  HA  TYR    19      10.502  17.914  43.819  0.00  0.00           H
ATOM    287  HB2 TYR    19      11.360  18.768  41.008  0.00  0.00           H
ATOM    288  HB3 TYR    19      11.537  17.161  41.643  0.00  0.00           H
ATOM    289  HD1 TYR    19       9.107  19.304  39.864  0.00  0.00           H
ATOM    290  HD2 TYR    19       9.460  15.647  42.012  0.00  0.00           H
ATOM    291  HE1 TYR    19       6.855  18.663  39.112  0.00  0.00           H
ATOM    292  HE2 TYR    19       7.314  14.861  41.071  0.00  0.00           H
ATOM    293  HH  TYR    19       5.209  17.061  39.203  0.00  0.00           H
ATOM    294  N   ASN    20      12.262  19.706  44.766  0.00  0.00           N
ATOM    295  CA  ASN    20      13.350  20.231  45.581  0.00  0.00           C
ATOM    296  C   ASN    20      13.892  21.624  45.168  0.00  0.00           C
ATOM    297  O   ASN    20      14.891  22.010  45.772  0.00  0.00           O
ATOM    298  CB  ASN    20      14.489  19.176  45.747  0.00  0.00           C
ATOM    299  CG  ASN    20      15.184  19.422  47.002  0.00  0.00           C
ATOM    300  ND2 ASN    20      16.423  19.779  46.992  0.00  0.00           N
ATOM    301  OD1 ASN    20      14.644  19.178  48.062  0.00  0.00           O
ATOM    302  H   ASN    20      11.342  19.837  45.162  0.00  0.00           H
ATOM    303  HA  ASN    20      12.845  20.319  46.543  0.00  0.00           H
ATOM    304  HB2 ASN    20      14.019  18.193  45.753  0.00  0.00           H
ATOM    305  HB3 ASN    20      15.205  19.108  44.927  0.00  0.00           H
ATOM    306 1HD2 ASN    20      16.858  19.913  47.892  0.00  0.00           H
ATOM    307 2HD2 ASN    20      16.866  20.061  46.130  0.00  0.00           H
ATOM    308  N   ALA    21      13.326  22.387  44.227  0.00  0.00           N
ATOM    309  CA  ALA    21      13.761  23.781  43.934  0.00  0.00           C
ATOM    310  C   ALA    21      12.645  24.631  43.237  0.00  0.00           C
ATOM    311  O   ALA    21      11.619  24.295  42.648  0.00  0.00           O
ATOM    312  CB  ALA    21      14.962  23.695  42.969  0.00  0.00           C
ATOM    313  H   ALA    21      12.390  22.158  43.926  0.00  0.00           H
ATOM    314  HA  ALA    21      13.939  24.217  44.917  0.00  0.00           H
ATOM    315  HB1 ALA    21      15.426  24.674  42.847  0.00  0.00           H
ATOM    316  HB2 ALA    21      15.587  22.875  43.320  0.00  0.00           H
ATOM    317  HB3 ALA    21      14.682  23.315  41.985  0.00  0.00           H
ATOM    318  N   LEU    22      12.736  25.928  43.324  0.00  0.00           N
ATOM    319  CA  LEU    22      11.970  27.063  42.778  0.00  0.00           C
ATOM    320  C   LEU    22      11.819  26.929  41.251  0.00  0.00           C
ATOM    321  O   LEU    22      12.734  27.347  40.525  0.00  0.00           O
ATOM    322  CB  LEU    22      12.574  28.387  43.248  0.00  0.00           C
ATOM    323  CG  LEU    22      11.720  29.576  42.887  0.00  0.00           C
ATOM    324  CD1 LEU    22      10.498  29.575  43.702  0.00  0.00           C
ATOM    325  CD2 LEU    22      12.574  30.816  43.234  0.00  0.00           C
ATOM    326  H   LEU    22      13.500  26.197  43.928  0.00  0.00           H
ATOM    327  HA  LEU    22      10.960  27.039  43.187  0.00  0.00           H
ATOM    328  HB2 LEU    22      12.689  28.263  44.325  0.00  0.00           H
ATOM    329  HB3 LEU    22      13.572  28.487  42.823  0.00  0.00           H
ATOM    330  HG  LEU    22      11.502  29.585  41.819  0.00  0.00           H
ATOM    331 1HD1 LEU    22       9.873  30.436  43.470  0.00  0.00           H
ATOM    332 2HD1 LEU    22       9.819  28.761  43.442  0.00  0.00           H
ATOM    333 3HD1 LEU    22      10.872  29.703  44.717  0.00  0.00           H
ATOM    334 1HD2 LEU    22      12.790  30.791  44.303  0.00  0.00           H
ATOM    335 2HD2 LEU    22      13.572  30.891  42.802  0.00  0.00           H
ATOM    336 3HD2 LEU    22      12.014  31.741  43.095  0.00  0.00           H
ATOM    337  N   THR    23      10.735  26.459  40.686  0.00  0.00           N
ATOM    338  CA  THR    23      10.659  26.166  39.246  0.00  0.00           C
ATOM    339  C   THR    23       9.253  26.313  38.673  0.00  0.00           C
ATOM    340  O   THR    23       8.287  26.442  39.356  0.00  0.00           O
ATOM    341  CB  THR    23      11.173  24.729  38.997  0.00  0.00           C
ATOM    342  CG2 THR    23      12.691  24.582  38.810  0.00  0.00           C
ATOM    343  OG1 THR    23      10.622  23.871  40.048  0.00  0.00           O
ATOM    344  H   THR    23      10.007  26.105  41.290  0.00  0.00           H
ATOM    345  HA  THR    23      11.259  26.860  38.657  0.00  0.00           H
ATOM    346  HB  THR    23      10.653  24.479  38.072  0.00  0.00           H
ATOM    347  HG1 THR    23      11.291  23.892  40.735  0.00  0.00           H
ATOM    348 1HG2 THR    23      13.163  24.376  39.771  0.00  0.00           H
ATOM    349 2HG2 THR    23      12.787  23.883  37.979  0.00  0.00           H
ATOM    350 3HG2 THR    23      13.113  25.550  38.541  0.00  0.00           H
ATOM    351  N   CYS    24       9.161  26.491  37.340  0.00  0.00           N
ATOM    352  CA  CYS    24       7.904  26.745  36.501  0.00  0.00           C
ATOM    353  C   CYS    24       7.434  25.386  35.993  0.00  0.00           C
ATOM    354  O   CYS    24       8.153  24.342  35.999  0.00  0.00           O
ATOM    355  CB  CYS    24       8.394  27.661  35.312  0.00  0.00           C
ATOM    356  SG  CYS    24       9.716  26.917  34.387  0.00  0.00           S
ATOM    357  HN  CYS    24       9.993  26.472  36.767  0.00  0.00           H
ATOM    358  HA  CYS    24       7.108  27.132  37.136  0.00  0.00           H
ATOM    359  HB2 CYS    24       7.482  27.815  34.737  0.00  0.00           H
ATOM    360  HB3 CYS    24       8.564  28.700  35.594  0.00  0.00           H
ATOM    361  N   GLU    25       6.223  25.340  35.566  0.00  0.00           N
ATOM    362  CA  GLU    25       5.477  24.244  34.910  0.00  0.00           C
ATOM    363  C   GLU    25       6.277  23.559  33.758  0.00  0.00           C
ATOM    364  O   GLU    25       6.249  22.328  33.568  0.00  0.00           O
ATOM    365  CB  GLU    25       4.192  24.777  34.271  0.00  0.00           C
ATOM    366  CG  GLU    25       3.046  25.059  35.302  0.00  0.00           C
ATOM    367  CD  GLU    25       2.857  24.021  36.401  0.00  0.00           C
ATOM    368  OE1 GLU    25       3.020  24.335  37.589  0.00  0.00           O
ATOM    369  OE2 GLU    25       2.589  22.821  36.011  0.00  0.00           O
ATOM    370  H   GLU    25       5.786  26.249  35.635  0.00  0.00           H
ATOM    371  HA  GLU    25       5.249  23.489  35.662  0.00  0.00           H
ATOM    372  HB2 GLU    25       4.367  25.652  33.647  0.00  0.00           H
ATOM    373  HB3 GLU    25       3.777  23.943  33.706  0.00  0.00           H
ATOM    374  HG2 GLU    25       3.244  26.083  35.621  0.00  0.00           H
ATOM    375  HG3 GLU    25       2.182  24.951  34.646  0.00  0.00           H
ATOM    376  N   GLY    26       6.976  24.337  33.035  0.00  0.00           N
ATOM    377  CA  GLY    26       7.802  23.913  31.932  0.00  0.00           C
ATOM    378  C   GLY    26       9.192  23.315  32.324  0.00  0.00           C
ATOM    379  O   GLY    26       9.610  22.448  31.567  0.00  0.00           O
ATOM    380  H   GLY    26       6.907  25.310  33.298  0.00  0.00           H
ATOM    381  HA2 GLY    26       7.234  23.234  31.295  0.00  0.00           H
ATOM    382  HA3 GLY    26       7.851  24.793  31.290  0.00  0.00           H
ATOM    383  N   CYS    27       9.791  23.671  33.495  0.00  0.00           N
ATOM    384  CA  CYS    27      10.974  23.006  34.095  0.00  0.00           C
ATOM    385  C   CYS    27      10.493  21.756  34.885  0.00  0.00           C
ATOM    386  O   CYS    27      11.058  20.716  34.720  0.00  0.00           O
ATOM    387  CB  CYS    27      11.716  24.042  34.954  0.00  0.00           C
ATOM    388  SG  CYS    27      12.489  25.121  33.694  0.00  0.00           S
ATOM    389  HN  CYS    27       9.429  24.513  33.919  0.00  0.00           H
ATOM    390  HA  CYS    27      11.600  22.776  33.233  0.00  0.00           H
ATOM    391  HB2 CYS    27      10.999  24.475  35.651  0.00  0.00           H
ATOM    392  HB3 CYS    27      12.476  23.549  35.559  0.00  0.00           H
ATOM    393  N   LYS    28       9.436  21.816  35.658  0.00  0.00           N
ATOM    394  CA  LYS    28       8.842  20.666  36.397  0.00  0.00           C
ATOM    395  C   LYS    28       8.449  19.466  35.490  0.00  0.00           C
ATOM    396  O   LYS    28       8.849  18.338  35.803  0.00  0.00           O
ATOM    397  CB  LYS    28       7.599  21.216  37.112  0.00  0.00           C
ATOM    398  CG  LYS    28       7.856  22.221  38.277  0.00  0.00           C
ATOM    399  CD  LYS    28       6.594  23.064  38.862  0.00  0.00           C
ATOM    400  CE  LYS    28       5.438  22.201  39.417  0.00  0.00           C
ATOM    401  NZ  LYS    28       4.194  22.949  39.724  0.00  0.00           N
ATOM    402  H   LYS    28       8.876  22.653  35.583  0.00  0.00           H
ATOM    403  HA  LYS    28       9.606  20.284  37.075  0.00  0.00           H
ATOM    404  HB2 LYS    28       6.928  21.696  36.399  0.00  0.00           H
ATOM    405  HB3 LYS    28       7.122  20.358  37.586  0.00  0.00           H
ATOM    406  HG2 LYS    28       8.281  21.558  39.029  0.00  0.00           H
ATOM    407  HG3 LYS    28       8.628  22.954  38.042  0.00  0.00           H
ATOM    408  HD2 LYS    28       6.991  23.778  39.584  0.00  0.00           H
ATOM    409  HD3 LYS    28       6.164  23.627  38.033  0.00  0.00           H
ATOM    410  HE2 LYS    28       5.257  21.499  38.602  0.00  0.00           H
ATOM    411  HE3 LYS    28       5.716  21.724  40.357  0.00  0.00           H
ATOM    412  HZ1 LYS    28       4.293  23.567  40.516  0.00  0.00           H
ATOM    413  HZ2 LYS    28       3.813  23.492  38.961  0.00  0.00           H
ATOM    414  HZ3 LYS    28       3.491  22.268  39.975  0.00  0.00           H
ATOM    415  N   GLY    29       7.781  19.775  34.392  0.00  0.00           N
ATOM    416  CA  GLY    29       7.475  18.744  33.364  0.00  0.00           C
ATOM    417  C   GLY    29       8.726  18.308  32.679  0.00  0.00           C
ATOM    418  O   GLY    29       8.952  17.122  32.557  0.00  0.00           O
ATOM    419  H   GLY    29       7.550  20.739  34.202  0.00  0.00           H
ATOM    420  HA2 GLY    29       7.102  17.899  33.941  0.00  0.00           H
ATOM    421  HA3 GLY    29       6.693  19.044  32.667  0.00  0.00           H
ATOM    422  N   PHE    30       9.625  19.199  32.169  0.00  0.00           N
ATOM    423  CA  PHE    30      10.967  18.668  31.627  0.00  0.00           C
ATOM    424  C   PHE    30      11.741  17.727  32.612  0.00  0.00           C
ATOM    425  O   PHE    30      12.229  16.674  32.116  0.00  0.00           O
ATOM    426  CB  PHE    30      11.819  19.868  30.968  0.00  0.00           C
ATOM    427  CG  PHE    30      13.190  19.404  30.622  0.00  0.00           C
ATOM    428  CD1 PHE    30      13.343  18.815  29.307  0.00  0.00           C
ATOM    429  CD2 PHE    30      14.269  19.548  31.544  0.00  0.00           C
ATOM    430  CE1 PHE    30      14.671  18.307  28.938  0.00  0.00           C
ATOM    431  CE2 PHE    30      15.559  19.090  31.138  0.00  0.00           C
ATOM    432  CZ  PHE    30      15.697  18.449  29.905  0.00  0.00           C
ATOM    433  H   PHE    30       9.480  20.197  32.221  0.00  0.00           H
ATOM    434  HA  PHE    30      10.646  18.017  30.813  0.00  0.00           H
ATOM    435  HB2 PHE    30      11.252  20.254  30.121  0.00  0.00           H
ATOM    436  HB3 PHE    30      11.875  20.743  31.615  0.00  0.00           H
ATOM    437  HD1 PHE    30      12.555  18.720  28.575  0.00  0.00           H
ATOM    438  HD2 PHE    30      14.105  19.862  32.565  0.00  0.00           H
ATOM    439  HE1 PHE    30      14.832  17.828  27.983  0.00  0.00           H
ATOM    440  HE2 PHE    30      16.405  19.138  31.808  0.00  0.00           H
ATOM    441  HZ  PHE    30      16.627  17.926  29.737  0.00  0.00           H
ATOM    442  N   PHE    31      11.765  18.039  33.905  0.00  0.00           N
ATOM    443  CA  PHE    31      12.478  17.282  34.879  0.00  0.00           C
ATOM    444  C   PHE    31      11.898  15.914  35.192  0.00  0.00           C
ATOM    445  O   PHE    31      12.522  14.878  34.999  0.00  0.00           O
ATOM    446  CB  PHE    31      12.761  18.212  36.103  0.00  0.00           C
ATOM    447  CG  PHE    31      13.708  17.544  37.109  0.00  0.00           C
ATOM    448  CD1 PHE    31      15.103  17.580  36.856  0.00  0.00           C
ATOM    449  CD2 PHE    31      13.237  16.816  38.170  0.00  0.00           C
ATOM    450  CE1 PHE    31      16.005  16.823  37.626  0.00  0.00           C
ATOM    451  CE2 PHE    31      14.069  16.041  38.975  0.00  0.00           C
ATOM    452  CZ  PHE    31      15.447  16.031  38.695  0.00  0.00           C
ATOM    453  H   PHE    31      11.292  18.873  34.222  0.00  0.00           H
ATOM    454  HA  PHE    31      13.471  17.059  34.489  0.00  0.00           H
ATOM    455  HB2 PHE    31      13.175  19.134  35.696  0.00  0.00           H
ATOM    456  HB3 PHE    31      11.745  18.348  36.475  0.00  0.00           H
ATOM    457  HD1 PHE    31      15.476  18.069  35.969  0.00  0.00           H
ATOM    458  HD2 PHE    31      12.209  16.857  38.497  0.00  0.00           H
ATOM    459  HE1 PHE    31      17.059  16.745  37.409  0.00  0.00           H
ATOM    460  HE2 PHE    31      13.686  15.536  39.850  0.00  0.00           H
ATOM    461  HZ  PHE    31      16.193  15.459  39.227  0.00  0.00           H
ATOM    462  N   ARG    32      10.579  15.890  35.555  0.00  0.00           N
ATOM    463  CA  ARG    32       9.908  14.645  35.852  0.00  0.00           C
ATOM    464  C   ARG    32       9.844  13.726  34.572  0.00  0.00           C
ATOM    465  O   ARG    32      10.039  12.521  34.663  0.00  0.00           O
ATOM    466  CB  ARG    32       8.519  15.101  36.348  0.00  0.00           C
ATOM    467  CG  ARG    32       7.545  13.956  36.172  0.00  0.00           C
ATOM    468  CD  ARG    32       6.299  14.236  37.008  0.00  0.00           C
ATOM    469  NE  ARG    32       5.377  13.075  37.063  0.00  0.00           N
ATOM    470  CZ  ARG    32       4.105  13.128  37.445  0.00  0.00           C
ATOM    471  NH1 ARG    32       3.376  12.199  36.939  0.00  0.00           N
ATOM    472  NH2 ARG    32       3.615  14.109  38.169  0.00  0.00           N
ATOM    473  H   ARG    32      10.043  16.745  35.552  0.00  0.00           H
ATOM    474  HA  ARG    32      10.479  14.127  36.622  0.00  0.00           H
ATOM    475  HB2 ARG    32       8.487  15.480  37.369  0.00  0.00           H
ATOM    476  HB3 ARG    32       8.067  15.932  35.807  0.00  0.00           H
ATOM    477  HG2 ARG    32       7.215  13.889  35.135  0.00  0.00           H
ATOM    478  HG3 ARG    32       8.050  13.042  36.486  0.00  0.00           H
ATOM    479  HD2 ARG    32       6.668  14.346  38.028  0.00  0.00           H
ATOM    480  HD3 ARG    32       5.846  15.186  36.724  0.00  0.00           H
ATOM    481  HE  ARG    32       5.658  12.210  36.625  0.00  0.00           H
ATOM    482 1HH1 ARG    32       3.729  11.423  36.398  0.00  0.00           H
ATOM    483 2HH1 ARG    32       2.371  12.298  36.910  0.00  0.00           H
ATOM    484 1HH2 ARG    32       4.148  14.916  38.459  0.00  0.00           H
ATOM    485 2HH2 ARG    32       2.664  14.019  38.499  0.00  0.00           H
ATOM    486  N   ARG    33       9.597  14.367  33.423  0.00  0.00           N
ATOM    487  CA  ARG    33       9.713  13.716  32.101  0.00  0.00           C
ATOM    488  C   ARG    33      11.026  13.028  31.786  0.00  0.00           C
ATOM    489  O   ARG    33      11.037  12.027  31.106  0.00  0.00           O
ATOM    490  CB  ARG    33       9.328  14.688  30.948  0.00  0.00           C
ATOM    491  CG  ARG    33       9.183  14.072  29.590  0.00  0.00           C
ATOM    492  CD  ARG    33       8.534  15.034  28.486  0.00  0.00           C
ATOM    493  NE  ARG    33       9.362  16.279  28.252  0.00  0.00           N
ATOM    494  CZ  ARG    33       9.134  17.538  28.476  0.00  0.00           C
ATOM    495  NH1 ARG    33       8.224  17.900  29.308  0.00  0.00           N
ATOM    496  NH2 ARG    33       9.849  18.493  27.912  0.00  0.00           N
ATOM    497  H   ARG    33       9.592  15.377  33.421  0.00  0.00           H
ATOM    498  HA  ARG    33       9.012  12.897  31.950  0.00  0.00           H
ATOM    499  HB2 ARG    33       8.338  15.079  31.180  0.00  0.00           H
ATOM    500  HB3 ARG    33      10.151  15.402  30.993  0.00  0.00           H
ATOM    501  HG2 ARG    33      10.176  13.881  29.181  0.00  0.00           H
ATOM    502  HG3 ARG    33       8.660  13.119  29.665  0.00  0.00           H
ATOM    503  HD2 ARG    33       8.427  14.527  27.527  0.00  0.00           H
ATOM    504  HD3 ARG    33       7.499  15.294  28.712  0.00  0.00           H
ATOM    505  HE  ARG    33      10.134  16.084  27.630  0.00  0.00           H
ATOM    506 1HH1 ARG    33       7.744  17.235  29.899  0.00  0.00           H
ATOM    507 2HH1 ARG    33       8.132  18.903  29.383  0.00  0.00           H
ATOM    508 1HH2 ARG    33      10.685  18.253  27.399  0.00  0.00           H
ATOM    509 2HH2 ARG    33       9.711  19.418  28.295  0.00  0.00           H
ATOM    510  N   SER    34      12.127  13.460  32.435  0.00  0.00           N
ATOM    511  CA  SER    34      13.411  12.814  32.283  0.00  0.00           C
ATOM    512  C   SER    34      13.677  11.649  33.179  0.00  0.00           C
ATOM    513  O   SER    34      14.018  10.577  32.709  0.00  0.00           O
ATOM    514  CB  SER    34      14.590  13.827  32.325  0.00  0.00           C
ATOM    515  OG  SER    34      14.493  14.705  31.189  0.00  0.00           O
ATOM    516  H   SER    34      12.109  14.197  33.125  0.00  0.00           H
ATOM    517  HA  SER    34      13.452  12.404  31.274  0.00  0.00           H
ATOM    518  HB2 SER    34      14.578  14.452  33.217  0.00  0.00           H
ATOM    519  HB3 SER    34      15.544  13.304  32.272  0.00  0.00           H
ATOM    520  HG  SER    34      13.879  15.411  31.404  0.00  0.00           H
ATOM    521  N   VAL    35      13.366  11.861  34.456  0.00  0.00           N
ATOM    522  CA  VAL    35      13.635  10.937  35.600  0.00  0.00           C
ATOM    523  C   VAL    35      12.701   9.763  35.495  0.00  0.00           C
ATOM    524  O   VAL    35      13.057   8.644  35.834  0.00  0.00           O
ATOM    525  CB  VAL    35      13.424  11.750  36.955  0.00  0.00           C
ATOM    526  CG1 VAL    35      13.460  10.824  38.146  0.00  0.00           C
ATOM    527  CG2 VAL    35      14.609  12.695  37.022  0.00  0.00           C
ATOM    528  H   VAL    35      13.106  12.789  34.759  0.00  0.00           H
ATOM    529  HA  VAL    35      14.618  10.467  35.625  0.00  0.00           H
ATOM    530  HB  VAL    35      12.496  12.314  36.864  0.00  0.00           H
ATOM    531 1HG1 VAL    35      14.104   9.982  37.896  0.00  0.00           H
ATOM    532 2HG1 VAL    35      13.725  11.309  39.085  0.00  0.00           H
ATOM    533 3HG1 VAL    35      12.454  10.497  38.414  0.00  0.00           H
ATOM    534 1HG2 VAL    35      15.528  12.122  36.906  0.00  0.00           H
ATOM    535 2HG2 VAL    35      14.427  13.475  36.282  0.00  0.00           H
ATOM    536 3HG2 VAL    35      14.495  13.244  37.957  0.00  0.00           H
ATOM    537  N   THR    36      11.479   9.962  34.929  0.00  0.00           N
ATOM    538  CA  THR    36      10.444   8.910  34.763  0.00  0.00           C
ATOM    539  C   THR    36      10.910   7.768  33.867  0.00  0.00           C
ATOM    540  O   THR    36      10.488   6.572  34.059  0.00  0.00           O
ATOM    541  CB  THR    36       9.080   9.398  34.352  0.00  0.00           C
ATOM    542  CG2 THR    36       8.309   9.955  35.478  0.00  0.00           C
ATOM    543  OG1 THR    36       9.163  10.384  33.439  0.00  0.00           O
ATOM    544  H   THR    36      11.173  10.886  34.661  0.00  0.00           H
ATOM    545  HA  THR    36      10.383   8.437  35.743  0.00  0.00           H
ATOM    546  HB  THR    36       8.600   8.505  33.952  0.00  0.00           H
ATOM    547  HG1 THR    36       9.658  11.120  33.807  0.00  0.00           H
ATOM    548 1HG2 THR    36       7.328  10.291  35.144  0.00  0.00           H
ATOM    549 2HG2 THR    36       8.068   9.194  36.220  0.00  0.00           H
ATOM    550 3HG2 THR    36       8.808  10.766  36.009  0.00  0.00           H
ATOM    551  N   LYS    37      11.889   8.033  32.986  0.00  0.00           N
ATOM    552  CA  LYS    37      12.611   7.070  32.115  0.00  0.00           C
ATOM    553  C   LYS    37      14.157   7.147  32.229  0.00  0.00           C
ATOM    554  O   LYS    37      14.808   6.678  31.334  0.00  0.00           O
ATOM    555  CB  LYS    37      12.052   7.275  30.657  0.00  0.00           C
ATOM    556  CG  LYS    37      12.445   8.621  30.055  0.00  0.00           C
ATOM    557  CD  LYS    37      11.873   8.699  28.676  0.00  0.00           C
ATOM    558  CE  LYS    37      11.960  10.068  28.134  0.00  0.00           C
ATOM    559  NZ  LYS    37      10.788  10.329  27.256  0.00  0.00           N
ATOM    560  H   LYS    37      12.240   8.980  32.962  0.00  0.00           H
ATOM    561  HA  LYS    37      12.252   6.080  32.398  0.00  0.00           H
ATOM    562  HB2 LYS    37      12.515   6.550  29.988  0.00  0.00           H
ATOM    563  HB3 LYS    37      10.963   7.218  30.628  0.00  0.00           H
ATOM    564  HG2 LYS    37      12.058   9.387  30.727  0.00  0.00           H
ATOM    565  HG3 LYS    37      13.515   8.823  30.028  0.00  0.00           H
ATOM    566  HD2 LYS    37      12.372   7.952  28.057  0.00  0.00           H
ATOM    567  HD3 LYS    37      10.820   8.424  28.742  0.00  0.00           H
ATOM    568  HE2 LYS    37      11.904  10.758  28.977  0.00  0.00           H
ATOM    569  HE3 LYS    37      12.878  10.212  27.563  0.00  0.00           H
ATOM    570  HZ1 LYS    37      10.708  11.334  27.186  0.00  0.00           H
ATOM    571  HZ2 LYS    37      11.012  10.046  26.312  0.00  0.00           H
ATOM    572  HZ3 LYS    37       9.908   9.885  27.478  0.00  0.00           H
ATOM    573  N   SER    38      14.616   7.658  33.346  0.00  0.00           N
ATOM    574  CA  SER    38      16.057   7.869  33.591  0.00  0.00           C
ATOM    575  C   SER    38      16.861   8.464  32.390  0.00  0.00           C
ATOM    576  O   SER    38      17.891   7.926  31.944  0.00  0.00           O
ATOM    577  CB  SER    38      16.700   6.601  34.122  0.00  0.00           C
ATOM    578  OG  SER    38      15.881   6.090  35.199  0.00  0.00           O
ATOM    579  H   SER    38      13.891   7.974  33.975  0.00  0.00           H
ATOM    580  HA  SER    38      16.298   8.613  34.350  0.00  0.00           H
ATOM    581  HB2 SER    38      16.865   5.901  33.303  0.00  0.00           H
ATOM    582  HB3 SER    38      17.702   6.834  34.482  0.00  0.00           H
ATOM    583  HG  SER    38      15.103   5.677  34.819  0.00  0.00           H
ATOM    584  N   ALA    39      16.314   9.415  31.661  0.00  0.00           N
ATOM    585  CA  ALA    39      16.784  10.002  30.436  0.00  0.00           C
ATOM    586  C   ALA    39      18.187  10.451  30.399  0.00  0.00           C
ATOM    587  O   ALA    39      18.717  10.868  31.372  0.00  0.00           O
ATOM    588  CB  ALA    39      15.824  11.033  29.847  0.00  0.00           C
ATOM    589  H   ALA    39      15.448   9.790  32.022  0.00  0.00           H
ATOM    590  HA  ALA    39      16.743   9.234  29.663  0.00  0.00           H
ATOM    591  HB1 ALA    39      14.859  10.551  29.690  0.00  0.00           H
ATOM    592  HB2 ALA    39      15.753  11.831  30.585  0.00  0.00           H
ATOM    593  HB3 ALA    39      16.192  11.528  28.948  0.00  0.00           H
ATOM    594  N   VAL    40      18.728  10.394  29.226  0.00  0.00           N
ATOM    595  CA  VAL    40      20.096  10.839  28.863  0.00  0.00           C
ATOM    596  C   VAL    40      20.056  11.741  27.599  0.00  0.00           C
ATOM    597  O   VAL    40      19.244  11.500  26.717  0.00  0.00           O
ATOM    598  CB  VAL    40      21.026   9.632  28.633  0.00  0.00           C
ATOM    599  CG1 VAL    40      22.393  10.062  28.172  0.00  0.00           C
ATOM    600  CG2 VAL    40      21.213   8.783  29.912  0.00  0.00           C
ATOM    601  H   VAL    40      18.129  10.140  28.454  0.00  0.00           H
ATOM    602  HA  VAL    40      20.522  11.416  29.684  0.00  0.00           H
ATOM    603  HB  VAL    40      20.632   9.030  27.815  0.00  0.00           H
ATOM    604 1HG1 VAL    40      23.054   9.195  28.171  0.00  0.00           H
ATOM    605 2HG1 VAL    40      22.435  10.534  27.192  0.00  0.00           H
ATOM    606 3HG1 VAL    40      22.905  10.744  28.852  0.00  0.00           H
ATOM    607 1HG2 VAL    40      20.252   8.452  30.304  0.00  0.00           H
ATOM    608 2HG2 VAL    40      21.938   7.997  29.703  0.00  0.00           H
ATOM    609 3HG2 VAL    40      21.754   9.412  30.619  0.00  0.00           H
ATOM    610  N   TYR    41      20.960  12.691  27.568  0.00  0.00           N
ATOM    611  CA  TYR    41      21.125  13.598  26.510  0.00  0.00           C
ATOM    612  C   TYR    41      22.596  13.754  26.107  0.00  0.00           C
ATOM    613  O   TYR    41      23.521  13.420  26.784  0.00  0.00           O
ATOM    614  CB  TYR    41      20.514  14.947  26.845  0.00  0.00           C
ATOM    615  CG  TYR    41      19.026  14.851  27.169  0.00  0.00           C
ATOM    616  CD1 TYR    41      18.475  15.166  28.496  0.00  0.00           C
ATOM    617  CD2 TYR    41      18.074  14.533  26.169  0.00  0.00           C
ATOM    618  CE1 TYR    41      17.099  14.900  28.773  0.00  0.00           C
ATOM    619  CE2 TYR    41      16.704  14.380  26.375  0.00  0.00           C
ATOM    620  CZ  TYR    41      16.148  14.584  27.690  0.00  0.00           C
ATOM    621  OH  TYR    41      14.827  14.530  27.988  0.00  0.00           O
ATOM    622  H   TYR    41      21.659  12.761  28.293  0.00  0.00           H
ATOM    623  HA  TYR    41      20.541  13.193  25.684  0.00  0.00           H
ATOM    624  HB2 TYR    41      20.994  15.253  27.774  0.00  0.00           H
ATOM    625  HB3 TYR    41      20.648  15.709  26.078  0.00  0.00           H
ATOM    626  HD1 TYR    41      19.214  15.558  29.178  0.00  0.00           H
ATOM    627  HD2 TYR    41      18.468  14.378  25.175  0.00  0.00           H
ATOM    628  HE1 TYR    41      16.684  14.987  29.766  0.00  0.00           H
ATOM    629  HE2 TYR    41      16.037  14.410  25.526  0.00  0.00           H
ATOM    630  HH  TYR    41      14.700  14.620  28.936  0.00  0.00           H
ATOM    631  N   CYS    42      22.854  14.275  24.917  0.00  0.00           N
ATOM    632  CA  CYS    42      24.045  15.046  24.527  0.00  0.00           C
ATOM    633  C   CYS    42      23.644  16.263  23.790  0.00  0.00           C
ATOM    634  O   CYS    42      22.606  16.465  23.216  0.00  0.00           O
ATOM    635  CB  CYS    42      25.006  14.151  23.764  0.00  0.00           C
ATOM    636  SG  CYS    42      26.688  14.723  24.169  0.00  0.00           S
ATOM    637  H   CYS    42      22.065  14.296  24.286  0.00  0.00           H
ATOM    638  HA  CYS    42      24.601  15.440  25.378  0.00  0.00           H
ATOM    639  HB2 CYS    42      24.903  13.194  24.275  0.00  0.00           H
ATOM    640  HB3 CYS    42      24.744  14.253  22.711  0.00  0.00           H
ATOM    641  HG  CYS    42      27.238  13.775  23.405  0.00  0.00           H
ATOM    642  N   CYS    43      24.462  17.308  23.852  0.00  0.00           N
ATOM    643  CA  CYS    43      24.206  18.677  23.311  0.00  0.00           C
ATOM    644  C   CYS    43      25.222  18.917  22.170  0.00  0.00           C
ATOM    645  O   CYS    43      26.430  19.115  22.285  0.00  0.00           O
ATOM    646  CB  CYS    43      24.449  19.688  24.463  0.00  0.00           C
ATOM    647  SG  CYS    43      24.314  21.406  23.888  0.00  0.00           S
ATOM    648  HN  CYS    43      25.302  17.346  24.413  0.00  0.00           H
ATOM    649  HA  CYS    43      23.199  18.752  22.900  0.00  0.00           H
ATOM    650  HB2 CYS    43      23.734  19.407  25.237  0.00  0.00           H
ATOM    651  HB3 CYS    43      25.429  19.573  24.926  0.00  0.00           H
ATOM    652  N   LYS    44      24.649  18.986  20.939  0.00  0.00           N
ATOM    653  CA  LYS    44      25.374  18.972  19.698  0.00  0.00           C
ATOM    654  C   LYS    44      25.585  20.494  19.331  0.00  0.00           C
ATOM    655  O   LYS    44      26.452  20.778  18.533  0.00  0.00           O
ATOM    656  CB  LYS    44      24.833  18.080  18.576  0.00  0.00           C
ATOM    657  CG  LYS    44      24.928  16.587  18.825  0.00  0.00           C
ATOM    658  CD  LYS    44      26.355  16.082  19.188  0.00  0.00           C
ATOM    659  CE  LYS    44      27.494  16.448  18.295  0.00  0.00           C
ATOM    660  NZ  LYS    44      27.199  16.131  16.885  0.00  0.00           N
ATOM    661  H   LYS    44      23.642  18.922  20.885  0.00  0.00           H
ATOM    662  HA  LYS    44      26.387  18.636  19.915  0.00  0.00           H
ATOM    663  HB2 LYS    44      23.770  18.307  18.496  0.00  0.00           H
ATOM    664  HB3 LYS    44      25.398  18.322  17.676  0.00  0.00           H
ATOM    665  HG2 LYS    44      24.213  16.384  19.622  0.00  0.00           H
ATOM    666  HG3 LYS    44      24.463  16.137  17.948  0.00  0.00           H
ATOM    667  HD2 LYS    44      26.569  16.346  20.224  0.00  0.00           H
ATOM    668  HD3 LYS    44      26.323  14.993  19.154  0.00  0.00           H
ATOM    669  HE2 LYS    44      27.611  17.532  18.302  0.00  0.00           H
ATOM    670  HE3 LYS    44      28.420  15.938  18.561  0.00  0.00           H
ATOM    671  HZ1 LYS    44      27.987  16.423  16.325  0.00  0.00           H
ATOM    672  HZ2 LYS    44      27.156  15.156  16.628  0.00  0.00           H
ATOM    673  HZ3 LYS    44      26.376  16.656  16.624  0.00  0.00           H
ATOM    674  N   PHE    45      24.829  21.332  19.931  0.00  0.00           N
ATOM    675  CA  PHE    45      25.184  22.770  19.925  0.00  0.00           C
ATOM    676  C   PHE    45      26.525  23.152  20.500  0.00  0.00           C
ATOM    677  O   PHE    45      27.124  24.085  19.993  0.00  0.00           O
ATOM    678  CB  PHE    45      24.042  23.468  20.623  0.00  0.00           C
ATOM    679  CG  PHE    45      22.641  23.277  20.207  0.00  0.00           C
ATOM    680  CD1 PHE    45      21.629  22.801  21.138  0.00  0.00           C
ATOM    681  CD2 PHE    45      22.330  23.438  18.812  0.00  0.00           C
ATOM    682  CE1 PHE    45      20.369  22.480  20.718  0.00  0.00           C
ATOM    683  CE2 PHE    45      20.952  23.290  18.464  0.00  0.00           C
ATOM    684  CZ  PHE    45      20.018  22.769  19.377  0.00  0.00           C
ATOM    685  H   PHE    45      23.995  21.009  20.398  0.00  0.00           H
ATOM    686  HA  PHE    45      25.279  22.996  18.863  0.00  0.00           H
ATOM    687  HB2 PHE    45      24.021  23.314  21.702  0.00  0.00           H
ATOM    688  HB3 PHE    45      24.326  24.507  20.462  0.00  0.00           H
ATOM    689  HD1 PHE    45      21.813  22.430  22.136  0.00  0.00           H
ATOM    690  HD2 PHE    45      23.105  23.766  18.134  0.00  0.00           H
ATOM    691  HE1 PHE    45      19.624  22.236  21.461  0.00  0.00           H
ATOM    692  HE2 PHE    45      20.607  23.360  17.444  0.00  0.00           H
ATOM    693  HZ  PHE    45      19.037  22.536  18.988  0.00  0.00           H
ATOM    694  N   GLY    46      27.098  22.436  21.454  0.00  0.00           N
ATOM    695  CA  GLY    46      28.485  22.770  22.023  0.00  0.00           C
ATOM    696  C   GLY    46      28.815  22.136  23.413  0.00  0.00           C
ATOM    697  O   GLY    46      29.960  22.130  23.828  0.00  0.00           O
ATOM    698  H   GLY    46      26.549  21.719  21.905  0.00  0.00           H
ATOM    699  HA2 GLY    46      29.248  22.394  21.341  0.00  0.00           H
ATOM    700  HA3 GLY    46      28.585  23.846  22.164  0.00  0.00           H
ATOM    701  N   ARG    47      27.792  21.628  24.074  0.00  0.00           N
ATOM    702  CA  ARG    47      27.665  21.411  25.548  0.00  0.00           C
ATOM    703  C   ARG    47      27.895  22.623  26.482  0.00  0.00           C
ATOM    704  O   ARG    47      28.138  22.368  27.687  0.00  0.00           O
ATOM    705  CB  ARG    47      28.605  20.246  25.896  0.00  0.00           C
ATOM    706  CG  ARG    47      28.412  18.920  25.117  0.00  0.00           C
ATOM    707  CD  ARG    47      29.045  17.687  25.602  0.00  0.00           C
ATOM    708  NE  ARG    47      28.497  17.156  26.847  0.00  0.00           N
ATOM    709  CZ  ARG    47      29.093  16.299  27.644  0.00  0.00           C
ATOM    710  NH1 ARG    47      30.346  15.983  27.564  0.00  0.00           N
ATOM    711  NH2 ARG    47      28.423  15.550  28.439  0.00  0.00           N
ATOM    712  H   ARG    47      26.980  21.498  23.489  0.00  0.00           H
ATOM    713  HA  ARG    47      26.663  21.066  25.803  0.00  0.00           H
ATOM    714  HB2 ARG    47      29.633  20.574  25.736  0.00  0.00           H
ATOM    715  HB3 ARG    47      28.446  20.003  26.946  0.00  0.00           H
ATOM    716  HG2 ARG    47      27.359  18.644  25.065  0.00  0.00           H
ATOM    717  HG3 ARG    47      28.821  18.994  24.109  0.00  0.00           H
ATOM    718  HD2 ARG    47      28.947  16.903  24.852  0.00  0.00           H
ATOM    719  HD3 ARG    47      30.047  17.960  25.930  0.00  0.00           H
ATOM    720  HE  ARG    47      27.564  17.395  27.153  0.00  0.00           H
ATOM    721 1HH1 ARG    47      30.971  16.482  26.948  0.00  0.00           H
ATOM    722 2HH1 ARG    47      30.677  15.177  28.074  0.00  0.00           H
ATOM    723 1HH2 ARG    47      27.415  15.522  28.498  0.00  0.00           H
ATOM    724 2HH2 ARG    47      28.953  14.903  29.004  0.00  0.00           H
ATOM    725  N   ALA    48      27.773  23.861  25.992  0.00  0.00           N
ATOM    726  CA  ALA    48      27.914  25.098  26.734  0.00  0.00           C
ATOM    727  C   ALA    48      26.639  26.004  26.836  0.00  0.00           C
ATOM    728  O   ALA    48      26.797  27.272  26.909  0.00  0.00           O
ATOM    729  CB  ALA    48      29.014  25.827  25.934  0.00  0.00           C
ATOM    730  H   ALA    48      27.418  23.967  25.052  0.00  0.00           H
ATOM    731  HA  ALA    48      28.216  24.766  27.727  0.00  0.00           H
ATOM    732  HB1 ALA    48      29.310  26.773  26.389  0.00  0.00           H
ATOM    733  HB2 ALA    48      29.905  25.203  26.004  0.00  0.00           H
ATOM    734  HB3 ALA    48      28.708  25.982  24.899  0.00  0.00           H
ATOM    735  N   CYS    49      25.448  25.437  26.691  0.00  0.00           N
ATOM    736  CA  CYS    49      24.323  26.288  26.360  0.00  0.00           C
ATOM    737  C   CYS    49      24.021  27.332  27.511  0.00  0.00           C
ATOM    738  O   CYS    49      23.867  26.891  28.678  0.00  0.00           O
ATOM    739  CB  CYS    49      23.121  25.372  26.198  0.00  0.00           C
ATOM    740  SG  CYS    49      23.483  24.314  24.744  0.00  0.00           S
ATOM    741  HN  CYS    49      25.244  24.449  26.755  0.00  0.00           H
ATOM    742  HA  CYS    49      24.508  26.787  25.408  0.00  0.00           H
ATOM    743  HB2 CYS    49      22.956  24.829  27.130  0.00  0.00           H
ATOM    744  HB3 CYS    49      22.267  26.032  26.052  0.00  0.00           H
ATOM    745  N   GLU    50      24.010  28.602  27.136  0.00  0.00           N
ATOM    746  CA  GLU    50      23.972  29.767  27.931  0.00  0.00           C
ATOM    747  C   GLU    50      22.609  30.180  28.530  0.00  0.00           C
ATOM    748  O   GLU    50      22.468  31.287  29.156  0.00  0.00           O
ATOM    749  CB  GLU    50      24.536  30.846  27.007  0.00  0.00           C
ATOM    750  CG  GLU    50      23.762  31.239  25.767  0.00  0.00           C
ATOM    751  CD  GLU    50      24.642  32.111  24.853  0.00  0.00           C
ATOM    752  OE1 GLU    50      24.637  33.349  24.972  0.00  0.00           O
ATOM    753  OE2 GLU    50      25.531  31.546  24.162  0.00  0.00           O
ATOM    754  H   GLU    50      24.337  28.697  26.185  0.00  0.00           H
ATOM    755  HA  GLU    50      24.594  29.619  28.814  0.00  0.00           H
ATOM    756  HB2 GLU    50      24.700  31.768  27.565  0.00  0.00           H
ATOM    757  HB3 GLU    50      25.519  30.492  26.698  0.00  0.00           H
ATOM    758  HG2 GLU    50      23.452  30.334  25.245  0.00  0.00           H
ATOM    759  HG3 GLU    50      22.886  31.764  26.148  0.00  0.00           H
ATOM    760  N   MET    51      21.587  29.444  28.128  0.00  0.00           N
ATOM    761  CA  MET    51      20.187  29.559  28.642  0.00  0.00           C
ATOM    762  C   MET    51      19.660  31.015  28.535  0.00  0.00           C
ATOM    763  O   MET    51      18.772  31.517  29.325  0.00  0.00           O
ATOM    764  CB  MET    51      20.155  29.124  30.137  0.00  0.00           C
ATOM    765  CG  MET    51      20.673  27.657  30.371  0.00  0.00           C
ATOM    766  SD  MET    51      19.755  26.222  29.886  0.00  0.00           S
ATOM    767  CE  MET    51      18.553  26.233  31.165  0.00  0.00           C
ATOM    768  H   MET    51      21.859  28.575  27.691  0.00  0.00           H
ATOM    769  HA  MET    51      19.452  29.004  28.060  0.00  0.00           H
ATOM    770  HB2 MET    51      20.807  29.816  30.670  0.00  0.00           H
ATOM    771  HB3 MET    51      19.157  29.011  30.558  0.00  0.00           H
ATOM    772  HG2 MET    51      21.540  27.534  29.725  0.00  0.00           H
ATOM    773  HG3 MET    51      20.976  27.577  31.415  0.00  0.00           H
ATOM    774  HE1 MET    51      18.243  27.246  31.419  0.00  0.00           H
ATOM    775  HE2 MET    51      17.758  25.519  30.953  0.00  0.00           H
ATOM    776  HE3 MET    51      19.069  25.843  32.043  0.00  0.00           H
ATOM    777  N   ASP    52      20.057  31.865  27.597  0.00  0.00           N
ATOM    778  CA  ASP    52      19.144  32.887  27.047  0.00  0.00           C
ATOM    779  C   ASP    52      17.831  32.336  26.512  0.00  0.00           C
ATOM    780  O   ASP    52      17.785  31.108  26.181  0.00  0.00           O
ATOM    781  CB  ASP    52      19.909  33.601  25.961  0.00  0.00           C
ATOM    782  CG  ASP    52      19.046  34.814  25.569  0.00  0.00           C
ATOM    783  OD1 ASP    52      18.381  34.698  24.492  0.00  0.00           O
ATOM    784  OD2 ASP    52      18.882  35.808  26.332  0.00  0.00           O
ATOM    785  H   ASP    52      20.719  31.490  26.934  0.00  0.00           H
ATOM    786  HA  ASP    52      18.985  33.666  27.792  0.00  0.00           H
ATOM    787  HB2 ASP    52      20.870  33.928  26.358  0.00  0.00           H
ATOM    788  HB3 ASP    52      20.194  33.003  25.096  0.00  0.00           H
ATOM    789  N   MET    53      16.800  33.164  26.331  0.00  0.00           N
ATOM    790  CA  MET    53      15.518  32.862  25.663  0.00  0.00           C
ATOM    791  C   MET    53      15.753  31.875  24.476  0.00  0.00           C
ATOM    792  O   MET    53      15.063  30.845  24.349  0.00  0.00           O
ATOM    793  CB  MET    53      14.860  34.137  25.214  0.00  0.00           C
ATOM    794  CG  MET    53      13.988  34.762  26.314  0.00  0.00           C
ATOM    795  SD  MET    53      14.877  34.973  27.904  0.00  0.00           S
ATOM    796  CE  MET    53      13.678  35.997  28.825  0.00  0.00           C
ATOM    797  H   MET    53      16.906  34.117  26.646  0.00  0.00           H
ATOM    798  HA  MET    53      14.928  32.303  26.389  0.00  0.00           H
ATOM    799  HB2 MET    53      15.639  34.879  25.034  0.00  0.00           H
ATOM    800  HB3 MET    53      14.267  33.989  24.312  0.00  0.00           H
ATOM    801  HG2 MET    53      13.509  35.715  26.093  0.00  0.00           H
ATOM    802  HG3 MET    53      13.196  34.019  26.414  0.00  0.00           H
ATOM    803  HE1 MET    53      12.779  35.388  28.911  0.00  0.00           H
ATOM    804  HE2 MET    53      14.140  36.126  29.805  0.00  0.00           H
ATOM    805  HE3 MET    53      13.561  36.926  28.267  0.00  0.00           H
ATOM    806  N   TYR    54      16.777  32.104  23.654  0.00  0.00           N
ATOM    807  CA  TYR    54      16.998  31.334  22.426  0.00  0.00           C
ATOM    808  C   TYR    54      17.364  29.853  22.583  0.00  0.00           C
ATOM    809  O   TYR    54      17.318  29.114  21.592  0.00  0.00           O
ATOM    810  CB  TYR    54      18.087  32.050  21.557  0.00  0.00           C
ATOM    811  CG  TYR    54      18.156  31.437  20.140  0.00  0.00           C
ATOM    812  CD1 TYR    54      17.349  31.945  19.102  0.00  0.00           C
ATOM    813  CD2 TYR    54      19.051  30.423  19.792  0.00  0.00           C
ATOM    814  CE1 TYR    54      17.617  31.579  17.748  0.00  0.00           C
ATOM    815  CE2 TYR    54      19.234  29.963  18.471  0.00  0.00           C
ATOM    816  CZ  TYR    54      18.542  30.547  17.446  0.00  0.00           C
ATOM    817  OH  TYR    54      18.757  30.146  16.198  0.00  0.00           O
ATOM    818  H   TYR    54      17.407  32.888  23.747  0.00  0.00           H
ATOM    819  HA  TYR    54      16.101  31.169  21.828  0.00  0.00           H
ATOM    820  HB2 TYR    54      17.872  33.107  21.398  0.00  0.00           H
ATOM    821  HB3 TYR    54      19.100  31.978  21.952  0.00  0.00           H
ATOM    822  HD1 TYR    54      16.682  32.763  19.327  0.00  0.00           H
ATOM    823  HD2 TYR    54      19.538  29.983  20.650  0.00  0.00           H
ATOM    824  HE1 TYR    54      17.158  32.030  16.880  0.00  0.00           H
ATOM    825  HE2 TYR    54      19.909  29.136  18.304  0.00  0.00           H
ATOM    826  HH  TYR    54      18.243  30.721  15.629  0.00  0.00           H
ATOM    827  N   TRP    55      17.722  29.500  23.813  0.00  0.00           N
ATOM    828  CA  TRP    55      18.276  28.194  24.127  0.00  0.00           C
ATOM    829  C   TRP    55      17.595  27.501  25.305  0.00  0.00           C
ATOM    830  O   TRP    55      17.631  26.288  25.293  0.00  0.00           O
ATOM    831  CB  TRP    55      19.755  28.250  24.623  0.00  0.00           C
ATOM    832  CG  TRP    55      20.752  28.724  23.594  0.00  0.00           C
ATOM    833  CD1 TRP    55      21.348  29.904  23.439  0.00  0.00           C
ATOM    834  CD2 TRP    55      20.969  28.003  22.312  0.00  0.00           C
ATOM    835  CE2 TRP    55      21.756  28.845  21.470  0.00  0.00           C
ATOM    836  CE3 TRP    55      20.549  26.745  21.818  0.00  0.00           C
ATOM    837  NE1 TRP    55      22.044  29.959  22.253  0.00  0.00           N
ATOM    838  CZ2 TRP    55      22.223  28.411  20.236  0.00  0.00           C
ATOM    839  CZ3 TRP    55      20.975  26.332  20.521  0.00  0.00           C
ATOM    840  CH2 TRP    55      21.809  27.187  19.758  0.00  0.00           C
ATOM    841  H   TRP    55      17.678  30.272  24.462  0.00  0.00           H
ATOM    842  HA  TRP    55      18.278  27.511  23.278  0.00  0.00           H
ATOM    843  HB2 TRP    55      19.872  28.889  25.499  0.00  0.00           H
ATOM    844  HB3 TRP    55      20.079  27.337  25.123  0.00  0.00           H
ATOM    845  HD1 TRP    55      21.387  30.690  24.178  0.00  0.00           H
ATOM    846  HE1 TRP    55      22.577  30.768  21.969  0.00  0.00           H
ATOM    847  HE3 TRP    55      19.809  26.129  22.306  0.00  0.00           H
ATOM    848  HZ2 TRP    55      22.888  29.100  19.737  0.00  0.00           H
ATOM    849  HZ3 TRP    55      20.761  25.362  20.097  0.00  0.00           H
ATOM    850  HH2 TRP    55      22.110  26.810  18.792  0.00  0.00           H
ATOM    851  N   ARG    56      17.040  28.271  26.300  0.00  0.00           N
ATOM    852  CA  ARG    56      16.551  27.715  27.615  0.00  0.00           C
ATOM    853  C   ARG    56      15.423  26.667  27.490  0.00  0.00           C
ATOM    854  O   ARG    56      15.172  25.980  28.493  0.00  0.00           O
ATOM    855  CB  ARG    56      16.226  28.897  28.572  0.00  0.00           C
ATOM    856  CG  ARG    56      14.907  29.561  28.064  0.00  0.00           C
ATOM    857  CD  ARG    56      14.713  30.834  28.867  0.00  0.00           C
ATOM    858  NE  ARG    56      13.542  31.471  28.346  0.00  0.00           N
ATOM    859  CZ  ARG    56      12.837  32.406  28.926  0.00  0.00           C
ATOM    860  NH1 ARG    56      13.024  32.794  30.151  0.00  0.00           N
ATOM    861  NH2 ARG    56      11.796  32.826  28.252  0.00  0.00           N
ATOM    862  H   ARG    56      17.202  29.266  26.259  0.00  0.00           H
ATOM    863  HA  ARG    56      17.432  27.274  28.080  0.00  0.00           H
ATOM    864  HB2 ARG    56      16.029  28.408  29.526  0.00  0.00           H
ATOM    865  HB3 ARG    56      16.995  29.669  28.536  0.00  0.00           H
ATOM    866  HG2 ARG    56      14.905  29.951  27.045  0.00  0.00           H
ATOM    867  HG3 ARG    56      14.087  28.888  28.316  0.00  0.00           H
ATOM    868  HD2 ARG    56      14.603  30.600  29.926  0.00  0.00           H
ATOM    869  HD3 ARG    56      15.537  31.544  28.798  0.00  0.00           H
ATOM    870  HE  ARG    56      13.276  31.136  27.432  0.00  0.00           H
ATOM    871 1HH1 ARG    56      13.736  32.306  30.675  0.00  0.00           H
ATOM    872 2HH1 ARG    56      12.368  33.467  30.517  0.00  0.00           H
ATOM    873 1HH2 ARG    56      11.648  32.617  27.275  0.00  0.00           H
ATOM    874 2HH2 ARG    56      11.165  33.469  28.708  0.00  0.00           H
ATOM    875  N   ARG    57      14.751  26.573  26.303  0.00  0.00           N
ATOM    876  CA  ARG    57      13.762  25.523  25.985  0.00  0.00           C
ATOM    877  C   ARG    57      14.131  24.616  24.797  0.00  0.00           C
ATOM    878  O   ARG    57      13.238  23.973  24.303  0.00  0.00           O
ATOM    879  CB  ARG    57      12.401  26.211  25.706  0.00  0.00           C
ATOM    880  CG  ARG    57      11.776  26.956  26.918  0.00  0.00           C
ATOM    881  CD  ARG    57      10.395  27.532  26.604  0.00  0.00           C
ATOM    882  NE  ARG    57       9.988  28.442  27.713  0.00  0.00           N
ATOM    883  CZ  ARG    57       9.324  29.544  27.700  0.00  0.00           C
ATOM    884  NH1 ARG    57       9.098  30.295  26.650  0.00  0.00           N
ATOM    885  NH2 ARG    57       8.989  30.032  28.812  0.00  0.00           N
ATOM    886  H   ARG    57      15.053  27.222  25.590  0.00  0.00           H
ATOM    887  HA  ARG    57      13.705  24.814  26.810  0.00  0.00           H
ATOM    888  HB2 ARG    57      12.532  26.960  24.925  0.00  0.00           H
ATOM    889  HB3 ARG    57      11.594  25.579  25.338  0.00  0.00           H
ATOM    890  HG2 ARG    57      11.996  26.384  27.820  0.00  0.00           H
ATOM    891  HG3 ARG    57      12.321  27.885  27.087  0.00  0.00           H
ATOM    892  HD2 ARG    57      10.317  27.989  25.617  0.00  0.00           H
ATOM    893  HD3 ARG    57       9.771  26.642  26.523  0.00  0.00           H
ATOM    894  HE  ARG    57      10.285  28.242  28.657  0.00  0.00           H
ATOM    895 1HH1 ARG    57       9.414  29.888  25.781  0.00  0.00           H
ATOM    896 2HH1 ARG    57       8.436  31.049  26.766  0.00  0.00           H
ATOM    897 1HH2 ARG    57       9.120  29.516  29.670  0.00  0.00           H
ATOM    898 2HH2 ARG    57       8.845  31.028  28.897  0.00  0.00           H
ATOM    899  N   LYS    58      15.406  24.545  24.399  0.00  0.00           N
ATOM    900  CA  LYS    58      15.915  23.846  23.252  0.00  0.00           C
ATOM    901  C   LYS    58      16.991  22.917  23.566  0.00  0.00           C
ATOM    902  O   LYS    58      16.855  21.761  23.125  0.00  0.00           O
ATOM    903  CB  LYS    58      16.349  24.764  22.145  0.00  0.00           C
ATOM    904  CG  LYS    58      16.883  24.334  20.835  0.00  0.00           C
ATOM    905  CD  LYS    58      17.434  25.417  19.929  0.00  0.00           C
ATOM    906  CE  LYS    58      16.363  26.510  19.668  0.00  0.00           C
ATOM    907  NZ  LYS    58      16.821  27.713  18.953  0.00  0.00           N
ATOM    908  H   LYS    58      16.070  25.131  24.884  0.00  0.00           H
ATOM    909  HA  LYS    58      15.132  23.173  22.901  0.00  0.00           H
ATOM    910  HB2 LYS    58      15.487  25.420  22.026  0.00  0.00           H
ATOM    911  HB3 LYS    58      17.013  25.506  22.590  0.00  0.00           H
ATOM    912  HG2 LYS    58      17.728  23.694  21.086  0.00  0.00           H
ATOM    913  HG3 LYS    58      16.111  23.810  20.269  0.00  0.00           H
ATOM    914  HD2 LYS    58      18.287  25.798  20.488  0.00  0.00           H
ATOM    915  HD3 LYS    58      17.902  24.961  19.057  0.00  0.00           H
ATOM    916  HE2 LYS    58      15.575  26.075  19.053  0.00  0.00           H
ATOM    917  HE3 LYS    58      16.036  26.755  20.678  0.00  0.00           H
ATOM    918  HZ1 LYS    58      17.428  27.509  18.173  0.00  0.00           H
ATOM    919  HZ2 LYS    58      15.990  28.152  18.584  0.00  0.00           H
ATOM    920  HZ3 LYS    58      17.356  28.320  19.559  0.00  0.00           H
ATOM    921  N   CYS    59      18.055  23.261  24.327  0.00  0.00           N
ATOM    922  CA  CYS    59      19.007  22.265  24.829  0.00  0.00           C
ATOM    923  C   CYS    59      18.211  21.390  25.871  0.00  0.00           C
ATOM    924  O   CYS    59      17.166  21.817  26.387  0.00  0.00           O
ATOM    925  CB  CYS    59      20.181  23.097  25.345  0.00  0.00           C
ATOM    926  SG  CYS    59      21.489  21.881  25.242  0.00  0.00           S
ATOM    927  HN  CYS    59      18.057  24.220  24.645  0.00  0.00           H
ATOM    928  HA  CYS    59      19.417  21.640  24.037  0.00  0.00           H
ATOM    929  HB2 CYS    59      20.367  23.883  24.615  0.00  0.00           H
ATOM    930  HB3 CYS    59      20.014  23.386  26.383  0.00  0.00           H
ATOM    931  N   GLN    60      18.763  20.170  26.036  0.00  0.00           N
ATOM    932  CA  GLN    60      18.248  19.324  27.133  0.00  0.00           C
ATOM    933  C   GLN    60      19.355  18.829  28.085  0.00  0.00           C
ATOM    934  O   GLN    60      19.159  18.840  29.278  0.00  0.00           O
ATOM    935  CB  GLN    60      17.444  18.151  26.537  0.00  0.00           C
ATOM    936  CG  GLN    60      16.244  18.629  25.646  0.00  0.00           C
ATOM    937  CD  GLN    60      15.620  17.485  24.910  0.00  0.00           C
ATOM    938  NE2 GLN    60      16.282  16.880  23.938  0.00  0.00           N
ATOM    939  OE1 GLN    60      14.470  17.200  25.143  0.00  0.00           O
ATOM    940  H   GLN    60      19.610  19.880  25.568  0.00  0.00           H
ATOM    941  HA  GLN    60      17.533  19.853  27.763  0.00  0.00           H
ATOM    942  HB2 GLN    60      18.181  17.642  25.917  0.00  0.00           H
ATOM    943  HB3 GLN    60      16.985  17.509  27.289  0.00  0.00           H
ATOM    944  HG2 GLN    60      15.462  19.087  26.253  0.00  0.00           H
ATOM    945  HG3 GLN    60      16.577  19.305  24.859  0.00  0.00           H
ATOM    946 1HE2 GLN    60      15.954  16.021  23.519  0.00  0.00           H
ATOM    947 2HE2 GLN    60      17.261  17.072  23.781  0.00  0.00           H
ATOM    948  N   GLU    61      20.532  18.589  27.617  0.00  0.00           N
ATOM    949  CA  GLU    61      21.649  18.183  28.457  0.00  0.00           C
ATOM    950  C   GLU    61      22.056  19.372  29.305  0.00  0.00           C
ATOM    951  O   GLU    61      22.147  19.193  30.488  0.00  0.00           O
ATOM    952  CB  GLU    61      22.810  17.654  27.672  0.00  0.00           C
ATOM    953  CG  GLU    61      23.816  17.025  28.665  0.00  0.00           C
ATOM    954  CD  GLU    61      25.111  16.608  28.057  0.00  0.00           C
ATOM    955  OE1 GLU    61      25.646  17.303  27.195  0.00  0.00           O
ATOM    956  OE2 GLU    61      25.685  15.600  28.575  0.00  0.00           O
ATOM    957  H   GLU    61      20.687  18.492  26.623  0.00  0.00           H
ATOM    958  HA  GLU    61      21.330  17.411  29.158  0.00  0.00           H
ATOM    959  HB2 GLU    61      22.497  16.904  26.945  0.00  0.00           H
ATOM    960  HB3 GLU    61      23.400  18.412  27.159  0.00  0.00           H
ATOM    961  HG2 GLU    61      24.146  17.675  29.476  0.00  0.00           H
ATOM    962  HG3 GLU    61      23.270  16.251  29.204  0.00  0.00           H
ATOM    963  N   CYS    62      22.360  20.509  28.630  0.00  0.00           N
ATOM    964  CA  CYS    62      22.723  21.636  29.421  0.00  0.00           C
ATOM    965  C   CYS    62      21.672  22.118  30.447  0.00  0.00           C
ATOM    966  O   CYS    62      21.902  22.779  31.474  0.00  0.00           O
ATOM    967  CB  CYS    62      22.947  22.785  28.374  0.00  0.00           C
ATOM    968  SG  CYS    62      24.184  22.314  27.148  0.00  0.00           S
ATOM    969  HN  CYS    62      22.405  20.617  27.627  0.00  0.00           H
ATOM    970  HA  CYS    62      23.618  21.405  30.000  0.00  0.00           H
ATOM    971  HB2 CYS    62      21.996  23.158  27.996  0.00  0.00           H
ATOM    972  HB3 CYS    62      23.328  23.683  28.860  0.00  0.00           H
ATOM    973  N   ARG    63      20.413  21.868  30.117  0.00  0.00           N
ATOM    974  CA  ARG    63      19.205  22.003  30.969  0.00  0.00           C
ATOM    975  C   ARG    63      19.158  20.987  32.080  0.00  0.00           C
ATOM    976  O   ARG    63      18.918  21.383  33.230  0.00  0.00           O
ATOM    977  CB  ARG    63      17.885  21.994  30.123  0.00  0.00           C
ATOM    978  CG  ARG    63      16.669  22.495  30.891  0.00  0.00           C
ATOM    979  CD  ARG    63      15.451  22.671  30.038  0.00  0.00           C
ATOM    980  NE  ARG    63      14.268  23.102  30.760  0.00  0.00           N
ATOM    981  CZ  ARG    63      13.145  23.459  30.207  0.00  0.00           C
ATOM    982  NH1 ARG    63      12.792  23.062  28.996  0.00  0.00           N
ATOM    983  NH2 ARG    63      12.261  24.192  30.877  0.00  0.00           N
ATOM    984  H   ARG    63      20.270  21.411  29.228  0.00  0.00           H
ATOM    985  HA  ARG    63      19.384  22.978  31.421  0.00  0.00           H
ATOM    986  HB2 ARG    63      17.948  22.565  29.197  0.00  0.00           H
ATOM    987  HB3 ARG    63      17.602  20.994  29.795  0.00  0.00           H
ATOM    988  HG2 ARG    63      16.352  21.778  31.649  0.00  0.00           H
ATOM    989  HG3 ARG    63      16.847  23.403  31.467  0.00  0.00           H
ATOM    990  HD2 ARG    63      15.749  23.389  29.274  0.00  0.00           H
ATOM    991  HD3 ARG    63      15.200  21.706  29.599  0.00  0.00           H
ATOM    992  HE  ARG    63      14.287  22.978  31.762  0.00  0.00           H
ATOM    993 1HH1 ARG    63      13.447  22.706  28.315  0.00  0.00           H
ATOM    994 2HH1 ARG    63      11.895  23.371  28.650  0.00  0.00           H
ATOM    995 1HH2 ARG    63      12.397  24.455  31.842  0.00  0.00           H
ATOM    996 2HH2 ARG    63      11.393  24.505  30.465  0.00  0.00           H
ATOM    997  N   LEU    64      19.500  19.697  31.939  0.00  0.00           N
ATOM    998  CA  LEU    64      19.477  18.712  33.104  0.00  0.00           C
ATOM    999  C   LEU    64      20.540  18.866  34.116  0.00  0.00           C
ATOM   1000  O   LEU    64      20.329  18.863  35.334  0.00  0.00           O
ATOM   1001  CB  LEU    64      19.597  17.301  32.429  0.00  0.00           C
ATOM   1002  CG  LEU    64      19.310  16.168  33.483  0.00  0.00           C
ATOM   1003  CD1 LEU    64      17.872  16.305  34.041  0.00  0.00           C
ATOM   1004  CD2 LEU    64      19.340  14.793  32.832  0.00  0.00           C
ATOM   1005  H   LEU    64      19.666  19.364  31.000  0.00  0.00           H
ATOM   1006  HA  LEU    64      18.471  18.833  33.508  0.00  0.00           H
ATOM   1007  HB2 LEU    64      18.855  17.183  31.640  0.00  0.00           H
ATOM   1008  HB3 LEU    64      20.597  17.117  32.033  0.00  0.00           H
ATOM   1009  HG  LEU    64      20.066  16.266  34.261  0.00  0.00           H
ATOM   1010 1HD1 LEU    64      17.608  15.346  34.485  0.00  0.00           H
ATOM   1011 2HD1 LEU    64      17.762  17.064  34.814  0.00  0.00           H
ATOM   1012 3HD1 LEU    64      17.169  16.460  33.222  0.00  0.00           H
ATOM   1013 1HD2 LEU    64      20.223  14.642  32.211  0.00  0.00           H
ATOM   1014 2HD2 LEU    64      19.393  14.039  33.617  0.00  0.00           H
ATOM   1015 3HD2 LEU    64      18.547  14.593  32.112  0.00  0.00           H
ATOM   1016  N   LYS    65      21.748  19.121  33.615  0.00  0.00           N
ATOM   1017  CA  LYS    65      22.894  19.726  34.298  0.00  0.00           C
ATOM   1018  C   LYS    65      22.419  20.971  35.045  0.00  0.00           C
ATOM   1019  O   LYS    65      22.588  20.983  36.259  0.00  0.00           O
ATOM   1020  CB  LYS    65      24.146  20.057  33.418  0.00  0.00           C
ATOM   1021  CG  LYS    65      24.806  18.945  32.563  0.00  0.00           C
ATOM   1022  CD  LYS    65      25.595  19.358  31.286  0.00  0.00           C
ATOM   1023  CE  LYS    65      26.679  20.374  31.563  0.00  0.00           C
ATOM   1024  NZ  LYS    65      27.643  20.534  30.432  0.00  0.00           N
ATOM   1025  H   LYS    65      21.698  19.189  32.609  0.00  0.00           H
ATOM   1026  HA  LYS    65      23.232  19.008  35.045  0.00  0.00           H
ATOM   1027  HB2 LYS    65      23.745  20.827  32.758  0.00  0.00           H
ATOM   1028  HB3 LYS    65      24.858  20.630  34.011  0.00  0.00           H
ATOM   1029  HG2 LYS    65      25.498  18.455  33.249  0.00  0.00           H
ATOM   1030  HG3 LYS    65      24.049  18.180  32.388  0.00  0.00           H
ATOM   1031  HD2 LYS    65      25.998  18.456  30.827  0.00  0.00           H
ATOM   1032  HD3 LYS    65      24.854  19.814  30.629  0.00  0.00           H
ATOM   1033  HE2 LYS    65      26.064  21.244  31.788  0.00  0.00           H
ATOM   1034  HE3 LYS    65      27.169  20.187  32.519  0.00  0.00           H
ATOM   1035  HZ1 LYS    65      28.145  21.362  30.720  0.00  0.00           H
ATOM   1036  HZ2 LYS    65      28.331  19.800  30.356  0.00  0.00           H
ATOM   1037  HZ3 LYS    65      27.223  20.718  29.532  0.00  0.00           H
ATOM   1038  N   LYS    66      21.827  22.032  34.455  0.00  0.00           N
ATOM   1039  CA  LYS    66      21.310  23.162  35.251  0.00  0.00           C
ATOM   1040  C   LYS    66      20.351  22.796  36.343  0.00  0.00           C
ATOM   1041  O   LYS    66      20.660  23.181  37.430  0.00  0.00           O
ATOM   1042  CB  LYS    66      20.698  24.239  34.361  0.00  0.00           C
ATOM   1043  CG  LYS    66      20.502  25.617  35.059  0.00  0.00           C
ATOM   1044  CD  LYS    66      21.698  26.375  35.732  0.00  0.00           C
ATOM   1045  CE  LYS    66      22.713  26.843  34.618  0.00  0.00           C
ATOM   1046  NZ  LYS    66      23.813  27.672  35.098  0.00  0.00           N
ATOM   1047  H   LYS    66      21.728  22.040  33.450  0.00  0.00           H
ATOM   1048  HA  LYS    66      22.110  23.685  35.776  0.00  0.00           H
ATOM   1049  HB2 LYS    66      21.300  24.335  33.458  0.00  0.00           H
ATOM   1050  HB3 LYS    66      19.750  23.951  33.905  0.00  0.00           H
ATOM   1051  HG2 LYS    66      19.956  26.274  34.381  0.00  0.00           H
ATOM   1052  HG3 LYS    66      19.811  25.403  35.873  0.00  0.00           H
ATOM   1053  HD2 LYS    66      21.343  27.243  36.287  0.00  0.00           H
ATOM   1054  HD3 LYS    66      22.241  25.740  36.431  0.00  0.00           H
ATOM   1055  HE2 LYS    66      23.140  25.962  34.139  0.00  0.00           H
ATOM   1056  HE3 LYS    66      22.264  27.414  33.806  0.00  0.00           H
ATOM   1057  HZ1 LYS    66      24.501  28.001  34.436  0.00  0.00           H
ATOM   1058  HZ2 LYS    66      23.486  28.442  35.662  0.00  0.00           H
ATOM   1059  HZ3 LYS    66      24.412  27.215  35.771  0.00  0.00           H
ATOM   1060  N   CYS    67      19.376  21.899  36.081  0.00  0.00           N
ATOM   1061  CA  CYS    67      18.436  21.271  37.063  0.00  0.00           C
ATOM   1062  C   CYS    67      19.178  20.774  38.279  0.00  0.00           C
ATOM   1063  O   CYS    67      18.881  21.218  39.420  0.00  0.00           O
ATOM   1064  CB  CYS    67      17.560  20.171  36.429  0.00  0.00           C
ATOM   1065  SG  CYS    67      16.553  20.755  35.130  0.00  0.00           S
ATOM   1066  H   CYS    67      19.201  21.767  35.094  0.00  0.00           H
ATOM   1067  HA  CYS    67      17.760  22.050  37.415  0.00  0.00           H
ATOM   1068  HB2 CYS    67      18.249  19.436  36.012  0.00  0.00           H
ATOM   1069  HB3 CYS    67      16.830  19.767  37.131  0.00  0.00           H
ATOM   1070  HG  CYS    67      17.437  21.611  34.611  0.00  0.00           H
ATOM   1071  N   LEU    68      20.247  20.012  38.113  0.00  0.00           N
ATOM   1072  CA  LEU    68      21.088  19.475  39.142  0.00  0.00           C
ATOM   1073  C   LEU    68      21.938  20.497  39.861  0.00  0.00           C
ATOM   1074  O   LEU    68      22.081  20.312  41.059  0.00  0.00           O
ATOM   1075  CB  LEU    68      21.910  18.268  38.596  0.00  0.00           C
ATOM   1076  CG  LEU    68      21.147  17.053  38.230  0.00  0.00           C
ATOM   1077  CD1 LEU    68      21.896  16.129  37.286  0.00  0.00           C
ATOM   1078  CD2 LEU    68      20.819  16.266  39.437  0.00  0.00           C
ATOM   1079  H   LEU    68      20.334  19.623  37.186  0.00  0.00           H
ATOM   1080  HA  LEU    68      20.335  19.078  39.823  0.00  0.00           H
ATOM   1081  HB2 LEU    68      22.451  18.647  37.730  0.00  0.00           H
ATOM   1082  HB3 LEU    68      22.730  17.990  39.259  0.00  0.00           H
ATOM   1083  HG  LEU    68      20.179  17.226  37.761  0.00  0.00           H
ATOM   1084 1HD1 LEU    68      21.195  15.303  37.168  0.00  0.00           H
ATOM   1085 2HD1 LEU    68      22.019  16.507  36.270  0.00  0.00           H
ATOM   1086 3HD1 LEU    68      22.832  15.826  37.756  0.00  0.00           H
ATOM   1087 1HD2 LEU    68      20.189  16.789  40.156  0.00  0.00           H
ATOM   1088 2HD2 LEU    68      20.135  15.475  39.128  0.00  0.00           H
ATOM   1089 3HD2 LEU    68      21.712  15.990  39.998  0.00  0.00           H
ATOM   1090  N   ALA    69      22.402  21.557  39.214  0.00  0.00           N
ATOM   1091  CA  ALA    69      23.088  22.707  39.886  0.00  0.00           C
ATOM   1092  C   ALA    69      22.114  23.762  40.443  0.00  0.00           C
ATOM   1093  O   ALA    69      22.590  24.543  41.267  0.00  0.00           O
ATOM   1094  CB  ALA    69      24.105  23.360  38.827  0.00  0.00           C
ATOM   1095  H   ALA    69      22.094  21.674  38.259  0.00  0.00           H
ATOM   1096  HA  ALA    69      23.603  22.341  40.775  0.00  0.00           H
ATOM   1097  HB1 ALA    69      24.676  24.192  39.238  0.00  0.00           H
ATOM   1098  HB2 ALA    69      24.885  22.634  38.601  0.00  0.00           H
ATOM   1099  HB3 ALA    69      23.559  23.595  37.913  0.00  0.00           H
ATOM   1100  N   VAL    70      20.848  23.715  40.103  0.00  0.00           N
ATOM   1101  CA  VAL    70      19.720  24.490  40.633  0.00  0.00           C
ATOM   1102  C   VAL    70      19.138  23.905  41.903  0.00  0.00           C
ATOM   1103  O   VAL    70      18.808  24.592  42.862  0.00  0.00           O
ATOM   1104  CB  VAL    70      18.703  24.796  39.533  0.00  0.00           C
ATOM   1105  CG1 VAL    70      17.391  25.242  40.161  0.00  0.00           C
ATOM   1106  CG2 VAL    70      19.338  25.896  38.616  0.00  0.00           C
ATOM   1107  H   VAL    70      20.638  23.190  39.266  0.00  0.00           H
ATOM   1108  HA  VAL    70      20.177  25.434  40.934  0.00  0.00           H
ATOM   1109  HB  VAL    70      18.521  23.927  38.900  0.00  0.00           H
ATOM   1110 1HG1 VAL    70      17.403  25.995  40.947  0.00  0.00           H
ATOM   1111 2HG1 VAL    70      16.798  25.540  39.297  0.00  0.00           H
ATOM   1112 3HG1 VAL    70      16.886  24.397  40.626  0.00  0.00           H
ATOM   1113 1HG2 VAL    70      19.494  26.794  39.215  0.00  0.00           H
ATOM   1114 2HG2 VAL    70      20.302  25.600  38.202  0.00  0.00           H
ATOM   1115 3HG2 VAL    70      18.626  26.086  37.814  0.00  0.00           H
ATOM   1116  N   GLY    71      19.032  22.589  41.944  0.00  0.00           N
ATOM   1117  CA  GLY    71      18.962  21.798  43.160  0.00  0.00           C
ATOM   1118  C   GLY    71      17.804  20.774  43.173  0.00  0.00           C
ATOM   1119  O   GLY    71      17.538  20.228  44.193  0.00  0.00           O
ATOM   1120  H   GLY    71      19.175  22.044  41.105  0.00  0.00           H
ATOM   1121  HA2 GLY    71      19.837  21.159  43.280  0.00  0.00           H
ATOM   1122  HA3 GLY    71      18.909  22.407  44.062  0.00  0.00           H
ATOM   1123  N   MET    72      17.106  20.533  42.036  0.00  0.00           N
ATOM   1124  CA  MET    72      16.052  19.523  41.783  0.00  0.00           C
ATOM   1125  C   MET    72      16.691  18.139  41.967  0.00  0.00           C
ATOM   1126  O   MET    72      17.815  17.913  41.547  0.00  0.00           O
ATOM   1127  CB  MET    72      15.577  19.628  40.306  0.00  0.00           C
ATOM   1128  CG  MET    72      15.044  21.001  39.869  0.00  0.00           C
ATOM   1129  SD  MET    72      14.416  21.162  38.125  0.00  0.00           S
ATOM   1130  CE  MET    72      12.667  20.799  38.630  0.00  0.00           C
ATOM   1131  H   MET    72      17.570  20.997  41.268  0.00  0.00           H
ATOM   1132  HA  MET    72      15.214  19.546  42.478  0.00  0.00           H
ATOM   1133  HB2 MET    72      16.373  19.291  39.642  0.00  0.00           H
ATOM   1134  HB3 MET    72      14.782  18.920  40.074  0.00  0.00           H
ATOM   1135  HG2 MET    72      14.384  21.367  40.657  0.00  0.00           H
ATOM   1136  HG3 MET    72      15.940  21.622  39.897  0.00  0.00           H
ATOM   1137  HE1 MET    72      11.987  21.047  37.815  0.00  0.00           H
ATOM   1138  HE2 MET    72      12.524  19.755  38.910  0.00  0.00           H
ATOM   1139  HE3 MET    72      12.396  21.508  39.413  0.00  0.00           H
ATOM   1140  N   ARG    73      15.936  17.236  42.688  0.00  0.00           N
ATOM   1141  CA  ARG    73      16.325  15.839  43.040  0.00  0.00           C
ATOM   1142  C   ARG    73      15.497  14.646  42.438  0.00  0.00           C
ATOM   1143  O   ARG    73      14.297  14.797  42.499  0.00  0.00           O
ATOM   1144  CB  ARG    73      16.194  15.684  44.635  0.00  0.00           C
ATOM   1145  CG  ARG    73      17.238  16.672  45.218  0.00  0.00           C
ATOM   1146  CD  ARG    73      17.544  16.613  46.695  0.00  0.00           C
ATOM   1147  NE  ARG    73      18.795  17.358  46.902  0.00  0.00           N
ATOM   1148  CZ  ARG    73      19.079  17.935  48.018  0.00  0.00           C
ATOM   1149  NH1 ARG    73      19.877  18.952  47.948  0.00  0.00           N
ATOM   1150  NH2 ARG    73      18.637  17.591  49.197  0.00  0.00           N
ATOM   1151  H   ARG    73      14.978  17.538  42.792  0.00  0.00           H
ATOM   1152  HA  ARG    73      17.341  15.649  42.692  0.00  0.00           H
ATOM   1153  HB2 ARG    73      15.149  15.689  44.947  0.00  0.00           H
ATOM   1154  HB3 ARG    73      16.587  14.694  44.864  0.00  0.00           H
ATOM   1155  HG2 ARG    73      18.170  16.384  44.730  0.00  0.00           H
ATOM   1156  HG3 ARG    73      16.950  17.688  44.948  0.00  0.00           H
ATOM   1157  HD2 ARG    73      16.779  17.112  47.291  0.00  0.00           H
ATOM   1158  HD3 ARG    73      17.660  15.562  46.962  0.00  0.00           H
ATOM   1159  HE  ARG    73      19.287  17.722  46.097  0.00  0.00           H
ATOM   1160 1HH1 ARG    73      19.817  19.427  47.059  0.00  0.00           H
ATOM   1161 2HH1 ARG    73      20.012  19.527  48.766  0.00  0.00           H
ATOM   1162 1HH2 ARG    73      18.165  16.700  49.267  0.00  0.00           H
ATOM   1163 2HH2 ARG    73      19.012  18.022  50.030  0.00  0.00           H
ATOM   1164  N   PRO    74      16.116  13.580  41.826  0.00  0.00           N
ATOM   1165  CA  PRO    74      15.407  12.367  41.348  0.00  0.00           C
ATOM   1166  C   PRO    74      14.495  11.642  42.333  0.00  0.00           C
ATOM   1167  O   PRO    74      13.452  11.131  41.945  0.00  0.00           O
ATOM   1168  CB  PRO    74      16.541  11.421  40.868  0.00  0.00           C
ATOM   1169  CG  PRO    74      17.658  12.376  40.348  0.00  0.00           C
ATOM   1170  CD  PRO    74      17.549  13.491  41.341  0.00  0.00           C
ATOM   1171  HA  PRO    74      14.784  12.676  40.509  0.00  0.00           H
ATOM   1172  HB2 PRO    74      16.975  10.904  41.724  0.00  0.00           H
ATOM   1173  HB3 PRO    74      16.149  10.626  40.233  0.00  0.00           H
ATOM   1174  HG2 PRO    74      18.624  11.872  40.342  0.00  0.00           H
ATOM   1175  HG3 PRO    74      17.465  12.836  39.379  0.00  0.00           H
ATOM   1176  HD2 PRO    74      18.191  13.263  42.191  0.00  0.00           H
ATOM   1177  HD3 PRO    74      17.926  14.423  40.918  0.00  0.00           H
ATOM   1178  N   GLU    75      14.829  11.735  43.622  0.00  0.00           N
ATOM   1179  CA  GLU    75      13.927  11.145  44.599  0.00  0.00           C
ATOM   1180  C   GLU    75      12.457  11.632  44.591  0.00  0.00           C
ATOM   1181  O   GLU    75      11.566  10.941  45.129  0.00  0.00           O
ATOM   1182  CB  GLU    75      14.473  11.334  46.011  0.00  0.00           C
ATOM   1183  CG  GLU    75      14.321  12.780  46.550  0.00  0.00           C
ATOM   1184  CD  GLU    75      15.255  13.007  47.702  0.00  0.00           C
ATOM   1185  OE1 GLU    75      14.922  12.834  48.891  0.00  0.00           O
ATOM   1186  OE2 GLU    75      16.448  13.320  47.399  0.00  0.00           O
ATOM   1187  H   GLU    75      15.496  12.405  43.976  0.00  0.00           H
ATOM   1188  HA  GLU    75      13.795  10.076  44.429  0.00  0.00           H
ATOM   1189  HB2 GLU    75      13.961  10.687  46.725  0.00  0.00           H
ATOM   1190  HB3 GLU    75      15.513  11.050  45.851  0.00  0.00           H
ATOM   1191  HG2 GLU    75      14.595  13.541  45.818  0.00  0.00           H
ATOM   1192  HG3 GLU    75      13.311  13.054  46.854  0.00  0.00           H
ATOM   1193  N   CYS    76      12.240  12.868  44.123  0.00  0.00           N
ATOM   1194  CA  CYS    76      10.918  13.460  44.310  0.00  0.00           C
ATOM   1195  C   CYS    76       9.938  13.063  43.197  0.00  0.00           C
ATOM   1196  O   CYS    76       8.778  13.540  43.215  0.00  0.00           O
ATOM   1197  CB  CYS    76      10.975  14.934  44.594  0.00  0.00           C
ATOM   1198  SG  CYS    76      11.431  15.294  46.297  0.00  0.00           S
ATOM   1199  H   CYS    76      13.008  13.381  43.713  0.00  0.00           H
ATOM   1200  HA  CYS    76      10.502  12.966  45.188  0.00  0.00           H
ATOM   1201  HB2 CYS    76      11.758  15.361  43.965  0.00  0.00           H
ATOM   1202  HB3 CYS    76      10.043  15.453  44.372  0.00  0.00           H
ATOM   1203  HG  CYS    76      10.460  14.432  46.616  0.00  0.00           H
ATOM   1204  N   VAL    77      10.252  12.080  42.371  0.00  0.00           N
ATOM   1205  CA  VAL    77       9.569  11.757  41.116  0.00  0.00           C
ATOM   1206  C   VAL    77       9.104  10.346  41.250  0.00  0.00           C
ATOM   1207  O   VAL    77       9.956   9.470  41.541  0.00  0.00           O
ATOM   1208  CB  VAL    77      10.410  12.111  39.886  0.00  0.00           C
ATOM   1209  CG1 VAL    77       9.851  11.561  38.592  0.00  0.00           C
ATOM   1210  CG2 VAL    77      10.712  13.623  39.966  0.00  0.00           C
ATOM   1211  H   VAL    77      11.167  11.654  42.425  0.00  0.00           H
ATOM   1212  HA  VAL    77       8.655  12.348  41.158  0.00  0.00           H
ATOM   1213  HB  VAL    77      11.379  11.656  40.090  0.00  0.00           H
ATOM   1214 1HG1 VAL    77       9.662  10.489  38.633  0.00  0.00           H
ATOM   1215 2HG1 VAL    77       8.932  12.113  38.390  0.00  0.00           H
ATOM   1216 3HG1 VAL    77      10.627  11.795  37.862  0.00  0.00           H
ATOM   1217 1HG2 VAL    77      11.656  13.782  39.445  0.00  0.00           H
ATOM   1218 2HG2 VAL    77       9.882  14.266  39.676  0.00  0.00           H
ATOM   1219 3HG2 VAL    77      11.150  13.936  40.914  0.00  0.00           H
ATOM   1220  N   VAL    78       7.826   9.961  41.133  0.00  0.00           N
ATOM   1221  CA  VAL    78       7.198   8.707  41.528  0.00  0.00           C
ATOM   1222  C   VAL    78       7.714   8.388  42.951  0.00  0.00           C
ATOM   1223  O   VAL    78       8.371   7.360  43.142  0.00  0.00           O
ATOM   1224  CB  VAL    78       7.389   7.587  40.520  0.00  0.00           C
ATOM   1225  CG1 VAL    78       6.449   6.357  40.870  0.00  0.00           C
ATOM   1226  CG2 VAL    78       7.119   8.094  39.173  0.00  0.00           C
ATOM   1227  H   VAL    78       7.179  10.715  40.953  0.00  0.00           H
ATOM   1228  HA  VAL    78       6.134   8.903  41.660  0.00  0.00           H
ATOM   1229  HB  VAL    78       8.453   7.362  40.588  0.00  0.00           H
ATOM   1230 1HG1 VAL    78       5.412   6.641  40.689  0.00  0.00           H
ATOM   1231 2HG1 VAL    78       6.662   5.674  40.048  0.00  0.00           H
ATOM   1232 3HG1 VAL    78       6.602   5.834  41.814  0.00  0.00           H
ATOM   1233 1HG2 VAL    78       7.794   8.921  38.954  0.00  0.00           H
ATOM   1234 2HG2 VAL    78       7.140   7.363  38.364  0.00  0.00           H
ATOM   1235 3HG2 VAL    78       6.157   8.605  39.165  0.00  0.00           H
ATOM   1236  N   PRO    79       7.492   9.241  43.899  0.00  0.00           N
ATOM   1237  CA  PRO    79       8.142   9.254  45.219  0.00  0.00           C
ATOM   1238  C   PRO    79       7.411   8.298  46.239  0.00  0.00           C
ATOM   1239  O   PRO    79       6.266   8.031  46.059  0.00  0.00           O
ATOM   1240  CB  PRO    79       8.059  10.681  45.727  0.00  0.00           C
ATOM   1241  CG  PRO    79       6.721  11.216  45.163  0.00  0.00           C
ATOM   1242  CD  PRO    79       6.702  10.463  43.860  0.00  0.00           C
ATOM   1243  HA  PRO    79       9.174   8.910  45.155  0.00  0.00           H
ATOM   1244  HB2 PRO    79       7.893  10.699  46.803  0.00  0.00           H
ATOM   1245  HB3 PRO    79       8.902  11.318  45.455  0.00  0.00           H
ATOM   1246  HG2 PRO    79       5.873  10.875  45.757  0.00  0.00           H
ATOM   1247  HG3 PRO    79       6.794  12.286  44.969  0.00  0.00           H
ATOM   1248  HD2 PRO    79       5.663  10.339  43.555  0.00  0.00           H
ATOM   1249  HD3 PRO    79       7.148  11.192  43.184  0.00  0.00           H
ATOM   1250  N   GLU    80       8.055   7.615  47.229  0.00  0.00           N
ATOM   1251  CA  GLU    80       7.537   6.594  48.056  0.00  0.00           C
ATOM   1252  C   GLU    80       8.094   6.759  49.483  0.00  0.00           C
ATOM   1253  O   GLU    80       7.377   6.347  50.397  0.00  0.00           O
ATOM   1254  CB  GLU    80       7.941   5.222  47.622  0.00  0.00           C
ATOM   1255  CG  GLU    80       7.253   4.788  46.300  0.00  0.00           C
ATOM   1256  CD  GLU    80       7.827   3.510  45.798  0.00  0.00           C
ATOM   1257  OE1 GLU    80       7.328   2.326  45.933  0.00  0.00           O
ATOM   1258  OE2 GLU    80       8.945   3.627  45.236  0.00  0.00           O
ATOM   1259  H   GLU    80       9.045   7.792  47.327  0.00  0.00           H
ATOM   1260  HA  GLU    80       6.452   6.594  48.156  0.00  0.00           H
ATOM   1261  HB2 GLU    80       9.014   5.211  47.430  0.00  0.00           H
ATOM   1262  HB3 GLU    80       7.549   4.480  48.317  0.00  0.00           H
ATOM   1263  HG2 GLU    80       6.193   4.642  46.505  0.00  0.00           H
ATOM   1264  HG3 GLU    80       7.337   5.526  45.501  0.00  0.00           H
ATOM   1265  N   ASN    81       9.187   7.491  49.596  0.00  0.00           N
ATOM   1266  CA  ASN    81       9.861   7.818  50.855  0.00  0.00           C
ATOM   1267  C   ASN    81       8.965   8.815  51.581  0.00  0.00           C
ATOM   1268  O   ASN    81       8.444   9.727  50.925  0.00  0.00           O
ATOM   1269  CB  ASN    81      11.341   8.317  50.632  0.00  0.00           C
ATOM   1270  CG  ASN    81      12.063   8.785  51.899  0.00  0.00           C
ATOM   1271  ND2 ASN    81      13.273   9.216  51.842  0.00  0.00           N
ATOM   1272  OD1 ASN    81      11.473   8.957  52.921  0.00  0.00           O
ATOM   1273  H   ASN    81       9.586   7.871  48.750  0.00  0.00           H
ATOM   1274  HA  ASN    81       9.967   6.838  51.320  0.00  0.00           H
ATOM   1275  HB2 ASN    81      11.952   7.538  50.176  0.00  0.00           H
ATOM   1276  HB3 ASN    81      11.283   9.124  49.902  0.00  0.00           H
ATOM   1277 1HD2 ASN    81      13.731   9.325  52.735  0.00  0.00           H
ATOM   1278 2HD2 ASN    81      13.847   9.040  51.030  0.00  0.00           H
ATOM   1279  N   GLN    82       8.650   8.696  52.876  0.00  0.00           N
ATOM   1280  CA  GLN    82       7.830   9.721  53.550  0.00  0.00           C
ATOM   1281  C   GLN    82       8.522  11.082  53.738  0.00  0.00           C
ATOM   1282  O   GLN    82       7.875  12.072  53.922  0.00  0.00           O
ATOM   1283  CB  GLN    82       7.391   9.254  54.972  0.00  0.00           C
ATOM   1284  CG  GLN    82       5.914   9.480  55.353  0.00  0.00           C
ATOM   1285  CD  GLN    82       5.405   8.762  56.591  0.00  0.00           C
ATOM   1286  NE2 GLN    82       5.988   8.919  57.738  0.00  0.00           N
ATOM   1287  OE1 GLN    82       4.364   8.132  56.593  0.00  0.00           O
ATOM   1288  H   GLN    82       9.094   7.931  53.363  0.00  0.00           H
ATOM   1289  HA  GLN    82       6.960  10.004  52.958  0.00  0.00           H
ATOM   1290  HB2 GLN    82       7.507   8.178  55.101  0.00  0.00           H
ATOM   1291  HB3 GLN    82       8.059   9.725  55.694  0.00  0.00           H
ATOM   1292  HG2 GLN    82       5.793  10.555  55.494  0.00  0.00           H
ATOM   1293  HG3 GLN    82       5.265   9.212  54.519  0.00  0.00           H
ATOM   1294 1HE2 GLN    82       5.574   8.608  58.605  0.00  0.00           H
ATOM   1295 2HE2 GLN    82       6.768   9.550  57.858  0.00  0.00           H
ATOM   1296  N   CYS    83       9.856  11.223  53.576  0.00  0.00           N
ATOM   1297  CA  CYS    83      10.629  12.466  53.457  0.00  0.00           C
ATOM   1298  C   CYS    83      10.750  13.043  52.054  0.00  0.00           C
ATOM   1299  O   CYS    83      11.329  14.126  51.919  0.00  0.00           O
ATOM   1300  CB  CYS    83      11.974  12.238  54.166  0.00  0.00           C
ATOM   1301  SG  CYS    83      11.859  11.843  55.959  0.00  0.00           S
ATOM   1302  H   CYS    83      10.371  10.357  53.523  0.00  0.00           H
ATOM   1303  HA  CYS    83      10.144  13.262  54.022  0.00  0.00           H
ATOM   1304  HB2 CYS    83      12.418  11.325  53.768  0.00  0.00           H
ATOM   1305  HB3 CYS    83      12.617  13.100  53.990  0.00  0.00           H
ATOM   1306  HG  CYS    83      11.010  12.806  56.331  0.00  0.00           H
ATOM   1307  N   ALA    84      10.081  12.497  51.073  0.00  0.00           N
ATOM   1308  CA  ALA    84      10.172  12.875  49.650  0.00  0.00           C
ATOM   1309  C   ALA    84       8.875  13.026  48.813  0.00  0.00           C
ATOM   1310  O   ALA    84       8.854  13.745  47.804  0.00  0.00           O
ATOM   1311  CB  ALA    84      11.110  11.923  48.927  0.00  0.00           C
ATOM   1312  H   ALA    84       9.767  11.566  51.308  0.00  0.00           H
ATOM   1313  HA  ALA    84      10.533  13.903  49.627  0.00  0.00           H
ATOM   1314  HB1 ALA    84      11.320  12.238  47.906  0.00  0.00           H
ATOM   1315  HB2 ALA    84      12.060  11.832  49.454  0.00  0.00           H
ATOM   1316  HB3 ALA    84      10.648  10.939  48.862  0.00  0.00           H
ATOM   1317  N   MET    85       7.774  12.602  49.394  0.00  0.00           N
ATOM   1318  CA  MET    85       6.458  12.671  48.801  0.00  0.00           C
ATOM   1319  C   MET    85       5.685  14.013  48.874  0.00  0.00           C
ATOM   1320  O   MET    85       4.728  14.292  48.170  0.00  0.00           O
ATOM   1321  CB  MET    85       5.525  11.579  49.459  0.00  0.00           C
ATOM   1322  CG  MET    85       5.416  11.648  51.014  0.00  0.00           C
ATOM   1323  SD  MET    85       4.254  10.528  51.864  0.00  0.00           S
ATOM   1324  CE  MET    85       4.552   8.946  50.916  0.00  0.00           C
ATOM   1325  H   MET    85       7.984  11.954  50.139  0.00  0.00           H
ATOM   1326  HA  MET    85       6.553  12.455  47.736  0.00  0.00           H
ATOM   1327  HB2 MET    85       4.578  11.620  48.920  0.00  0.00           H
ATOM   1328  HB3 MET    85       5.992  10.627  49.206  0.00  0.00           H
ATOM   1329  HG2 MET    85       6.387  11.334  51.400  0.00  0.00           H
ATOM   1330  HG3 MET    85       5.252  12.660  51.384  0.00  0.00           H
ATOM   1331  HE1 MET    85       3.756   8.211  51.031  0.00  0.00           H
ATOM   1332  HE2 MET    85       4.641   9.198  49.860  0.00  0.00           H
ATOM   1333  HE3 MET    85       5.574   8.592  51.049  0.00  0.00           H
ATOM   1334  N   LYS    86       6.107  14.915  49.724  0.00  0.00           N
ATOM   1335  CA  LYS    86       5.575  16.250  50.042  0.00  0.00           C
ATOM   1336  C   LYS    86       6.775  17.221  50.314  0.00  0.00           C
ATOM   1337  O   LYS    86       6.592  18.220  50.952  0.00  0.00           O
ATOM   1338  CB  LYS    86       4.709  16.085  51.322  0.00  0.00           C
ATOM   1339  CG  LYS    86       3.440  15.234  51.194  0.00  0.00           C
ATOM   1340  CD  LYS    86       2.324  15.517  52.290  0.00  0.00           C
ATOM   1341  CE  LYS    86       1.231  14.475  52.166  0.00  0.00           C
ATOM   1342  NZ  LYS    86       0.175  14.534  53.220  0.00  0.00           N
ATOM   1343  H   LYS    86       6.932  14.773  50.289  0.00  0.00           H
ATOM   1344  HA  LYS    86       4.996  16.583  49.180  0.00  0.00           H
ATOM   1345  HB2 LYS    86       5.282  15.685  52.160  0.00  0.00           H
ATOM   1346  HB3 LYS    86       4.432  17.099  51.611  0.00  0.00           H
ATOM   1347  HG2 LYS    86       3.040  15.301  50.183  0.00  0.00           H
ATOM   1348  HG3 LYS    86       3.622  14.169  51.341  0.00  0.00           H
ATOM   1349  HD2 LYS    86       2.906  15.462  53.210  0.00  0.00           H
ATOM   1350  HD3 LYS    86       1.963  16.534  52.140  0.00  0.00           H
ATOM   1351  HE2 LYS    86       0.823  14.671  51.175  0.00  0.00           H
ATOM   1352  HE3 LYS    86       1.623  13.467  52.028  0.00  0.00           H
ATOM   1353  HZ1 LYS    86       0.594  14.070  54.012  0.00  0.00           H
ATOM   1354  HZ2 LYS    86      -0.073  15.501  53.376  0.00  0.00           H
ATOM   1355  HZ3 LYS    86      -0.657  14.051  52.913  0.00  0.00           H
ATOM   1356  N   ARG    87       7.958  16.893  49.674  0.00  0.00           N
ATOM   1357  CA  ARG    87       9.029  17.822  49.579  0.00  0.00           C
ATOM   1358  C   ARG    87       8.576  19.209  49.008  0.00  0.00           C
ATOM   1359  O   ARG    87       8.519  20.138  49.817  0.00  0.00           O
ATOM   1360  CB  ARG    87      10.236  17.198  48.806  0.00  0.00           C
ATOM   1361  CG  ARG    87      11.579  18.046  48.966  0.00  0.00           C
ATOM   1362  CD  ARG    87      12.248  17.990  50.290  0.00  0.00           C
ATOM   1363  NE  ARG    87      12.657  16.606  50.709  0.00  0.00           N
ATOM   1364  CZ  ARG    87      13.711  15.969  50.251  0.00  0.00           C
ATOM   1365  NH1 ARG    87      14.609  16.515  49.520  0.00  0.00           N
ATOM   1366  NH2 ARG    87      13.890  14.771  50.717  0.00  0.00           N
ATOM   1367  OXT ARG    87       8.229  19.347  47.841  0.00  0.00           O
ATOM   1368  H   ARG    87       8.010  16.055  49.112  0.00  0.00           H
ATOM   1369  HA  ARG    87       9.269  17.991  50.628  0.00  0.00           H
ATOM   1370  HB2 ARG    87      10.419  16.167  49.107  0.00  0.00           H
ATOM   1371  HB3 ARG    87      10.037  17.139  47.736  0.00  0.00           H
ATOM   1372  HG2 ARG    87      12.260  17.591  48.247  0.00  0.00           H
ATOM   1373  HG3 ARG    87      11.336  19.095  48.791  0.00  0.00           H
ATOM   1374  HD2 ARG    87      13.158  18.586  50.358  0.00  0.00           H
ATOM   1375  HD3 ARG    87      11.586  18.328  51.088  0.00  0.00           H
ATOM   1376  HE  ARG    87      12.139  16.107  51.418  0.00  0.00           H
ATOM   1377 1HH1 ARG    87      14.497  17.471  49.218  0.00  0.00           H
ATOM   1378 2HH1 ARG    87      15.478  16.030  49.352  0.00  0.00           H
ATOM   1379 1HH2 ARG    87      13.212  14.509  51.418  0.00  0.00           H
ATOM   1380 2HH2 ARG    87      14.719  14.287  50.403  0.00  0.00           H
ATOM   1381  ZN  ZN     88      11.661  26.869  34.228  0.00  0.00           Z
ATOM   1382  ZN  ZN     89      23.412  22.407  25.328  0.00  0.00           Z
END
