# Supplementary material for: The Molecular Basis of Conformational Instability of the Ecdysone Receptor DNA Binding Domain Studied by In Silico and In Vitro Experiments
Source: PLoS One. 2014 Jan 23;9(1):e86052. doi: 10.1371/journal.pone.0086052 (PMC3900457; doi:10.1371/journal.pone.0086052)
Supplement: Supporting Information S1 — Supplemental files (.pdb files) contained in the compressed directory file S1 include structures of the EcRDBDWT, its mutants and the UspDBD. All.pdb files can be visualized with Open Pymol. The optimized structures of the EcRDBDWT, its mutants and the UspDBD are named respectively: EcRDBD_WT.pdb, EcRDBD_[mutant].pdb and UspDBD.pdb. The DBD structures obtained after 10 ns of MD simulation are named respectively: EcRDBD_WT_10ns.pdb, EcRDBD_[mutant]_10ns.pdb and UspDBD_10ns.pdb. (ZIP) [file pone.0086052.s002.zip › Supporting_Information_S1/EcRDBD_V70E.pdb]

ATOM      1  N   ARG B   1       9.950  44.618  45.965  1.00  0.00           N
ATOM      2  CA  ARG B   1      11.294  44.173  45.470  1.00  0.00           C
ATOM      3  C   ARG B   1      11.168  42.916  44.607  1.00  0.00           C
ATOM      4  O   ARG B   1      11.671  42.912  43.482  1.00  0.00           O
ATOM      5  CB  ARG B   1      12.288  43.978  46.605  1.00  0.00           C
ATOM      6  CG  ARG B   1      12.601  45.233  47.404  1.00  0.00           C
ATOM      7  CD  ARG B   1      13.567  45.027  48.514  1.00  0.00           C
ATOM      8  NE  ARG B   1      13.885  46.230  49.267  1.00  0.00           N
ATOM      9  CZ  ARG B   1      14.774  46.288  50.277  1.00  0.00           C
ATOM     10  NH1 ARG B   1      15.407  45.210  50.685  1.00  0.00           N
ATOM     11  NH2 ARG B   1      14.975  47.454  50.866  1.00  0.00           N
ATOM     12  N   VAL B   2      10.550  41.850  45.146  1.00  0.00           N
ATOM     13  CA  VAL B   2      10.226  40.661  44.337  1.00  0.00           C
ATOM     14  C   VAL B   2       8.991  40.961  43.492  1.00  0.00           C
ATOM     15  O   VAL B   2       7.836  40.909  43.949  1.00  0.00           O
ATOM     16  CB  VAL B   2      10.030  39.362  45.150  1.00  0.00           C
ATOM     17  CG1 VAL B   2       9.405  38.260  44.264  1.00  0.00           C
ATOM     18  CG2 VAL B   2      11.365  38.882  45.703  1.00  0.00           C
ATOM     19  N   GLN B   3       9.261  41.277  42.232  1.00  0.00           N
ATOM     20  CA  GLN B   3       8.223  41.607  41.273  1.00  0.00           C
ATOM     21  C   GLN B   3       7.695  40.358  40.554  1.00  0.00           C
ATOM     22  O   GLN B   3       6.546  40.353  40.112  1.00  0.00           O
ATOM     23  CB  GLN B   3       8.776  42.614  40.256  1.00  0.00           C
ATOM     24  CG  GLN B   3       9.113  44.010  40.870  1.00  0.00           C
ATOM     25  CD  GLN B   3       9.138  45.104  39.833  1.00  0.00           C
ATOM     26  NE2 GLN B   3      10.075  45.980  39.976  1.00  0.00           N
ATOM     27  OE1 GLN B   3       8.323  45.144  38.901  1.00  0.00           O
ATOM     28  N   GLU B   4       8.546  39.331  40.439  1.00  0.00           N
ATOM     29  CA  GLU B   4       8.223  38.066  39.750  1.00  0.00           C
ATOM     30  C   GLU B   4       9.047  36.961  40.421  1.00  0.00           C
ATOM     31  O   GLU B   4      10.278  37.080  40.572  1.00  0.00           O
ATOM     32  CB  GLU B   4       8.600  38.185  38.243  1.00  0.00           C
ATOM     33  CG  GLU B   4       8.110  37.086  37.286  1.00  0.00           C
ATOM     34  CD  GLU B   4       8.948  36.938  35.981  1.00  0.00           C
ATOM     35  OE1 GLU B   4       8.831  35.847  35.338  1.00  0.00           O
ATOM     36  OE2 GLU B   4       9.732  37.867  35.572  1.00  0.00           O
ATOM     37  N   GLU B   5       8.407  35.859  40.789  1.00  0.00           N
ATOM     38  CA  GLU B   5       9.161  34.721  41.280  1.00  0.00           C
ATOM     39  C   GLU B   5       9.749  34.031  40.043  1.00  0.00           C
ATOM     40  O   GLU B   5       9.030  33.726  39.082  1.00  0.00           O
ATOM     41  CB  GLU B   5       8.279  33.763  42.097  1.00  0.00           C
ATOM     42  CG  GLU B   5       7.791  34.305  43.447  1.00  0.00           C
ATOM     43  CD  GLU B   5       8.902  34.606  44.463  1.00  0.00           C
ATOM     44  OE1 GLU B   5      10.087  34.213  44.270  1.00  0.00           O
ATOM     45  OE2 GLU B   5       8.590  35.274  45.473  1.00  0.00           O
ATOM     46  N   LEU B   6      11.047  33.784  40.073  1.00  0.00           N
ATOM     47  CA  LEU B   6      11.810  33.331  38.875  1.00  0.00           C
ATOM     48  C   LEU B   6      12.219  31.865  38.929  1.00  0.00           C
ATOM     49  O   LEU B   6      12.713  31.375  39.957  1.00  0.00           O
ATOM     50  CB  LEU B   6      13.114  34.144  38.768  1.00  0.00           C
ATOM     51  CG  LEU B   6      13.117  35.460  37.953  1.00  0.00           C
ATOM     52  CD1 LEU B   6      11.781  36.063  37.680  1.00  0.00           C
ATOM     53  CD2 LEU B   6      14.069  36.486  38.546  1.00  0.00           C
ATOM     54  N   CYS B   7      12.045  31.167  37.806  1.00  0.00           N
ATOM     55  CA  CYS B   7      12.499  29.808  37.684  1.00  0.00           C
ATOM     56  C   CYS B   7      14.035  29.868  37.688  1.00  0.00           C
ATOM     57  O   CYS B   7      14.638  30.571  36.887  1.00  0.00           O
ATOM     58  CB  CYS B   7      11.982  29.166  36.389  1.00  0.00           C
ATOM     59  SG  CYS B   7      12.741  27.559  36.043  1.00  0.00           S
ATOM     60  N   LEU B   8      14.645  29.159  38.637  1.00  0.00           N
ATOM     61  CA  LEU B   8      16.088  29.096  38.747  1.00  0.00           C
ATOM     62  C   LEU B   8      16.770  28.477  37.544  1.00  0.00           C
ATOM     63  O   LEU B   8      17.988  28.716  37.331  1.00  0.00           O
ATOM     64  CB  LEU B   8      16.521  28.345  40.028  1.00  0.00           C
ATOM     65  CG  LEU B   8      16.195  29.096  41.308  1.00  0.00           C
ATOM     66  CD1 LEU B   8      16.376  28.210  42.548  1.00  0.00           C
ATOM     67  CD2 LEU B   8      17.051  30.358  41.422  1.00  0.00           C
ATOM     68  N   VAL B   9      16.031  27.677  36.747  1.00  0.00           N
ATOM     69  CA  VAL B   9      16.613  27.066  35.582  1.00  0.00           C
ATOM     70  C   VAL B   9      16.599  28.038  34.404  1.00  0.00           C
ATOM     71  O   VAL B   9      17.658  28.293  33.782  1.00  0.00           O
ATOM     72  CB  VAL B   9      15.870  25.775  35.190  1.00  0.00           C
ATOM     73  CG1 VAL B   9      16.431  25.210  33.894  1.00  0.00           C
ATOM     74  CG2 VAL B   9      15.969  24.744  36.305  1.00  0.00           C
ATOM     75  N   CYS B  10      15.421  28.579  34.060  1.00  0.00           N
ATOM     76  CA  CYS B  10      15.291  29.260  32.796  1.00  0.00           C
ATOM     77  C   CYS B  10      14.838  30.700  32.881  1.00  0.00           C
ATOM     78  O   CYS B  10      14.813  31.382  31.851  1.00  0.00           O
ATOM     79  CB  CYS B  10      14.327  28.464  31.907  1.00  0.00           C
ATOM     80  SG  CYS B  10      12.627  28.691  32.392  1.00  0.00           S
ATOM     81  N   GLY B  11      14.507  31.173  34.082  1.00  0.00           N
ATOM     82  CA  GLY B  11      14.097  32.555  34.301  1.00  0.00           C
ATOM     83  C   GLY B  11      12.659  32.923  33.929  1.00  0.00           C
ATOM     84  O   GLY B  11      12.257  34.094  34.017  1.00  0.00           O
ATOM     85  N   ASP B  12      11.873  31.950  33.461  1.00  0.00           N
ATOM     86  CA  ASP B  12      10.413  32.114  33.301  1.00  0.00           C
ATOM     87  C   ASP B  12       9.793  32.331  34.683  1.00  0.00           C
ATOM     88  O   ASP B  12      10.481  32.197  35.737  1.00  0.00           O
ATOM     89  CB  ASP B  12       9.864  30.821  32.659  1.00  0.00           C
ATOM     90  CG  ASP B  12       8.444  30.953  32.080  1.00  0.00           C
ATOM     91  OD1 ASP B  12       7.940  29.906  31.550  1.00  0.00           O
ATOM     92  OD2 ASP B  12       7.754  31.997  32.140  1.00  0.00           O
ATOM     93  N   ARG B  13       8.497  32.614  34.717  1.00  0.00           N
ATOM     94  CA  ARG B  13       7.818  32.772  35.973  1.00  0.00           C
ATOM     95  C   ARG B  13       7.691  31.419  36.703  1.00  0.00           C
ATOM     96  O   ARG B  13       7.188  30.442  36.115  1.00  0.00           O
ATOM     97  CB  ARG B  13       6.431  33.393  35.762  1.00  0.00           C
ATOM     98  CG  ARG B  13       5.621  33.616  37.028  1.00  0.00           C
ATOM     99  CD  ARG B  13       4.110  33.813  36.767  1.00  0.00           C
ATOM    100  NE  ARG B  13       3.395  32.532  36.659  1.00  0.00           N
ATOM    101  CZ  ARG B  13       2.857  31.838  37.673  1.00  0.00           C
ATOM    102  NH1 ARG B  13       2.932  32.277  38.928  1.00  0.00           N
ATOM    103  NH2 ARG B  13       2.234  30.680  37.428  1.00  0.00           N
ATOM    104  N   ALA B  14       8.169  31.360  37.946  1.00  0.00           N
ATOM    105  CA  ALA B  14       8.080  30.126  38.750  1.00  0.00           C
ATOM    106  C   ALA B  14       6.686  29.943  39.299  1.00  0.00           C
ATOM    107  O   ALA B  14       6.077  30.899  39.739  1.00  0.00           O
ATOM    108  CB  ALA B  14       9.103  30.152  39.876  1.00  0.00           C
ATOM    109  N   SER B  15       6.219  28.702  39.335  1.00  0.00           N
ATOM    110  CA  SER B  15       4.910  28.396  39.875  1.00  0.00           C
ATOM    111  C   SER B  15       4.953  27.895  41.311  1.00  0.00           C
ATOM    112  O   SER B  15       3.903  27.789  41.926  1.00  0.00           O
ATOM    113  CB  SER B  15       4.199  27.369  38.990  1.00  0.00           C
ATOM    114  OG  SER B  15       4.932  26.144  38.906  1.00  0.00           O
ATOM    115  N   GLY B  16       6.143  27.620  41.853  1.00  0.00           N
ATOM    116  CA  GLY B  16       6.301  26.933  43.116  1.00  0.00           C
ATOM    117  C   GLY B  16       7.631  26.183  43.225  1.00  0.00           C
ATOM    118  O   GLY B  16       8.412  26.195  42.297  1.00  0.00           O
ATOM    119  N   TYR B  17       7.857  25.523  44.356  1.00  0.00           N
ATOM    120  CA  TYR B  17       9.030  24.694  44.592  1.00  0.00           C
ATOM    121  C   TYR B  17       8.670  23.324  44.131  1.00  0.00           C
ATOM    122  O   TYR B  17       7.632  22.791  44.606  1.00  0.00           O
ATOM    123  CB  TYR B  17       9.373  24.657  46.080  1.00  0.00           C
ATOM    124  CG  TYR B  17       9.858  25.983  46.549  1.00  0.00           C
ATOM    125  CD1 TYR B  17       8.969  26.980  46.916  1.00  0.00           C
ATOM    126  CD2 TYR B  17      11.222  26.274  46.563  1.00  0.00           C
ATOM    127  CE1 TYR B  17       9.423  28.236  47.310  1.00  0.00           C
ATOM    128  CE2 TYR B  17      11.683  27.496  46.954  1.00  0.00           C
ATOM    129  CZ  TYR B  17      10.797  28.481  47.329  1.00  0.00           C
ATOM    130  OH  TYR B  17      11.290  29.715  47.705  1.00  0.00           O
ATOM    131  N   HIS B  18       9.449  22.782  43.189  1.00  0.00           N
ATOM    132  CA  HIS B  18       9.235  21.461  42.623  1.00  0.00           C
ATOM    133  C   HIS B  18      10.506  20.653  42.779  1.00  0.00           C
ATOM    134  O   HIS B  18      11.601  21.058  42.304  1.00  0.00           O
ATOM    135  CB  HIS B  18       8.844  21.591  41.147  1.00  0.00           C
ATOM    136  CG  HIS B  18       7.732  22.553  40.929  1.00  0.00           C
ATOM    137  CD2 HIS B  18       7.723  23.823  40.462  1.00  0.00           C
ATOM    138  ND1 HIS B  18       6.428  22.263  41.277  1.00  0.00           N
ATOM    139  CE1 HIS B  18       5.664  23.307  41.018  1.00  0.00           C
ATOM    140  NE2 HIS B  18       6.423  24.272  40.535  1.00  0.00           N
ATOM    141  N   TYR B  19      10.381  19.525  43.483  1.00  0.00           N
ATOM    142  CA  TYR B  19      11.481  18.628  43.731  1.00  0.00           C
ATOM    143  C   TYR B  19      12.637  19.405  44.372  1.00  0.00           C
ATOM    144  O   TYR B  19      13.823  19.176  44.084  1.00  0.00           O
ATOM    145  CB  TYR B  19      11.866  17.930  42.426  1.00  0.00           C
ATOM    146  CG  TYR B  19      10.676  17.287  41.749  1.00  0.00           C
ATOM    147  CD1 TYR B  19      10.164  17.763  40.541  1.00  0.00           C
ATOM    148  CD2 TYR B  19      10.026  16.210  42.364  1.00  0.00           C
ATOM    149  CE1 TYR B  19       9.058  17.152  39.946  1.00  0.00           C
ATOM    150  CE2 TYR B  19       8.954  15.571  41.757  1.00  0.00           C
ATOM    151  CZ  TYR B  19       8.465  16.059  40.604  1.00  0.00           C
ATOM    152  OH  TYR B  19       7.373  15.473  40.070  1.00  0.00           O
ATOM    153  N   ASN B  20      12.239  20.302  45.269  1.00  0.00           N
ATOM    154  CA  ASN B  20      13.118  21.173  46.059  1.00  0.00           C
ATOM    155  C   ASN B  20      13.763  22.367  45.364  1.00  0.00           C
ATOM    156  O   ASN B  20      14.738  22.896  45.921  1.00  0.00           O
ATOM    157  CB  ASN B  20      14.224  20.372  46.800  1.00  0.00           C
ATOM    158  CG  ASN B  20      14.564  20.955  48.170  1.00  0.00           C
ATOM    159  ND2 ASN B  20      15.853  20.988  48.501  1.00  0.00           N
ATOM    160  OD1 ASN B  20      13.695  21.405  48.896  1.00  0.00           O
ATOM    161  N   ALA B  21      13.253  22.833  44.217  1.00  0.00           N
ATOM    162  CA  ALA B  21      13.791  24.077  43.625  1.00  0.00           C
ATOM    163  C   ALA B  21      12.677  24.947  43.079  1.00  0.00           C
ATOM    164  O   ALA B  21      11.689  24.445  42.514  1.00  0.00           O
ATOM    165  CB  ALA B  21      14.799  23.751  42.533  1.00  0.00           C
ATOM    166  N   LEU B  22      12.836  26.257  43.241  1.00  0.00           N
ATOM    167  CA  LEU B  22      11.919  27.250  42.659  1.00  0.00           C
ATOM    168  C   LEU B  22      11.971  27.158  41.135  1.00  0.00           C
ATOM    169  O   LEU B  22      12.987  27.487  40.514  1.00  0.00           O
ATOM    170  CB  LEU B  22      12.306  28.683  43.137  1.00  0.00           C
ATOM    171  CG  LEU B  22      11.238  29.785  42.968  1.00  0.00           C
ATOM    172  CD1 LEU B  22       9.885  29.326  43.515  1.00  0.00           C
ATOM    173  CD2 LEU B  22      11.623  31.117  43.636  1.00  0.00           C
ATOM    174  N   THR B  23      10.882  26.709  40.508  1.00  0.00           N
ATOM    175  CA  THR B  23      10.904  26.444  39.083  1.00  0.00           C
ATOM    176  C   THR B  23       9.563  26.702  38.415  1.00  0.00           C
ATOM    177  O   THR B  23       8.518  26.758  39.051  1.00  0.00           O
ATOM    178  CB  THR B  23      11.370  24.973  38.764  1.00  0.00           C
ATOM    179  CG2 THR B  23      12.869  24.726  39.069  1.00  0.00           C
ATOM    180  OG1 THR B  23      10.698  24.025  39.591  1.00  0.00           O
ATOM    181  N   CYS B  24       9.597  26.854  37.109  1.00  0.00           N
ATOM    182  CA  CYS B  24       8.365  27.010  36.328  1.00  0.00           C
ATOM    183  C   CYS B  24       7.745  25.649  36.062  1.00  0.00           C
ATOM    184  O   CYS B  24       8.402  24.601  36.296  1.00  0.00           O
ATOM    185  CB  CYS B  24       8.661  27.698  34.989  1.00  0.00           C
ATOM    186  SG  CYS B  24       9.688  26.826  33.744  1.00  0.00           S
ATOM    187  N   GLU B  25       6.513  25.668  35.527  1.00  0.00           N
ATOM    188  CA  GLU B  25       5.810  24.452  35.162  1.00  0.00           C
ATOM    189  C   GLU B  25       6.505  23.700  34.048  1.00  0.00           C
ATOM    190  O   GLU B  25       6.552  22.485  34.087  1.00  0.00           O
ATOM    191  CB  GLU B  25       4.340  24.720  34.769  1.00  0.00           C
ATOM    192  CG  GLU B  25       3.406  25.011  35.920  1.00  0.00           C
ATOM    193  CD  GLU B  25       3.199  23.819  36.818  1.00  0.00           C
ATOM    194  OE1 GLU B  25       2.835  22.722  36.295  1.00  0.00           O
ATOM    195  OE2 GLU B  25       3.396  23.989  38.031  1.00  0.00           O
ATOM    196  N   GLY B  26       7.087  24.399  33.088  1.00  0.00           N
ATOM    197  CA  GLY B  26       7.861  23.756  32.039  1.00  0.00           C
ATOM    198  C   GLY B  26       9.014  22.921  32.602  1.00  0.00           C
ATOM    199  O   GLY B  26       9.189  21.738  32.232  1.00  0.00           O
ATOM    200  N   CYS B  27       9.830  23.546  33.443  1.00  0.00           N
ATOM    201  CA  CYS B  27      11.018  22.871  34.004  1.00  0.00           C
ATOM    202  C   CYS B  27      10.635  21.709  34.958  1.00  0.00           C
ATOM    203  O   CYS B  27      11.211  20.630  34.925  1.00  0.00           O
ATOM    204  CB  CYS B  27      11.937  23.912  34.622  1.00  0.00           C
ATOM    205  SG  CYS B  27      12.764  24.927  33.335  1.00  0.00           S
ATOM    206  N   LYS B  28       9.598  21.913  35.748  1.00  0.00           N
ATOM    207  CA  LYS B  28       9.015  20.867  36.572  1.00  0.00           C
ATOM    208  C   LYS B  28       8.681  19.607  35.739  1.00  0.00           C
ATOM    209  O   LYS B  28       9.092  18.479  36.089  1.00  0.00           O
ATOM    210  CB  LYS B  28       7.751  21.430  37.252  1.00  0.00           C
ATOM    211  CG  LYS B  28       6.879  20.425  37.900  1.00  0.00           C
ATOM    212  CD  LYS B  28       5.489  21.043  38.060  1.00  0.00           C
ATOM    213  CE  LYS B  28       4.343  20.069  38.309  1.00  0.00           C
ATOM    214  NZ  LYS B  28       3.106  20.882  38.611  1.00  0.00           N
ATOM    215  N   GLY B  29       7.947  19.793  34.642  1.00  0.00           N
ATOM    216  CA  GLY B  29       7.491  18.686  33.800  1.00  0.00           C
ATOM    217  C   GLY B  29       8.638  18.056  33.023  1.00  0.00           C
ATOM    218  O   GLY B  29       8.741  16.837  32.884  1.00  0.00           O
ATOM    219  N   PHE B  30       9.512  18.892  32.522  1.00  0.00           N
ATOM    220  CA  PHE B  30      10.702  18.424  31.834  1.00  0.00           C
ATOM    221  C   PHE B  30      11.545  17.577  32.751  1.00  0.00           C
ATOM    222  O   PHE B  30      12.000  16.507  32.379  1.00  0.00           O
ATOM    223  CB  PHE B  30      11.513  19.608  31.304  1.00  0.00           C
ATOM    224  CG  PHE B  30      12.878  19.231  30.803  1.00  0.00           C
ATOM    225  CD1 PHE B  30      13.078  18.902  29.471  1.00  0.00           C
ATOM    226  CD2 PHE B  30      13.966  19.205  31.663  1.00  0.00           C
ATOM    227  CE1 PHE B  30      14.334  18.555  29.009  1.00  0.00           C
ATOM    228  CE2 PHE B  30      15.222  18.860  31.205  1.00  0.00           C
ATOM    229  CZ  PHE B  30      15.406  18.534  29.876  1.00  0.00           C
ATOM    230  N   PHE B  31      11.730  18.032  33.973  1.00  0.00           N
ATOM    231  CA  PHE B  31      12.537  17.310  34.944  1.00  0.00           C
ATOM    232  C   PHE B  31      11.893  15.963  35.322  1.00  0.00           C
ATOM    233  O   PHE B  31      12.500  14.922  35.291  1.00  0.00           O
ATOM    234  CB  PHE B  31      12.749  18.158  36.199  1.00  0.00           C
ATOM    235  CG  PHE B  31      13.543  17.467  37.271  1.00  0.00           C
ATOM    236  CD1 PHE B  31      14.924  17.378  37.182  1.00  0.00           C
ATOM    237  CD2 PHE B  31      12.911  16.904  38.369  1.00  0.00           C
ATOM    238  CE1 PHE B  31      15.656  16.742  38.168  1.00  0.00           C
ATOM    239  CE2 PHE B  31      13.639  16.270  39.356  1.00  0.00           C
ATOM    240  CZ  PHE B  31      15.014  16.188  39.255  1.00  0.00           C
ATOM    241  N   ARG B  32      10.631  16.023  35.702  1.00  0.00           N
ATOM    242  CA  ARG B  32       9.846  14.808  35.981  1.00  0.00           C
ATOM    243  C   ARG B  32       9.946  13.807  34.823  1.00  0.00           C
ATOM    244  O   ARG B  32      10.245  12.643  35.051  1.00  0.00           O
ATOM    245  CB  ARG B  32       8.362  15.158  36.268  1.00  0.00           C
ATOM    246  CG  ARG B  32       7.596  13.981  36.974  1.00  0.00           C
ATOM    247  CD  ARG B  32       6.058  14.145  37.081  1.00  0.00           C
ATOM    248  NE  ARG B  32       5.589  14.503  35.745  1.00  0.00           N
ATOM    249  CZ  ARG B  32       5.472  13.650  34.725  1.00  0.00           C
ATOM    250  NH1 ARG B  32       5.085  14.089  33.560  1.00  0.00           N
ATOM    251  NH2 ARG B  32       5.699  12.342  34.877  1.00  0.00           N
ATOM    252  N   ARG B  33       9.676  14.218  33.595  1.00  0.00           N
ATOM    253  CA  ARG B  33       9.700  13.283  32.454  1.00  0.00           C
ATOM    254  C   ARG B  33      11.113  12.738  32.196  1.00  0.00           C
ATOM    255  O   ARG B  33      11.307  11.566  31.872  1.00  0.00           O
ATOM    256  CB  ARG B  33       9.200  13.925  31.146  1.00  0.00           C
ATOM    257  CG  ARG B  33       7.705  14.275  31.106  1.00  0.00           C
ATOM    258  CD  ARG B  33       7.292  14.910  29.819  1.00  0.00           C
ATOM    259  NE  ARG B  33       7.646  16.334  29.703  1.00  0.00           N
ATOM    260  CZ  ARG B  33       8.572  16.802  28.913  1.00  0.00           C
ATOM    261  NH1 ARG B  33       9.304  15.980  28.146  1.00  0.00           N
ATOM    262  NH2 ARG B  33       8.758  18.111  28.849  1.00  0.00           N
ATOM    263  N   SER B  34      12.109  13.605  32.320  1.00  0.00           N
ATOM    264  CA  SER B  34      13.496  13.193  32.123  1.00  0.00           C
ATOM    265  C   SER B  34      13.865  12.097  33.126  1.00  0.00           C
ATOM    266  O   SER B  34      14.560  11.110  32.787  1.00  0.00           O
ATOM    267  CB  SER B  34      14.401  14.380  32.316  1.00  0.00           C
ATOM    268  OG  SER B  34      14.171  15.249  31.252  1.00  0.00           O
ATOM    269  N   VAL B  35      13.437  12.317  34.355  1.00  0.00           N
ATOM    270  CA  VAL B  35      13.788  11.419  35.448  1.00  0.00           C
ATOM    271  C   VAL B  35      12.983  10.133  35.340  1.00  0.00           C
ATOM    272  O   VAL B  35      13.570   9.066  35.419  1.00  0.00           O
ATOM    273  CB  VAL B  35      13.542  12.075  36.820  1.00  0.00           C
ATOM    274  CG1 VAL B  35      13.759  11.067  37.939  1.00  0.00           C
ATOM    275  CG2 VAL B  35      14.452  13.279  37.005  1.00  0.00           C
ATOM    276  N   THR B  36      11.682  10.215  35.074  1.00  0.00           N
ATOM    277  CA  THR B  36      10.930   8.962  35.020  1.00  0.00           C
ATOM    278  C   THR B  36      11.383   8.056  33.861  1.00  0.00           C
ATOM    279  O   THR B  36      11.290   6.841  33.965  1.00  0.00           O
ATOM    280  CB  THR B  36       9.412   9.153  34.970  1.00  0.00           C
ATOM    281  CG2 THR B  36       8.898   9.999  36.102  1.00  0.00           C
ATOM    282  OG1 THR B  36       9.061   9.889  33.823  1.00  0.00           O
ATOM    283  N   LYS B  37      11.844   8.637  32.754  1.00  0.00           N
ATOM    284  CA  LYS B  37      12.386   7.883  31.622  1.00  0.00           C
ATOM    285  C   LYS B  37      13.899   7.587  31.708  1.00  0.00           C
ATOM    286  O   LYS B  37      14.454   6.946  30.816  1.00  0.00           O
ATOM    287  CB  LYS B  37      12.201   8.685  30.331  1.00  0.00           C
ATOM    288  CG  LYS B  37      10.794   9.040  29.952  1.00  0.00           C
ATOM    289  CD  LYS B  37      10.765   9.851  28.611  1.00  0.00           C
ATOM    290  CE  LYS B  37      11.944  10.785  28.443  1.00  0.00           C
ATOM    291  NZ  LYS B  37      11.731  11.788  27.371  1.00  0.00           N
ATOM    292  N   SER B  38      14.558   8.061  32.743  1.00  0.00           N
ATOM    293  CA  SER B  38      16.007   7.948  32.853  1.00  0.00           C
ATOM    294  C   SER B  38      16.710   8.386  31.556  1.00  0.00           C
ATOM    295  O   SER B  38      17.665   7.750  31.112  1.00  0.00           O
ATOM    296  CB  SER B  38      16.381   6.495  33.286  1.00  0.00           C
ATOM    297  OG  SER B  38      15.753   6.142  34.536  1.00  0.00           O
ATOM    298  N   ALA B  39      16.239   9.492  30.963  1.00  0.00           N
ATOM    299  CA  ALA B  39      16.739   9.976  29.706  1.00  0.00           C
ATOM    300  C   ALA B  39      18.186  10.387  29.795  1.00  0.00           C
ATOM    301  O   ALA B  39      18.606  10.987  30.789  1.00  0.00           O
ATOM    302  CB  ALA B  39      15.894  11.142  29.213  1.00  0.00           C
ATOM    303  N   VAL B  40      18.930  10.092  28.743  1.00  0.00           N
ATOM    304  CA  VAL B  40      20.297  10.584  28.600  1.00  0.00           C
ATOM    305  C   VAL B  40      20.292  11.448  27.335  1.00  0.00           C
ATOM    306  O   VAL B  40      19.978  10.981  26.259  1.00  0.00           O
ATOM    307  CB  VAL B  40      21.292   9.438  28.448  1.00  0.00           C
ATOM    308  CG1 VAL B  40      22.693   9.972  28.246  1.00  0.00           C
ATOM    309  CG2 VAL B  40      21.211   8.476  29.665  1.00  0.00           C
ATOM    310  N   TYR B  41      20.616  12.714  27.486  1.00  0.00           N
ATOM    311  CA  TYR B  41      20.608  13.650  26.385  1.00  0.00           C
ATOM    312  C   TYR B  41      22.055  13.928  25.919  1.00  0.00           C
ATOM    313  O   TYR B  41      22.998  13.668  26.639  1.00  0.00           O
ATOM    314  CB  TYR B  41      19.974  14.953  26.878  1.00  0.00           C
ATOM    315  CG  TYR B  41      18.533  14.812  27.351  1.00  0.00           C
ATOM    316  CD1 TYR B  41      18.166  15.162  28.639  1.00  0.00           C
ATOM    317  CD2 TYR B  41      17.563  14.337  26.512  1.00  0.00           C
ATOM    318  CE1 TYR B  41      16.842  15.019  29.083  1.00  0.00           C
ATOM    319  CE2 TYR B  41      16.235  14.230  26.918  1.00  0.00           C
ATOM    320  CZ  TYR B  41      15.885  14.566  28.223  1.00  0.00           C
ATOM    321  OH  TYR B  41      14.567  14.475  28.661  1.00  0.00           O
ATOM    322  N   CYS B  42      22.191  14.477  24.729  1.00  0.00           N
ATOM    323  CA  CYS B  42      23.486  14.781  24.114  1.00  0.00           C
ATOM    324  C   CYS B  42      23.384  16.165  23.457  1.00  0.00           C
ATOM    325  O   CYS B  42      22.695  16.327  22.468  1.00  0.00           O
ATOM    326  CB  CYS B  42      23.784  13.731  23.037  1.00  0.00           C
ATOM    327  SG  CYS B  42      25.455  13.833  22.441  1.00  0.00           S
ATOM    328  N   CYS B  43      24.031  17.142  24.046  1.00  0.00           N
ATOM    329  CA  CYS B  43      24.051  18.522  23.552  1.00  0.00           C
ATOM    330  C   CYS B  43      24.726  18.573  22.176  1.00  0.00           C
ATOM    331  O   CYS B  43      25.860  18.136  22.020  1.00  0.00           O
ATOM    332  CB  CYS B  43      24.817  19.409  24.544  1.00  0.00           C
ATOM    333  SG  CYS B  43      25.159  21.107  24.016  1.00  0.00           S
ATOM    334  N   LYS B  44      24.011  19.103  21.192  1.00  0.00           N
ATOM    335  CA  LYS B  44      24.531  19.267  19.827  1.00  0.00           C
ATOM    336  C   LYS B  44      25.299  20.585  19.619  1.00  0.00           C
ATOM    337  O   LYS B  44      25.646  20.946  18.495  1.00  0.00           O
ATOM    338  CB  LYS B  44      23.393  19.191  18.808  1.00  0.00           C
ATOM    339  CG  LYS B  44      22.695  17.838  18.744  1.00  0.00           C
ATOM    340  CD  LYS B  44      21.627  17.817  17.661  1.00  0.00           C
ATOM    341  CE  LYS B  44      20.892  16.485  17.633  1.00  0.00           C
ATOM    342  NZ  LYS B  44      19.877  16.432  16.546  1.00  0.00           N
ATOM    343  N   PHE B  45      25.535  21.323  20.694  1.00  0.00           N
ATOM    344  CA  PHE B  45      26.263  22.594  20.632  1.00  0.00           C
ATOM    345  C   PHE B  45      27.609  22.362  21.329  1.00  0.00           C
ATOM    346  O   PHE B  45      28.285  21.374  20.987  1.00  0.00           O
ATOM    347  CB  PHE B  45      25.403  23.713  21.239  1.00  0.00           C
ATOM    348  CG  PHE B  45      24.034  23.822  20.601  1.00  0.00           C
ATOM    349  CD1 PHE B  45      22.883  23.445  21.303  1.00  0.00           C
ATOM    350  CD2 PHE B  45      23.908  24.256  19.282  1.00  0.00           C
ATOM    351  CE1 PHE B  45      21.629  23.516  20.718  1.00  0.00           C
ATOM    352  CE2 PHE B  45      22.644  24.350  18.675  1.00  0.00           C
ATOM    353  CZ  PHE B  45      21.499  23.974  19.395  1.00  0.00           C
ATOM    354  N   GLY B  46      27.999  23.214  22.288  1.00  0.00           N
ATOM    355  CA  GLY B  46      29.293  23.091  22.976  1.00  0.00           C
ATOM    356  C   GLY B  46      29.312  22.627  24.435  1.00  0.00           C
ATOM    357  O   GLY B  46      30.301  22.876  25.154  1.00  0.00           O
ATOM    358  N   ARG B  47      28.249  21.934  24.871  1.00  0.00           N
ATOM    359  CA  ARG B  47      28.130  21.391  26.239  1.00  0.00           C
ATOM    360  C   ARG B  47      28.069  22.485  27.312  1.00  0.00           C
ATOM    361  O   ARG B  47      28.407  22.256  28.482  1.00  0.00           O
ATOM    362  CB  ARG B  47      29.233  20.393  26.559  1.00  0.00           C
ATOM    363  CG  ARG B  47      29.269  19.169  25.658  1.00  0.00           C
ATOM    364  CD  ARG B  47      30.381  18.228  25.947  1.00  0.00           C
ATOM    365  NE  ARG B  47      30.514  17.140  24.992  1.00  0.00           N
ATOM    366  CZ  ARG B  47      31.464  16.186  25.046  1.00  0.00           C
ATOM    367  NH1 ARG B  47      32.387  16.202  25.982  1.00  0.00           N
ATOM    368  NH2 ARG B  47      31.457  15.245  24.118  1.00  0.00           N
ATOM    369  N   ALA B  48      27.598  23.666  26.938  1.00  0.00           N
ATOM    370  CA  ALA B  48      27.645  24.788  27.859  1.00  0.00           C
ATOM    371  C   ALA B  48      26.632  25.901  27.531  1.00  0.00           C
ATOM    372  O   ALA B  48      26.964  27.090  27.584  1.00  0.00           O
ATOM    373  CB  ALA B  48      29.091  25.354  27.893  1.00  0.00           C
ATOM    374  N   CYS B  49      25.407  25.507  27.187  1.00  0.00           N
ATOM    375  CA  CYS B  49      24.364  26.457  26.838  1.00  0.00           C
ATOM    376  C   CYS B  49      23.836  27.214  28.069  1.00  0.00           C
ATOM    377  O   CYS B  49      23.531  26.609  29.122  1.00  0.00           O
ATOM    378  CB  CYS B  49      23.197  25.714  26.146  1.00  0.00           C
ATOM    379  SG  CYS B  49      23.693  24.721  24.722  1.00  0.00           S
ATOM    380  N   GLU B  50      23.689  28.525  27.955  1.00  0.00           N
ATOM    381  CA  GLU B  50      22.985  29.267  28.987  1.00  0.00           C
ATOM    382  C   GLU B  50      21.483  29.078  28.805  1.00  0.00           C
ATOM    383  O   GLU B  50      20.958  29.277  27.691  1.00  0.00           O
ATOM    384  CB  GLU B  50      23.365  30.748  28.936  1.00  0.00           C
ATOM    385  CG  GLU B  50      22.730  31.599  30.026  1.00  0.00           C
ATOM    386  CD  GLU B  50      23.160  33.035  29.919  1.00  0.00           C
ATOM    387  OE1 GLU B  50      23.890  33.351  29.011  1.00  0.00           O
ATOM    388  OE2 GLU B  50      22.670  33.839  30.677  1.00  0.00           O
ATOM    389  N   MET B  51      20.788  28.740  29.893  1.00  0.00           N
ATOM    390  CA  MET B  51      19.363  28.480  29.834  1.00  0.00           C
ATOM    391  C   MET B  51      18.575  29.759  29.839  1.00  0.00           C
ATOM    392  O   MET B  51      18.849  30.681  30.577  1.00  0.00           O
ATOM    393  CB  MET B  51      18.939  27.595  31.004  1.00  0.00           C
ATOM    394  CG  MET B  51      19.444  26.161  30.924  1.00  0.00           C
ATOM    395  SD  MET B  51      18.727  25.248  29.543  1.00  0.00           S
ATOM    396  CE  MET B  51      20.080  25.292  28.371  1.00  0.00           C
ATOM    397  N   ASP B  52      17.566  29.786  29.022  1.00  0.00           N
ATOM    398  CA  ASP B  52      16.558  30.814  29.060  1.00  0.00           C
ATOM    399  C   ASP B  52      15.356  30.238  28.401  1.00  0.00           C
ATOM    400  O   ASP B  52      15.313  29.031  28.105  1.00  0.00           O
ATOM    401  CB  ASP B  52      17.033  32.144  28.393  1.00  0.00           C
ATOM    402  CG  ASP B  52      17.392  31.998  26.888  1.00  0.00           C
ATOM    403  OD1 ASP B  52      16.830  31.149  26.147  1.00  0.00           O
ATOM    404  OD2 ASP B  52      18.213  32.779  26.347  1.00  0.00           O
ATOM    405  N   MET B  53      14.373  31.083  28.137  1.00  0.00           N
ATOM    406  CA  MET B  53      13.125  30.576  27.588  1.00  0.00           C
ATOM    407  C   MET B  53      13.231  30.034  26.162  1.00  0.00           C
ATOM    408  O   MET B  53      12.387  29.233  25.762  1.00  0.00           O
ATOM    409  CB  MET B  53      11.994  31.590  27.735  1.00  0.00           C
ATOM    410  CG  MET B  53      11.567  31.754  29.236  1.00  0.00           C
ATOM    411  SD  MET B  53      10.181  32.976  29.330  1.00  0.00           S
ATOM    412  CE  MET B  53       8.770  32.043  28.637  1.00  0.00           C
ATOM    413  N   TYR B  54      14.232  30.502  25.409  1.00  0.00           N
ATOM    414  CA  TYR B  54      14.457  30.002  24.061  1.00  0.00           C
ATOM    415  C   TYR B  54      15.273  28.729  24.086  1.00  0.00           C
ATOM    416  O   TYR B  54      14.927  27.760  23.454  1.00  0.00           O
ATOM    417  CB  TYR B  54      15.207  31.044  23.230  1.00  0.00           C
ATOM    418  CG  TYR B  54      15.609  30.588  21.849  1.00  0.00           C
ATOM    419  CD1 TYR B  54      14.657  30.467  20.831  1.00  0.00           C
ATOM    420  CD2 TYR B  54      16.934  30.326  21.542  1.00  0.00           C
ATOM    421  CE1 TYR B  54      15.013  30.088  19.589  1.00  0.00           C
ATOM    422  CE2 TYR B  54      17.312  29.930  20.278  1.00  0.00           C
ATOM    423  CZ  TYR B  54      16.360  29.823  19.305  1.00  0.00           C
ATOM    424  OH  TYR B  54      16.701  29.476  18.030  1.00  0.00           O
ATOM    425  N   MET B  55      16.384  28.760  24.793  1.00  0.00           N
ATOM    426  CA  MET B  55      17.298  27.633  24.822  1.00  0.00           C
ATOM    427  C   MET B  55      16.783  26.425  25.615  1.00  0.00           C
ATOM    428  O   MET B  55      17.262  25.326  25.400  1.00  0.00           O
ATOM    429  CB  MET B  55      18.624  28.070  25.406  1.00  0.00           C
ATOM    430  CG  MET B  55      19.465  28.851  24.374  1.00  0.00           C
ATOM    431  SD  MET B  55      19.855  27.867  22.912  1.00  0.00           S
ATOM    432  CE  MET B  55      20.978  26.825  23.621  1.00  0.00           C
ATOM    433  N   ARG B  56      15.847  26.632  26.532  1.00  0.00           N
ATOM    434  CA  ARG B  56      15.291  25.504  27.247  1.00  0.00           C
ATOM    435  C   ARG B  56      14.655  24.480  26.322  1.00  0.00           C
ATOM    436  O   ARG B  56      14.723  23.326  26.637  1.00  0.00           O
ATOM    437  CB  ARG B  56      14.353  25.904  28.377  1.00  0.00           C
ATOM    438  CG  ARG B  56      13.005  26.290  27.969  1.00  0.00           C
ATOM    439  CD  ARG B  56      12.093  26.721  29.127  1.00  0.00           C
ATOM    440  NE  ARG B  56      10.718  26.854  28.616  1.00  0.00           N
ATOM    441  CZ  ARG B  56       9.769  27.549  29.189  1.00  0.00           C
ATOM    442  NH1 ARG B  56       9.991  28.231  30.313  1.00  0.00           N
ATOM    443  NH2 ARG B  56       8.569  27.563  28.629  1.00  0.00           N
ATOM    444  N   ARG B  57      14.098  24.878  25.175  1.00  0.00           N
ATOM    445  CA  ARG B  57      13.516  23.894  24.289  1.00  0.00           C
ATOM    446  C   ARG B  57      14.543  23.385  23.296  1.00  0.00           C
ATOM    447  O   ARG B  57      14.287  22.437  22.638  1.00  0.00           O
ATOM    448  CB  ARG B  57      12.277  24.382  23.508  1.00  0.00           C
ATOM    449  CG  ARG B  57      11.558  25.628  24.070  1.00  0.00           C
ATOM    450  CD  ARG B  57      10.112  25.916  23.483  1.00  0.00           C
ATOM    451  NE  ARG B  57       9.337  24.717  23.110  1.00  0.00           N
ATOM    452  CZ  ARG B  57       8.002  24.699  22.950  1.00  0.00           C
ATOM    453  NH1 ARG B  57       7.300  25.810  23.110  1.00  0.00           N
ATOM    454  NH2 ARG B  57       7.368  23.567  22.598  1.00  0.00           N
ATOM    455  N   LYS B  58      15.701  24.025  23.194  1.00  0.00           N
ATOM    456  CA  LYS B  58      16.708  23.666  22.197  1.00  0.00           C
ATOM    457  C   LYS B  58      17.768  22.706  22.724  1.00  0.00           C
ATOM    458  O   LYS B  58      18.348  21.989  21.919  1.00  0.00           O
ATOM    459  CB  LYS B  58      17.411  24.928  21.702  1.00  0.00           C
ATOM    460  CG  LYS B  58      16.429  25.836  20.890  1.00  0.00           C
ATOM    461  CD  LYS B  58      16.764  25.812  19.410  1.00  0.00           C
ATOM    462  CE  LYS B  58      15.623  26.333  18.540  1.00  0.00           C
ATOM    463  NZ  LYS B  58      15.657  25.732  17.156  1.00  0.00           N
ATOM    464  N   CYS B  59      18.092  22.748  24.025  1.00  0.00           N
ATOM    465  CA  CYS B  59      19.107  21.864  24.567  1.00  0.00           C
ATOM    466  C   CYS B  59      18.665  21.128  25.838  1.00  0.00           C
ATOM    467  O   CYS B  59      18.773  21.655  26.918  1.00  0.00           O
ATOM    468  CB  CYS B  59      20.424  22.601  24.846  1.00  0.00           C
ATOM    469  SG  CYS B  59      21.598  21.298  25.152  1.00  0.00           S
ATOM    470  N   GLN B  60      18.161  19.899  25.685  1.00  0.00           N
ATOM    471  CA  GLN B  60      17.696  19.096  26.810  1.00  0.00           C
ATOM    472  C   GLN B  60      18.848  18.723  27.741  1.00  0.00           C
ATOM    473  O   GLN B  60      18.707  18.748  28.963  1.00  0.00           O
ATOM    474  CB  GLN B  60      16.992  17.826  26.298  1.00  0.00           C
ATOM    475  CG  GLN B  60      15.700  18.093  25.495  1.00  0.00           C
ATOM    476  CD  GLN B  60      15.265  16.912  24.627  1.00  0.00           C
ATOM    477  NE2 GLN B  60      13.954  16.719  24.481  1.00  0.00           N
ATOM    478  OE1 GLN B  60      16.098  16.214  24.074  1.00  0.00           O
ATOM    479  N   GLU B  61      20.024  18.437  27.181  1.00  0.00           N
ATOM    480  CA  GLU B  61      21.138  18.081  28.042  1.00  0.00           C
ATOM    481  C   GLU B  61      21.471  19.174  29.002  1.00  0.00           C
ATOM    482  O   GLU B  61      21.635  18.948  30.192  1.00  0.00           O
ATOM    483  CB  GLU B  61      22.400  17.613  27.270  1.00  0.00           C
ATOM    484  CG  GLU B  61      23.484  17.210  28.229  1.00  0.00           C
ATOM    485  CD  GLU B  61      24.757  16.630  27.568  1.00  0.00           C
ATOM    486  OE1 GLU B  61      25.090  17.024  26.450  1.00  0.00           O
ATOM    487  OE2 GLU B  61      25.383  15.725  28.157  1.00  0.00           O
ATOM    488  N   CYS B  62      21.607  20.387  28.494  1.00  0.00           N
ATOM    489  CA  CYS B  62      22.021  21.491  29.349  1.00  0.00           C
ATOM    490  C   CYS B  62      20.883  21.899  30.290  1.00  0.00           C
ATOM    491  O   CYS B  62      21.141  22.257  31.394  1.00  0.00           O
ATOM    492  CB  CYS B  62      22.580  22.673  28.507  1.00  0.00           C
ATOM    493  SG  CYS B  62      24.128  22.266  27.575  1.00  0.00           S
ATOM    494  N   ARG B  63      19.613  21.821  29.856  1.00  0.00           N
ATOM    495  CA  ARG B  63      18.486  22.040  30.743  1.00  0.00           C
ATOM    496  C   ARG B  63      18.445  21.073  31.910  1.00  0.00           C
ATOM    497  O   ARG B  63      18.295  21.496  33.042  1.00  0.00           O
ATOM    498  CB  ARG B  63      17.148  21.972  29.946  1.00  0.00           C
ATOM    499  CG  ARG B  63      15.937  22.378  30.756  1.00  0.00           C
ATOM    500  CD  ARG B  63      14.655  22.237  29.926  1.00  0.00           C
ATOM    501  NE  ARG B  63      13.509  22.914  30.527  1.00  0.00           N
ATOM    502  CZ  ARG B  63      12.303  22.913  29.994  1.00  0.00           C
ATOM    503  NH1 ARG B  63      12.082  22.279  28.836  1.00  0.00           N
ATOM    504  NH2 ARG B  63      11.336  23.563  30.583  1.00  0.00           N
ATOM    505  N   LEU B  64      18.632  19.779  31.664  1.00  0.00           N
ATOM    506  CA  LEU B  64      18.620  18.813  32.755  1.00  0.00           C
ATOM    507  C   LEU B  64      19.807  19.043  33.710  1.00  0.00           C
ATOM    508  O   LEU B  64      19.666  19.000  34.930  1.00  0.00           O
ATOM    509  CB  LEU B  64      18.693  17.413  32.191  1.00  0.00           C
ATOM    510  CG  LEU B  64      18.689  16.306  33.245  1.00  0.00           C
ATOM    511  CD1 LEU B  64      17.476  16.459  34.141  1.00  0.00           C
ATOM    512  CD2 LEU B  64      18.674  14.931  32.591  1.00  0.00           C
ATOM    513  N   LYS B  65      20.983  19.281  33.135  1.00  0.00           N
ATOM    514  CA  LYS B  65      22.152  19.674  33.940  1.00  0.00           C
ATOM    515  C   LYS B  65      21.860  20.860  34.841  1.00  0.00           C
ATOM    516  O   LYS B  65      22.155  20.813  36.016  1.00  0.00           O
ATOM    517  CB  LYS B  65      23.357  19.998  33.050  1.00  0.00           C
ATOM    518  CG  LYS B  65      24.127  18.804  32.571  1.00  0.00           C
ATOM    519  CD  LYS B  65      25.408  19.269  31.807  1.00  0.00           C
ATOM    520  CE  LYS B  65      26.156  18.118  31.162  1.00  0.00           C
ATOM    521  NZ  LYS B  65      27.350  18.571  30.359  1.00  0.00           N
ATOM    522  N   LYS B  66      21.170  21.873  34.326  1.00  0.00           N
ATOM    523  CA  LYS B  66      20.812  23.043  35.132  1.00  0.00           C
ATOM    524  C   LYS B  66      19.794  22.707  36.204  1.00  0.00           C
ATOM    525  O   LYS B  66      19.927  23.125  37.345  1.00  0.00           O
ATOM    526  CB  LYS B  66      20.328  24.177  34.211  1.00  0.00           C
ATOM    527  CG  LYS B  66      19.954  25.440  34.911  1.00  0.00           C
ATOM    528  CD  LYS B  66      21.188  26.237  35.335  1.00  0.00           C
ATOM    529  CE  LYS B  66      20.882  27.666  35.896  1.00  0.00           C
ATOM    530  NZ  LYS B  66      20.349  28.630  34.815  1.00  0.00           N
ATOM    531  N   CYS B  67      18.773  21.903  35.852  1.00  0.00           N
ATOM    532  CA  CYS B  67      17.760  21.472  36.832  1.00  0.00           C
ATOM    533  C   CYS B  67      18.475  20.900  38.055  1.00  0.00           C
ATOM    534  O   CYS B  67      18.168  21.224  39.209  1.00  0.00           O
ATOM    535  CB  CYS B  67      16.858  20.381  36.248  1.00  0.00           C
ATOM    536  SG  CYS B  67      15.674  20.976  35.018  1.00  0.00           S
ATOM    537  N   LEU B  68      19.390  20.005  37.795  1.00  0.00           N
ATOM    538  CA  LEU B  68      20.095  19.307  38.872  1.00  0.00           C
ATOM    539  C   LEU B  68      21.020  20.283  39.668  1.00  0.00           C
ATOM    540  O   LEU B  68      21.087  20.240  40.875  1.00  0.00           O
ATOM    541  CB  LEU B  68      20.914  18.142  38.302  1.00  0.00           C
ATOM    542  CG  LEU B  68      20.089  16.970  37.755  1.00  0.00           C
ATOM    543  CD1 LEU B  68      21.001  15.969  37.059  1.00  0.00           C
ATOM    544  CD2 LEU B  68      19.331  16.306  38.896  1.00  0.00           C
ATOM    545  N   ALA B  69      21.698  21.180  38.952  1.00  0.00           N
ATOM    546  CA  ALA B  69      22.617  22.133  39.538  1.00  0.00           C
ATOM    547  C   ALA B  69      21.916  23.124  40.462  1.00  0.00           C
ATOM    548  O   ALA B  69      22.472  23.585  41.455  1.00  0.00           O
ATOM    549  CB  ALA B  69      23.359  22.847  38.404  1.00  0.00           C
ATOM    550  N   GLU B  70      20.656  23.397  40.186  1.00  0.00           N
ATOM    551  CA  GLU B  70      19.846  24.299  40.983  1.00  0.00           C
ATOM    552  C   GLU B  70      19.162  23.566  42.158  1.00  0.00           C
ATOM    553  O   GLU B  70      18.537  24.169  42.992  1.00  0.00           O
ATOM    554  CB  GLU B  70      18.789  24.982  40.112  1.00  0.00           C
ATOM    555  CG  GLU B  70      19.357  25.850  38.998  1.00  0.00           C
ATOM    556  CD  GLU B  70      20.215  26.955  39.551  1.00  0.00           C
ATOM    557  OE1 GLU B  70      19.756  27.661  40.416  1.00  0.00           O
ATOM    558  OE2 GLU B  70      21.366  27.023  39.190  1.00  0.00           O
ATOM    559  N   GLY B  71      19.373  22.262  42.253  1.00  0.00           N
ATOM    560  CA  GLY B  71      18.964  21.472  43.412  1.00  0.00           C
ATOM    561  C   GLY B  71      17.694  20.641  43.229  1.00  0.00           C
ATOM    562  O   GLY B  71      17.147  20.106  44.219  1.00  0.00           O
ATOM    563  N   MET B  72      17.204  20.490  42.006  1.00  0.00           N
ATOM    564  CA  MET B  72      16.028  19.580  41.816  1.00  0.00           C
ATOM    565  C   MET B  72      16.450  18.148  42.135  1.00  0.00           C
ATOM    566  O   MET B  72      17.413  17.709  41.595  1.00  0.00           O
ATOM    567  CB  MET B  72      15.494  19.699  40.390  1.00  0.00           C
ATOM    568  CG  MET B  72      15.032  21.097  40.005  1.00  0.00           C
ATOM    569  SD  MET B  72      14.171  21.134  38.421  1.00  0.00           S
ATOM    570  CE  MET B  72      12.512  20.690  38.927  1.00  0.00           C
ATOM    571  N   ARG B  73      15.677  17.437  42.973  1.00  0.00           N
ATOM    572  CA  ARG B  73      16.086  16.168  43.555  1.00  0.00           C
ATOM    573  C   ARG B  73      15.446  14.988  42.806  1.00  0.00           C
ATOM    574  O   ARG B  73      14.235  14.809  42.890  1.00  0.00           O
ATOM    575  CB  ARG B  73      15.642  16.126  45.017  1.00  0.00           C
ATOM    576  CG  ARG B  73      16.327  17.217  45.840  1.00  0.00           C
ATOM    577  CD  ARG B  73      16.238  17.016  47.346  1.00  0.00           C
ATOM    578  NE  ARG B  73      17.348  17.624  48.072  1.00  0.00           N
ATOM    579  CZ  ARG B  73      17.408  17.741  49.402  1.00  0.00           C
ATOM    580  NH1 ARG B  73      18.466  18.313  49.967  1.00  0.00           N
ATOM    581  NH2 ARG B  73      16.407  17.304  50.164  1.00  0.00           N
ATOM    582  N   PRO B  74      16.211  14.230  42.033  1.00  0.00           N
ATOM    583  CA  PRO B  74      15.619  13.183  41.178  1.00  0.00           C
ATOM    584  C   PRO B  74      15.057  12.010  42.007  1.00  0.00           C
ATOM    585  O   PRO B  74      14.104  11.359  41.623  1.00  0.00           O
ATOM    586  CB  PRO B  74      16.779  12.737  40.272  1.00  0.00           C
ATOM    587  CG  PRO B  74      18.026  13.103  41.030  1.00  0.00           C
ATOM    588  CD  PRO B  74      17.641  14.390  41.774  1.00  0.00           C
ATOM    589  N   GLU B  75      15.623  11.781  43.170  1.00  0.00           N
ATOM    590  CA  GLU B  75      15.084  10.752  44.078  1.00  0.00           C
ATOM    591  C   GLU B  75      13.688  11.087  44.611  1.00  0.00           C
ATOM    592  O   GLU B  75      13.011  10.217  45.134  1.00  0.00           O
ATOM    593  CB  GLU B  75      16.051  10.514  45.220  1.00  0.00           C
ATOM    594  CG  GLU B  75      16.131  11.625  46.225  1.00  0.00           C
ATOM    595  CD  GLU B  75      17.072  12.771  45.902  1.00  0.00           C
ATOM    596  OE1 GLU B  75      17.669  12.889  44.800  1.00  0.00           O
ATOM    597  OE2 GLU B  75      17.232  13.541  46.860  1.00  0.00           O
ATOM    598  N   CYS B  76      13.247  12.332  44.452  1.00  0.00           N
ATOM    599  CA  CYS B  76      11.909  12.736  44.827  1.00  0.00           C
ATOM    600  C   CYS B  76      10.886  12.618  43.709  1.00  0.00           C
ATOM    601  O   CYS B  76       9.723  12.914  43.935  1.00  0.00           O
ATOM    602  CB  CYS B  76      11.906  14.157  45.377  1.00  0.00           C
ATOM    603  SG  CYS B  76      12.968  14.435  46.809  1.00  0.00           S
ATOM    604  N   VAL B  77      11.289  12.170  42.521  1.00  0.00           N
ATOM    605  CA  VAL B  77      10.342  11.983  41.449  1.00  0.00           C
ATOM    606  C   VAL B  77       9.842  10.524  41.599  1.00  0.00           C
ATOM    607  O   VAL B  77      10.630   9.598  41.504  1.00  0.00           O
ATOM    608  CB  VAL B  77      10.986  12.242  40.074  1.00  0.00           C
ATOM    609  CG1 VAL B  77       9.983  11.986  38.959  1.00  0.00           C
ATOM    610  CG2 VAL B  77      11.518  13.665  39.994  1.00  0.00           C
ATOM    611  N   VAL B  78       8.539  10.345  41.834  1.00  0.00           N
ATOM    612  CA  VAL B  78       7.961   9.010  41.969  1.00  0.00           C
ATOM    613  C   VAL B  78       8.879   8.064  42.789  1.00  0.00           C
ATOM    614  O   VAL B  78       9.366   7.086  42.285  1.00  0.00           O
ATOM    615  CB  VAL B  78       7.656   8.404  40.615  1.00  0.00           C
ATOM    616  CG1 VAL B  78       6.897   7.062  40.782  1.00  0.00           C
ATOM    617  CG2 VAL B  78       6.799   9.372  39.796  1.00  0.00           C
ATOM    618  N   PRO B  79       9.079   8.369  44.063  1.00  0.00           N
ATOM    619  CA  PRO B  79       9.857   7.499  44.934  1.00  0.00           C
ATOM    620  C   PRO B  79       8.965   6.307  45.273  1.00  0.00           C
ATOM    621  O   PRO B  79       7.792   6.301  44.883  1.00  0.00           O
ATOM    622  CB  PRO B  79      10.125   8.347  46.159  1.00  0.00           C
ATOM    623  CG  PRO B  79       9.035   9.415  46.165  1.00  0.00           C
ATOM    624  CD  PRO B  79       8.466   9.501  44.785  1.00  0.00           C
ATOM    625  N   GLU B  80       9.514   5.347  45.990  1.00  0.00           N
ATOM    626  CA  GLU B  80       8.819   4.119  46.312  1.00  0.00           C
ATOM    627  C   GLU B  80       8.096   4.268  47.667  1.00  0.00           C
ATOM    628  O   GLU B  80       8.499   3.711  48.676  1.00  0.00           O
ATOM    629  CB  GLU B  80       9.826   2.966  46.241  1.00  0.00           C
ATOM    630  CG  GLU B  80       9.200   1.596  46.161  1.00  0.00           C
ATOM    631  CD  GLU B  80       8.392   1.324  44.914  1.00  0.00           C
ATOM    632  OE1 GLU B  80       7.683   0.302  44.988  1.00  0.00           O
ATOM    633  OE2 GLU B  80       8.469   2.074  43.889  1.00  0.00           O
ATOM    634  N   ASN B  81       7.079   5.123  47.652  1.00  0.00           N
ATOM    635  CA  ASN B  81       6.139   5.331  48.775  1.00  0.00           C
ATOM    636  C   ASN B  81       4.841   4.535  48.552  1.00  0.00           C
ATOM    637  O   ASN B  81       4.702   3.838  47.533  1.00  0.00           O
ATOM    638  CB  ASN B  81       5.836   6.829  49.009  1.00  0.00           C
ATOM    639  CG  ASN B  81       5.416   7.583  47.730  1.00  0.00           C
ATOM    640  ND2 ASN B  81       5.662   8.913  47.715  1.00  0.00           N
ATOM    641  OD1 ASN B  81       4.904   6.999  46.778  1.00  0.00           O
ATOM    642  N   GLN B  82       3.914   4.624  49.510  1.00  0.00           N
ATOM    643  CA  GLN B  82       2.630   3.898  49.439  1.00  0.00           C
ATOM    644  C   GLN B  82       1.871   4.283  48.180  1.00  0.00           C
ATOM    645  O   GLN B  82       1.386   3.412  47.453  1.00  0.00           O
ATOM    646  CB  GLN B  82       1.779   4.192  50.677  1.00  0.00           C
ATOM    647  CG  GLN B  82       2.300   3.557  51.956  1.00  0.00           C
ATOM    648  CD  GLN B  82       1.492   3.962  53.174  1.00  0.00           C
ATOM    649  NE2 GLN B  82       1.838   3.399  54.326  1.00  0.00           N
ATOM    650  OE1 GLN B  82       0.569   4.776  53.081  1.00  0.00           O
ATOM    651  N   CYS B  83       1.805   5.592  47.936  1.00  0.00           N
ATOM    652  CA  CYS B  83       1.161   6.202  46.759  1.00  0.00           C
ATOM    653  C   CYS B  83       1.583   5.702  45.375  1.00  0.00           C
ATOM    654  O   CYS B  83       0.816   5.857  44.423  1.00  0.00           O
ATOM    655  CB  CYS B  83       1.418   7.716  46.761  1.00  0.00           C
ATOM    656  SG  CYS B  83       0.069   8.715  47.417  1.00  0.00           S
ATOM    657  N   ALA B  84       2.812   5.183  45.237  1.00  0.00           N
ATOM    658  CA  ALA B  84       3.310   4.672  43.948  1.00  0.00           C
ATOM    659  C   ALA B  84       2.976   3.185  43.769  1.00  0.00           C
ATOM    660  O   ALA B  84       2.719   2.708  42.647  1.00  0.00           O
ATOM    661  CB  ALA B  84       4.845   4.883  43.831  1.00  0.00           C
ATOM    662  N   MET B  85       3.032   2.448  44.874  1.00  0.00           N
ATOM    663  CA  MET B  85       2.607   1.055  44.891  1.00  0.00           C
ATOM    664  C   MET B  85       1.110   0.961  44.475  1.00  0.00           C
ATOM    665  O   MET B  85       0.692  -0.014  43.839  1.00  0.00           O
ATOM    666  CB  MET B  85       2.882   0.447  46.276  1.00  0.00           C
ATOM    667  CG  MET B  85       4.387   0.302  46.604  1.00  0.00           C
ATOM    668  SD  MET B  85       4.758   0.388  48.386  1.00  0.00           S
ATOM    669  CE  MET B  85       6.531  -0.111  48.431  1.00  0.00           C
ATOM    670  N   LYS B  86       0.333   1.975  44.841  1.00  0.00           N
ATOM    671  CA  LYS B  86      -0.903   2.287  44.133  1.00  0.00           C
ATOM    672  C   LYS B  86      -0.745   2.081  42.631  1.00  0.00           C
ATOM    673  O   LYS B  86      -1.043   1.008  42.107  1.00  0.00           O
ATOM    674  CB  LYS B  86      -1.339   3.724  44.424  1.00  0.00           C
ATOM    675  CG  LYS B  86      -2.673   4.115  43.801  1.00  0.00           C
ATOM    676  CD  LYS B  86      -3.085   5.520  44.214  1.00  0.00           C
ATOM    677  CE  LYS B  86      -4.391   5.932  43.550  1.00  0.00           C
ATOM    678  NZ  LYS B  86      -4.830   7.287  43.979  1.00  0.00           N
ATOM    679  N   ARG B  87      -0.276   3.117  41.943  1.00  0.00           N
ATOM    680  CA  ARG B  87      -0.678   3.367  40.564  1.00  0.00           C
ATOM    681  C   ARG B  87      -0.338   2.182  39.667  1.00  0.00           C
ATOM    682  O   ARG B  87      -1.015   1.154  39.696  1.00  0.00           O
ATOM    683  CB  ARG B  87      -0.092   4.662  40.021  1.00  0.00           C
ATOM    684  CG  ARG B  87      -0.701   5.930  40.598  1.00  0.00           C
ATOM    685  CD  ARG B  87      -0.130   7.188  40.051  1.00  0.00           C
ATOM    686  NE  ARG B  87      -0.684   8.402  40.627  1.00  0.00           N
ATOM    687  CZ  ARG B  87      -0.255   9.648  40.345  1.00  0.00           C
ATOM    688  NH1 ARG B  87       0.754   9.847  39.527  1.00  0.00           N
ATOM    689  NH2 ARG B  87      -0.861  10.665  40.932  1.00  0.00           N
TER     690      ARG B  87 
HETATM  691 ZN   ZN     88      11.972  27.052  33.935  1.00 24.64          Zn
HETATM  692 ZN   ZN     89      23.690  22.340  25.369  1.00 38.01          Zn
END
