# Supplementary material for: The Molecular Basis of Conformational Instability of the Ecdysone Receptor DNA Binding Domain Studied by In Silico and In Vitro Experiments
Source: PLoS One. 2014 Jan 23;9(1):e86052. doi: 10.1371/journal.pone.0086052 (PMC3900457; doi:10.1371/journal.pone.0086052)
Supplement: Supporting Information S1 — Supplemental files (.pdb files) contained in the compressed directory file S1 include structures of the EcRDBDWT, its mutants and the UspDBD. All.pdb files can be visualized with Open Pymol. The optimized structures of the EcRDBDWT, its mutants and the UspDBD are named respectively: EcRDBD_WT.pdb, EcRDBD_[mutant].pdb and UspDBD.pdb. The DBD structures obtained after 10 ns of MD simulation are named respectively: EcRDBD_WT_10ns.pdb, EcRDBD_[mutant]_10ns.pdb and UspDBD_10ns.pdb. (ZIP) [file pone.0086052.s002.zip › Supporting_Information_S1/EcRDBD_V70E_10ns.pdb]

ATOM      1  N   ARG     1      11.072  40.685  37.057  0.00  0.00           N
ATOM      2  CA  ARG     1      10.328  39.601  37.725  0.00  0.00           C
ATOM      3  C   ARG     1      11.107  39.218  38.993  0.00  0.00           C
ATOM      4  O   ARG     1      12.285  38.792  38.877  0.00  0.00           O
ATOM      5  CB  ARG     1      10.142  38.292  36.853  0.00  0.00           C
ATOM      6  CG  ARG     1       9.372  37.175  37.557  0.00  0.00           C
ATOM      7  CD  ARG     1       9.297  35.985  36.590  0.00  0.00           C
ATOM      8  NE  ARG     1       8.195  36.338  35.667  0.00  0.00           N
ATOM      9  CZ  ARG     1       8.139  36.138  34.405  0.00  0.00           C
ATOM     10  NH1 ARG     1       9.108  35.620  33.682  0.00  0.00           N
ATOM     11  NH2 ARG     1       7.054  36.476  33.743  0.00  0.00           N
ATOM     12  HA  ARG     1       9.338  40.022  37.901  0.00  0.00           H
ATOM     13  HB2 ARG     1       9.578  38.699  36.015  0.00  0.00           H
ATOM     14  HB3 ARG     1      11.109  37.873  36.578  0.00  0.00           H
ATOM     15  HG2 ARG     1       9.973  36.918  38.431  0.00  0.00           H
ATOM     16  HG3 ARG     1       8.392  37.531  37.874  0.00  0.00           H
ATOM     17  HD2 ARG     1      10.206  35.842  36.005  0.00  0.00           H
ATOM     18  HD3 ARG     1       8.929  35.142  37.174  0.00  0.00           H
ATOM     19  HE  ARG     1       7.327  36.706  36.029  0.00  0.00           H
ATOM     20 1HH1 ARG     1       9.897  35.176  34.130  0.00  0.00           H
ATOM     21 2HH1 ARG     1       8.983  35.717  32.684  0.00  0.00           H
ATOM     22 1HH2 ARG     1       6.292  36.835  34.300  0.00  0.00           H
ATOM     23 2HH2 ARG     1       6.909  36.498  32.744  0.00  0.00           H
ATOM     24  H1  ARG     1      12.015  40.325  37.078  0.00  0.00           H
ATOM     25  H2  ARG     1      11.124  41.508  37.640  0.00  0.00           H
ATOM     26  H3  ARG     1      10.715  40.868  36.130  0.00  0.00           H
ATOM     27  N   VAL     2      10.465  39.267  40.167  0.00  0.00           N
ATOM     28  CA  VAL     2      11.249  39.141  41.394  0.00  0.00           C
ATOM     29  C   VAL     2      11.717  37.694  41.527  0.00  0.00           C
ATOM     30  O   VAL     2      10.950  36.815  41.129  0.00  0.00           O
ATOM     31  CB  VAL     2      10.462  39.603  42.656  0.00  0.00           C
ATOM     32  CG1 VAL     2      10.264  41.042  42.472  0.00  0.00           C
ATOM     33  CG2 VAL     2       9.127  38.870  42.892  0.00  0.00           C
ATOM     34  H   VAL     2       9.513  39.590  40.267  0.00  0.00           H
ATOM     35  HA  VAL     2      12.119  39.792  41.302  0.00  0.00           H
ATOM     36  HB  VAL     2      11.047  39.447  43.563  0.00  0.00           H
ATOM     37 1HG1 VAL     2       9.831  41.508  43.357  0.00  0.00           H
ATOM     38 2HG1 VAL     2      11.159  41.632  42.275  0.00  0.00           H
ATOM     39 3HG1 VAL     2       9.419  41.169  41.795  0.00  0.00           H
ATOM     40 1HG2 VAL     2       8.465  39.044  42.044  0.00  0.00           H
ATOM     41 2HG2 VAL     2       9.336  37.803  42.977  0.00  0.00           H
ATOM     42 3HG2 VAL     2       8.563  39.285  43.727  0.00  0.00           H
ATOM     43  N   GLN     3      12.876  37.494  42.194  0.00  0.00           N
ATOM     44  CA  GLN     3      13.436  36.160  42.469  0.00  0.00           C
ATOM     45  C   GLN     3      12.346  35.184  43.044  0.00  0.00           C
ATOM     46  O   GLN     3      12.224  34.128  42.418  0.00  0.00           O
ATOM     47  CB  GLN     3      14.587  36.286  43.435  0.00  0.00           C
ATOM     48  CG  GLN     3      15.789  36.803  42.723  0.00  0.00           C
ATOM     49  CD  GLN     3      16.807  37.143  43.745  0.00  0.00           C
ATOM     50  NE2 GLN     3      17.277  38.353  43.762  0.00  0.00           N
ATOM     51  OE1 GLN     3      17.135  36.328  44.601  0.00  0.00           O
ATOM     52  H   GLN     3      13.281  38.244  42.736  0.00  0.00           H
ATOM     53  HA  GLN     3      13.853  35.862  41.508  0.00  0.00           H
ATOM     54  HB2 GLN     3      14.362  36.910  44.300  0.00  0.00           H
ATOM     55  HB3 GLN     3      14.714  35.304  43.893  0.00  0.00           H
ATOM     56  HG2 GLN     3      16.157  36.018  42.062  0.00  0.00           H
ATOM     57  HG3 GLN     3      15.644  37.744  42.192  0.00  0.00           H
ATOM     58 1HE2 GLN     3      18.067  38.599  44.340  0.00  0.00           H
ATOM     59 2HE2 GLN     3      16.861  39.032  43.140  0.00  0.00           H
ATOM     60  N   GLU     4      11.574  35.591  44.071  0.00  0.00           N
ATOM     61  CA  GLU     4      10.437  34.750  44.614  0.00  0.00           C
ATOM     62  C   GLU     4       9.234  34.321  43.730  0.00  0.00           C
ATOM     63  O   GLU     4       8.467  33.486  44.170  0.00  0.00           O
ATOM     64  CB  GLU     4       9.948  35.436  45.973  0.00  0.00           C
ATOM     65  CG  GLU     4       9.439  36.891  45.894  0.00  0.00           C
ATOM     66  CD  GLU     4       8.822  37.308  47.151  0.00  0.00           C
ATOM     67  OE1 GLU     4       9.318  38.148  47.893  0.00  0.00           O
ATOM     68  OE2 GLU     4       7.776  36.754  47.579  0.00  0.00           O
ATOM     69  H   GLU     4      11.706  36.430  44.617  0.00  0.00           H
ATOM     70  HA  GLU     4      10.811  33.792  44.974  0.00  0.00           H
ATOM     71  HB2 GLU     4       9.180  34.768  46.366  0.00  0.00           H
ATOM     72  HB3 GLU     4      10.728  35.412  46.733  0.00  0.00           H
ATOM     73  HG2 GLU     4      10.206  37.633  45.669  0.00  0.00           H
ATOM     74  HG3 GLU     4       8.642  37.063  45.172  0.00  0.00           H
ATOM     75  N   GLU     5       9.219  34.813  42.488  0.00  0.00           N
ATOM     76  CA  GLU     5       8.326  34.405  41.460  0.00  0.00           C
ATOM     77  C   GLU     5       8.998  33.916  40.194  0.00  0.00           C
ATOM     78  O   GLU     5       8.327  33.624  39.187  0.00  0.00           O
ATOM     79  CB  GLU     5       7.322  35.516  41.134  0.00  0.00           C
ATOM     80  CG  GLU     5       6.372  35.925  42.250  0.00  0.00           C
ATOM     81  CD  GLU     5       4.874  35.989  41.838  0.00  0.00           C
ATOM     82  OE1 GLU     5       4.571  36.668  40.846  0.00  0.00           O
ATOM     83  OE2 GLU     5       4.052  35.377  42.566  0.00  0.00           O
ATOM     84  H   GLU     5       9.938  35.496  42.295  0.00  0.00           H
ATOM     85  HA  GLU     5       7.745  33.550  41.805  0.00  0.00           H
ATOM     86  HB2 GLU     5       7.798  36.425  40.766  0.00  0.00           H
ATOM     87  HB3 GLU     5       6.616  35.053  40.444  0.00  0.00           H
ATOM     88  HG2 GLU     5       6.322  35.248  43.102  0.00  0.00           H
ATOM     89  HG3 GLU     5       6.697  36.878  42.667  0.00  0.00           H
ATOM     90  N   LEU     6      10.284  33.561  40.281  0.00  0.00           N
ATOM     91  CA  LEU     6      11.239  33.356  39.111  0.00  0.00           C
ATOM     92  C   LEU     6      11.872  31.931  39.049  0.00  0.00           C
ATOM     93  O   LEU     6      12.474  31.381  40.008  0.00  0.00           O
ATOM     94  CB  LEU     6      12.291  34.491  39.119  0.00  0.00           C
ATOM     95  CG  LEU     6      13.390  34.507  38.053  0.00  0.00           C
ATOM     96  CD1 LEU     6      13.953  35.956  38.019  0.00  0.00           C
ATOM     97  CD2 LEU     6      14.542  33.623  38.414  0.00  0.00           C
ATOM     98  H   LEU     6      10.770  33.789  41.137  0.00  0.00           H
ATOM     99  HA  LEU     6      10.603  33.456  38.232  0.00  0.00           H
ATOM    100  HB2 LEU     6      11.731  35.424  39.042  0.00  0.00           H
ATOM    101  HB3 LEU     6      12.754  34.422  40.103  0.00  0.00           H
ATOM    102  HG  LEU     6      12.999  34.146  37.101  0.00  0.00           H
ATOM    103 1HD1 LEU     6      14.107  36.309  39.038  0.00  0.00           H
ATOM    104 2HD1 LEU     6      14.878  35.970  37.442  0.00  0.00           H
ATOM    105 3HD1 LEU     6      13.275  36.623  37.486  0.00  0.00           H
ATOM    106 1HD2 LEU     6      14.314  32.587  38.161  0.00  0.00           H
ATOM    107 2HD2 LEU     6      15.321  33.996  37.749  0.00  0.00           H
ATOM    108 3HD2 LEU     6      14.712  33.829  39.471  0.00  0.00           H
ATOM    109  N   CYS     7      11.592  31.267  37.890  0.00  0.00           N
ATOM    110  CA  CYS     7      12.181  29.970  37.537  0.00  0.00           C
ATOM    111  C   CYS     7      13.760  29.999  37.577  0.00  0.00           C
ATOM    112  O   CYS     7      14.441  30.636  36.800  0.00  0.00           O
ATOM    113  CB  CYS     7      11.547  29.604  36.229  0.00  0.00           C
ATOM    114  SG  CYS     7      11.970  27.892  35.763  0.00  0.00           S
ATOM    115  HN  CYS     7      10.959  31.760  37.275  0.00  0.00           H
ATOM    116  HA  CYS     7      11.859  29.258  38.296  0.00  0.00           H
ATOM    117  HB2 CYS     7      10.473  29.767  36.317  0.00  0.00           H
ATOM    118  HB3 CYS     7      12.048  30.319  35.577  0.00  0.00           H
ATOM    119  N   LEU     8      14.336  29.116  38.397  0.00  0.00           N
ATOM    120  CA  LEU     8      15.763  28.945  38.305  0.00  0.00           C
ATOM    121  C   LEU     8      16.352  28.324  37.045  0.00  0.00           C
ATOM    122  O   LEU     8      17.544  28.344  36.758  0.00  0.00           O
ATOM    123  CB  LEU     8      16.235  28.113  39.604  0.00  0.00           C
ATOM    124  CG  LEU     8      16.174  28.966  40.887  0.00  0.00           C
ATOM    125  CD1 LEU     8      16.081  28.083  42.095  0.00  0.00           C
ATOM    126  CD2 LEU     8      17.464  29.863  40.995  0.00  0.00           C
ATOM    127  H   LEU     8      13.697  28.760  39.093  0.00  0.00           H
ATOM    128  HA  LEU     8      16.285  29.898  38.391  0.00  0.00           H
ATOM    129  HB2 LEU     8      15.441  27.378  39.738  0.00  0.00           H
ATOM    130  HB3 LEU     8      17.228  27.667  39.541  0.00  0.00           H
ATOM    131  HG  LEU     8      15.300  29.613  40.813  0.00  0.00           H
ATOM    132 1HD1 LEU     8      15.321  27.306  42.010  0.00  0.00           H
ATOM    133 2HD1 LEU     8      17.106  27.810  42.346  0.00  0.00           H
ATOM    134 3HD1 LEU     8      15.801  28.636  42.992  0.00  0.00           H
ATOM    135 1HD2 LEU     8      18.417  29.343  41.088  0.00  0.00           H
ATOM    136 2HD2 LEU     8      17.350  30.580  40.182  0.00  0.00           H
ATOM    137 3HD2 LEU     8      17.372  30.366  41.958  0.00  0.00           H
ATOM    138  N   VAL     9      15.469  27.683  36.285  0.00  0.00           N
ATOM    139  CA  VAL     9      15.820  26.821  35.210  0.00  0.00           C
ATOM    140  C   VAL     9      15.428  27.407  33.818  0.00  0.00           C
ATOM    141  O   VAL     9      15.872  26.898  32.840  0.00  0.00           O
ATOM    142  CB  VAL     9      15.137  25.379  35.506  0.00  0.00           C
ATOM    143  CG1 VAL     9      15.471  24.338  34.428  0.00  0.00           C
ATOM    144  CG2 VAL     9      15.653  24.861  36.832  0.00  0.00           C
ATOM    145  H   VAL     9      14.489  27.737  36.523  0.00  0.00           H
ATOM    146  HA  VAL     9      16.892  26.625  35.191  0.00  0.00           H
ATOM    147  HB  VAL     9      14.047  25.418  35.488  0.00  0.00           H
ATOM    148 1HG1 VAL     9      15.014  24.598  33.473  0.00  0.00           H
ATOM    149 2HG1 VAL     9      16.550  24.214  34.332  0.00  0.00           H
ATOM    150 3HG1 VAL     9      15.093  23.373  34.768  0.00  0.00           H
ATOM    151 1HG2 VAL     9      15.138  23.915  37.004  0.00  0.00           H
ATOM    152 2HG2 VAL     9      16.708  24.594  36.768  0.00  0.00           H
ATOM    153 3HG2 VAL     9      15.338  25.542  37.622  0.00  0.00           H
ATOM    154  N   CYS    10      14.655  28.547  33.743  0.00  0.00           N
ATOM    155  CA  CYS    10      14.433  29.363  32.572  0.00  0.00           C
ATOM    156  C   CYS    10      14.248  30.925  32.857  0.00  0.00           C
ATOM    157  O   CYS    10      14.796  31.658  32.045  0.00  0.00           O
ATOM    158  CB  CYS    10      13.262  28.761  31.785  0.00  0.00           C
ATOM    159  SG  CYS    10      11.619  28.739  32.632  0.00  0.00           S
ATOM    160  HN  CYS    10      14.191  28.834  34.594  0.00  0.00           H
ATOM    161  HA  CYS    10      15.403  29.258  32.085  0.00  0.00           H
ATOM    162  HB2 CYS    10      13.146  29.160  30.778  0.00  0.00           H
ATOM    163  HB3 CYS    10      13.535  27.725  31.580  0.00  0.00           H
ATOM    164  N   GLY    11      13.722  31.333  34.025  0.00  0.00           N
ATOM    165  CA  GLY    11      13.358  32.684  34.261  0.00  0.00           C
ATOM    166  C   GLY    11      11.904  33.068  34.095  0.00  0.00           C
ATOM    167  O   GLY    11      11.582  34.186  34.439  0.00  0.00           O
ATOM    168  H   GLY    11      13.341  30.601  34.607  0.00  0.00           H
ATOM    169  HA2 GLY    11      13.589  32.872  35.310  0.00  0.00           H
ATOM    170  HA3 GLY    11      13.923  33.329  33.589  0.00  0.00           H
ATOM    171  N   ASP    12      11.100  32.220  33.514  0.00  0.00           N
ATOM    172  CA  ASP    12       9.699  32.255  33.361  0.00  0.00           C
ATOM    173  C   ASP    12       8.951  32.440  34.743  0.00  0.00           C
ATOM    174  O   ASP    12       9.554  32.218  35.773  0.00  0.00           O
ATOM    175  CB  ASP    12       9.205  30.918  32.622  0.00  0.00           C
ATOM    176  CG  ASP    12       7.725  30.997  32.054  0.00  0.00           C
ATOM    177  OD1 ASP    12       7.263  30.032  31.412  0.00  0.00           O
ATOM    178  OD2 ASP    12       7.049  32.019  32.136  0.00  0.00           O
ATOM    179  H   ASP    12      11.459  31.315  33.246  0.00  0.00           H
ATOM    180  HA  ASP    12       9.489  33.090  32.691  0.00  0.00           H
ATOM    181  HB2 ASP    12       9.834  30.812  31.738  0.00  0.00           H
ATOM    182  HB3 ASP    12       9.340  30.139  33.373  0.00  0.00           H
ATOM    183  N   ARG    13       7.672  32.721  34.855  0.00  0.00           N
ATOM    184  CA  ARG    13       7.045  32.687  36.165  0.00  0.00           C
ATOM    185  C   ARG    13       6.991  31.302  36.842  0.00  0.00           C
ATOM    186  O   ARG    13       6.241  30.444  36.309  0.00  0.00           O
ATOM    187  CB  ARG    13       5.662  33.391  36.172  0.00  0.00           C
ATOM    188  CG  ARG    13       5.285  33.655  37.624  0.00  0.00           C
ATOM    189  CD  ARG    13       3.792  34.182  37.611  0.00  0.00           C
ATOM    190  NE  ARG    13       3.326  34.858  38.853  0.00  0.00           N
ATOM    191  CZ  ARG    13       2.129  34.928  39.355  0.00  0.00           C
ATOM    192  NH1 ARG    13       1.108  34.498  38.762  0.00  0.00           N
ATOM    193  NH2 ARG    13       1.990  35.453  40.569  0.00  0.00           N
ATOM    194  H   ARG    13       7.113  32.664  34.016  0.00  0.00           H
ATOM    195  HA  ARG    13       7.641  33.263  36.873  0.00  0.00           H
ATOM    196  HB2 ARG    13       5.779  34.300  35.580  0.00  0.00           H
ATOM    197  HB3 ARG    13       4.983  32.668  35.719  0.00  0.00           H
ATOM    198  HG2 ARG    13       5.324  32.835  38.341  0.00  0.00           H
ATOM    199  HG3 ARG    13       5.919  34.437  38.042  0.00  0.00           H
ATOM    200  HD2 ARG    13       3.627  34.971  36.880  0.00  0.00           H
ATOM    201  HD3 ARG    13       3.051  33.416  37.382  0.00  0.00           H
ATOM    202  HE  ARG    13       3.923  35.550  39.284  0.00  0.00           H
ATOM    203 1HH1 ARG    13       1.170  34.261  37.782  0.00  0.00           H
ATOM    204 2HH1 ARG    13       0.181  34.732  39.089  0.00  0.00           H
ATOM    205 1HH2 ARG    13       2.828  35.681  41.085  0.00  0.00           H
ATOM    206 2HH2 ARG    13       1.045  35.658  40.861  0.00  0.00           H
ATOM    207  N   ALA    14       7.714  31.110  37.962  0.00  0.00           N
ATOM    208  CA  ALA    14       7.548  29.933  38.845  0.00  0.00           C
ATOM    209  C   ALA    14       6.157  29.849  39.539  0.00  0.00           C
ATOM    210  O   ALA    14       5.410  30.817  39.623  0.00  0.00           O
ATOM    211  CB  ALA    14       8.627  30.008  39.969  0.00  0.00           C
ATOM    212  H   ALA    14       8.084  31.887  38.490  0.00  0.00           H
ATOM    213  HA  ALA    14       7.682  28.985  38.323  0.00  0.00           H
ATOM    214  HB1 ALA    14       8.425  30.924  40.523  0.00  0.00           H
ATOM    215  HB2 ALA    14       8.479  29.181  40.665  0.00  0.00           H
ATOM    216  HB3 ALA    14       9.563  29.927  39.416  0.00  0.00           H
ATOM    217  N   SER    15       5.928  28.642  40.011  0.00  0.00           N
ATOM    218  CA  SER    15       4.802  28.230  40.755  0.00  0.00           C
ATOM    219  C   SER    15       5.160  27.371  41.979  0.00  0.00           C
ATOM    220  O   SER    15       4.343  27.392  42.907  0.00  0.00           O
ATOM    221  CB  SER    15       3.987  27.473  39.744  0.00  0.00           C
ATOM    222  OG  SER    15       3.715  28.299  38.552  0.00  0.00           O
ATOM    223  H   SER    15       6.719  28.023  39.897  0.00  0.00           H
ATOM    224  HA  SER    15       4.287  29.088  41.186  0.00  0.00           H
ATOM    225  HB2 SER    15       4.612  26.650  39.400  0.00  0.00           H
ATOM    226  HB3 SER    15       3.055  27.167  40.218  0.00  0.00           H
ATOM    227  HG  SER    15       2.816  28.120  38.270  0.00  0.00           H
ATOM    228  N   GLY    16       6.406  26.813  42.108  0.00  0.00           N
ATOM    229  CA  GLY    16       6.759  25.953  43.288  0.00  0.00           C
ATOM    230  C   GLY    16       8.183  25.417  43.436  0.00  0.00           C
ATOM    231  O   GLY    16       8.901  25.462  42.481  0.00  0.00           O
ATOM    232  H   GLY    16       6.999  26.803  41.292  0.00  0.00           H
ATOM    233  HA2 GLY    16       6.458  26.445  44.212  0.00  0.00           H
ATOM    234  HA3 GLY    16       6.206  25.017  43.206  0.00  0.00           H
ATOM    235  N   TYR    17       8.566  24.923  44.625  0.00  0.00           N
ATOM    236  CA  TYR    17       9.890  24.355  44.923  0.00  0.00           C
ATOM    237  C   TYR    17      10.128  22.963  44.361  0.00  0.00           C
ATOM    238  O   TYR    17      10.659  22.060  45.025  0.00  0.00           O
ATOM    239  CB  TYR    17      10.116  24.476  46.440  0.00  0.00           C
ATOM    240  CG  TYR    17      11.545  24.327  46.801  0.00  0.00           C
ATOM    241  CD1 TYR    17      12.442  25.342  46.544  0.00  0.00           C
ATOM    242  CD2 TYR    17      11.937  23.157  47.493  0.00  0.00           C
ATOM    243  CE1 TYR    17      13.726  25.218  47.157  0.00  0.00           C
ATOM    244  CE2 TYR    17      13.227  23.027  47.984  0.00  0.00           C
ATOM    245  CZ  TYR    17      14.071  24.071  47.820  0.00  0.00           C
ATOM    246  OH  TYR    17      15.342  24.007  48.322  0.00  0.00           O
ATOM    247  H   TYR    17       7.898  24.834  45.378  0.00  0.00           H
ATOM    248  HA  TYR    17      10.624  25.067  44.547  0.00  0.00           H
ATOM    249  HB2 TYR    17       9.872  25.492  46.751  0.00  0.00           H
ATOM    250  HB3 TYR    17       9.431  23.841  46.998  0.00  0.00           H
ATOM    251  HD1 TYR    17      12.209  26.222  45.964  0.00  0.00           H
ATOM    252  HD2 TYR    17      11.242  22.338  47.601  0.00  0.00           H
ATOM    253  HE1 TYR    17      14.355  26.094  47.094  0.00  0.00           H
ATOM    254  HE2 TYR    17      13.575  22.109  48.434  0.00  0.00           H
ATOM    255  HH  TYR    17      15.941  24.758  48.316  0.00  0.00           H
ATOM    256  N   HIS    18       9.596  22.750  43.208  0.00  0.00           N
ATOM    257  CA  HIS    18       9.462  21.467  42.487  0.00  0.00           C
ATOM    258  C   HIS    18      10.818  20.650  42.508  0.00  0.00           C
ATOM    259  O   HIS    18      11.873  21.163  42.136  0.00  0.00           O
ATOM    260  CB  HIS    18       8.865  21.699  41.068  0.00  0.00           C
ATOM    261  CG  HIS    18       7.518  22.366  41.020  0.00  0.00           C
ATOM    262  CD2 HIS    18       7.180  23.497  40.330  0.00  0.00           C
ATOM    263  ND1 HIS    18       6.424  22.100  41.806  0.00  0.00           N
ATOM    264  CE1 HIS    18       5.409  22.885  41.380  0.00  0.00           C
ATOM    265  NE2 HIS    18       5.879  23.807  40.590  0.00  0.00           N
ATOM    266  H   HIS    18       9.228  23.523  42.671  0.00  0.00           H
ATOM    267  HA  HIS    18       8.763  20.839  43.039  0.00  0.00           H
ATOM    268  HB2 HIS    18       9.594  22.339  40.572  0.00  0.00           H
ATOM    269  HB3 HIS    18       8.685  20.738  40.585  0.00  0.00           H
ATOM    270  HD1 HIS    18       6.298  21.359  42.481  0.00  0.00           H
ATOM    271  HD2 HIS    18       7.869  24.032  39.693  0.00  0.00           H
ATOM    272  HE1 HIS    18       4.361  22.811  41.630  0.00  0.00           H
ATOM    273  N   TYR    19      10.762  19.496  43.096  0.00  0.00           N
ATOM    274  CA  TYR    19      11.756  18.495  43.192  0.00  0.00           C
ATOM    275  C   TYR    19      12.989  18.962  43.963  0.00  0.00           C
ATOM    276  O   TYR    19      14.013  18.294  43.828  0.00  0.00           O
ATOM    277  CB  TYR    19      12.120  17.930  41.828  0.00  0.00           C
ATOM    278  CG  TYR    19      10.906  17.675  41.019  0.00  0.00           C
ATOM    279  CD1 TYR    19      10.632  18.554  40.011  0.00  0.00           C
ATOM    280  CD2 TYR    19      10.100  16.507  41.156  0.00  0.00           C
ATOM    281  CE1 TYR    19       9.640  18.370  39.056  0.00  0.00           C
ATOM    282  CE2 TYR    19       9.144  16.212  40.139  0.00  0.00           C
ATOM    283  CZ  TYR    19       8.894  17.143  39.116  0.00  0.00           C
ATOM    284  OH  TYR    19       7.951  16.913  38.199  0.00  0.00           O
ATOM    285  H   TYR    19       9.908  19.245  43.574  0.00  0.00           H
ATOM    286  HA  TYR    19      11.323  17.634  43.700  0.00  0.00           H
ATOM    287  HB2 TYR    19      12.800  18.633  41.347  0.00  0.00           H
ATOM    288  HB3 TYR    19      12.555  16.939  41.964  0.00  0.00           H
ATOM    289  HD1 TYR    19      11.275  19.418  39.925  0.00  0.00           H
ATOM    290  HD2 TYR    19      10.317  15.869  42.000  0.00  0.00           H
ATOM    291  HE1 TYR    19       9.521  19.003  38.190  0.00  0.00           H
ATOM    292  HE2 TYR    19       8.432  15.401  40.183  0.00  0.00           H
ATOM    293  HH  TYR    19       7.852  17.659  37.603  0.00  0.00           H
ATOM    294  N   ASN    20      12.997  20.123  44.674  0.00  0.00           N
ATOM    295  CA  ASN    20      14.015  20.799  45.514  0.00  0.00           C
ATOM    296  C   ASN    20      14.596  22.040  44.736  0.00  0.00           C
ATOM    297  O   ASN    20      15.667  22.471  45.075  0.00  0.00           O
ATOM    298  CB  ASN    20      14.972  19.740  46.115  0.00  0.00           C
ATOM    299  CG  ASN    20      15.829  20.196  47.321  0.00  0.00           C
ATOM    300  ND2 ASN    20      17.082  20.412  47.094  0.00  0.00           N
ATOM    301  OD1 ASN    20      15.351  20.228  48.478  0.00  0.00           O
ATOM    302  H   ASN    20      12.144  20.664  44.643  0.00  0.00           H
ATOM    303  HA  ASN    20      13.432  21.354  46.249  0.00  0.00           H
ATOM    304  HB2 ASN    20      14.431  18.821  46.343  0.00  0.00           H
ATOM    305  HB3 ASN    20      15.586  19.475  45.255  0.00  0.00           H
ATOM    306 1HD2 ASN    20      17.678  20.536  47.901  0.00  0.00           H
ATOM    307 2HD2 ASN    20      17.356  20.525  46.129  0.00  0.00           H
ATOM    308  N   ALA    21      13.990  22.680  43.735  0.00  0.00           N
ATOM    309  CA  ALA    21      14.306  23.972  43.157  0.00  0.00           C
ATOM    310  C   ALA    21      13.094  24.773  42.708  0.00  0.00           C
ATOM    311  O   ALA    21      12.339  24.242  41.920  0.00  0.00           O
ATOM    312  CB  ALA    21      15.325  23.804  41.957  0.00  0.00           C
ATOM    313  H   ALA    21      13.172  22.192  43.398  0.00  0.00           H
ATOM    314  HA  ALA    21      14.746  24.562  43.961  0.00  0.00           H
ATOM    315  HB1 ALA    21      14.848  23.275  41.132  0.00  0.00           H
ATOM    316  HB2 ALA    21      15.715  24.761  41.609  0.00  0.00           H
ATOM    317  HB3 ALA    21      16.095  23.188  42.418  0.00  0.00           H
ATOM    318  N   LEU    22      12.875  26.014  43.143  0.00  0.00           N
ATOM    319  CA  LEU    22      11.862  26.951  42.686  0.00  0.00           C
ATOM    320  C   LEU    22      11.776  27.108  41.145  0.00  0.00           C
ATOM    321  O   LEU    22      12.779  27.554  40.542  0.00  0.00           O
ATOM    322  CB  LEU    22      12.085  28.307  43.392  0.00  0.00           C
ATOM    323  CG  LEU    22      11.070  29.433  43.003  0.00  0.00           C
ATOM    324  CD1 LEU    22       9.630  28.879  43.210  0.00  0.00           C
ATOM    325  CD2 LEU    22      11.277  30.565  43.898  0.00  0.00           C
ATOM    326  H   LEU    22      13.622  26.440  43.673  0.00  0.00           H
ATOM    327  HA  LEU    22      10.909  26.539  43.019  0.00  0.00           H
ATOM    328  HB2 LEU    22      12.059  28.184  44.475  0.00  0.00           H
ATOM    329  HB3 LEU    22      12.985  28.798  43.023  0.00  0.00           H
ATOM    330  HG  LEU    22      11.124  29.739  41.958  0.00  0.00           H
ATOM    331 1HD1 LEU    22       9.002  29.724  42.928  0.00  0.00           H
ATOM    332 2HD1 LEU    22       9.427  28.076  42.500  0.00  0.00           H
ATOM    333 3HD1 LEU    22       9.447  28.582  44.243  0.00  0.00           H
ATOM    334 1HD2 LEU    22      12.285  30.953  43.751  0.00  0.00           H
ATOM    335 2HD2 LEU    22      10.612  31.413  43.737  0.00  0.00           H
ATOM    336 3HD2 LEU    22      11.157  30.231  44.928  0.00  0.00           H
ATOM    337  N   THR    23      10.681  26.734  40.516  0.00  0.00           N
ATOM    338  CA  THR    23      10.595  26.710  39.087  0.00  0.00           C
ATOM    339  C   THR    23       9.180  26.725  38.541  0.00  0.00           C
ATOM    340  O   THR    23       8.154  26.663  39.248  0.00  0.00           O
ATOM    341  CB  THR    23      11.153  25.398  38.513  0.00  0.00           C
ATOM    342  CG2 THR    23      12.634  25.426  38.321  0.00  0.00           C
ATOM    343  OG1 THR    23      10.739  24.327  39.303  0.00  0.00           O
ATOM    344  H   THR    23      10.017  26.239  41.093  0.00  0.00           H
ATOM    345  HA  THR    23      11.126  27.591  38.728  0.00  0.00           H
ATOM    346  HB  THR    23      10.757  25.205  37.516  0.00  0.00           H
ATOM    347  HG1 THR    23      11.172  24.466  40.148  0.00  0.00           H
ATOM    348 1HG2 THR    23      13.016  24.744  37.561  0.00  0.00           H
ATOM    349 2HG2 THR    23      12.993  26.443  38.166  0.00  0.00           H
ATOM    350 3HG2 THR    23      13.051  25.063  39.260  0.00  0.00           H
ATOM    351  N   CYS    24       9.124  27.023  37.237  0.00  0.00           N
ATOM    352  CA  CYS    24       7.863  27.071  36.461  0.00  0.00           C
ATOM    353  C   CYS    24       7.329  25.681  36.158  0.00  0.00           C
ATOM    354  O   CYS    24       7.972  24.679  36.062  0.00  0.00           O
ATOM    355  CB  CYS    24       8.049  27.977  35.232  0.00  0.00           C
ATOM    356  SG  CYS    24       9.232  27.272  34.082  0.00  0.00           S
ATOM    357  HN  CYS    24       9.982  27.217  36.739  0.00  0.00           H
ATOM    358  HA  CYS    24       7.106  27.545  37.084  0.00  0.00           H
ATOM    359  HB2 CYS    24       7.137  27.992  34.635  0.00  0.00           H
ATOM    360  HB3 CYS    24       8.309  28.946  35.657  0.00  0.00           H
ATOM    361  N   GLU    25       6.058  25.618  35.879  0.00  0.00           N
ATOM    362  CA  GLU    25       5.260  24.535  35.314  0.00  0.00           C
ATOM    363  C   GLU    25       5.853  23.989  34.028  0.00  0.00           C
ATOM    364  O   GLU    25       5.709  22.798  33.821  0.00  0.00           O
ATOM    365  CB  GLU    25       3.882  25.161  34.938  0.00  0.00           C
ATOM    366  CG  GLU    25       2.827  23.992  34.872  0.00  0.00           C
ATOM    367  CD  GLU    25       1.451  24.660  34.716  0.00  0.00           C
ATOM    368  OE1 GLU    25       1.166  25.142  33.600  0.00  0.00           O
ATOM    369  OE2 GLU    25       0.692  24.737  35.758  0.00  0.00           O
ATOM    370  H   GLU    25       5.599  26.508  36.014  0.00  0.00           H
ATOM    371  HA  GLU    25       5.006  23.763  36.040  0.00  0.00           H
ATOM    372  HB2 GLU    25       3.621  25.881  35.713  0.00  0.00           H
ATOM    373  HB3 GLU    25       3.726  25.807  34.074  0.00  0.00           H
ATOM    374  HG2 GLU    25       3.095  23.447  33.967  0.00  0.00           H
ATOM    375  HG3 GLU    25       2.839  23.366  35.765  0.00  0.00           H
ATOM    376  N   GLY    26       6.564  24.812  33.237  0.00  0.00           N
ATOM    377  CA  GLY    26       7.351  24.351  32.078  0.00  0.00           C
ATOM    378  C   GLY    26       8.533  23.485  32.475  0.00  0.00           C
ATOM    379  O   GLY    26       8.568  22.375  32.048  0.00  0.00           O
ATOM    380  H   GLY    26       6.613  25.798  33.452  0.00  0.00           H
ATOM    381  HA2 GLY    26       6.669  23.791  31.440  0.00  0.00           H
ATOM    382  HA3 GLY    26       7.839  25.186  31.575  0.00  0.00           H
ATOM    383  N   CYS    27       9.499  24.058  33.237  0.00  0.00           N
ATOM    384  CA  CYS    27      10.562  23.227  33.800  0.00  0.00           C
ATOM    385  C   CYS    27      10.101  22.036  34.579  0.00  0.00           C
ATOM    386  O   CYS    27      10.659  20.964  34.585  0.00  0.00           O
ATOM    387  CB  CYS    27      11.468  24.162  34.531  0.00  0.00           C
ATOM    388  SG  CYS    27      11.902  25.586  33.473  0.00  0.00           S
ATOM    389  HN  CYS    27       9.460  25.045  33.443  0.00  0.00           H
ATOM    390  HA  CYS    27      11.062  22.759  32.952  0.00  0.00           H
ATOM    391  HB2 CYS    27      10.816  24.558  35.309  0.00  0.00           H
ATOM    392  HB3 CYS    27      12.372  23.762  34.991  0.00  0.00           H
ATOM    393  N   LYS    28       9.037  22.203  35.392  0.00  0.00           N
ATOM    394  CA  LYS    28       8.420  21.117  36.162  0.00  0.00           C
ATOM    395  C   LYS    28       8.109  19.929  35.243  0.00  0.00           C
ATOM    396  O   LYS    28       8.656  18.847  35.437  0.00  0.00           O
ATOM    397  CB  LYS    28       7.144  21.585  36.882  0.00  0.00           C
ATOM    398  CG  LYS    28       6.490  20.418  37.639  0.00  0.00           C
ATOM    399  CD  LYS    28       5.098  20.757  38.169  0.00  0.00           C
ATOM    400  CE  LYS    28       4.667  19.702  39.193  0.00  0.00           C
ATOM    401  NZ  LYS    28       3.202  19.865  39.459  0.00  0.00           N
ATOM    402  H   LYS    28       8.750  23.163  35.526  0.00  0.00           H
ATOM    403  HA  LYS    28       9.174  20.697  36.826  0.00  0.00           H
ATOM    404  HB2 LYS    28       7.388  22.337  37.632  0.00  0.00           H
ATOM    405  HB3 LYS    28       6.433  22.088  36.228  0.00  0.00           H
ATOM    406  HG2 LYS    28       6.304  19.547  37.011  0.00  0.00           H
ATOM    407  HG3 LYS    28       7.075  20.153  38.520  0.00  0.00           H
ATOM    408  HD2 LYS    28       5.009  21.729  38.654  0.00  0.00           H
ATOM    409  HD3 LYS    28       4.359  20.833  37.371  0.00  0.00           H
ATOM    410  HE2 LYS    28       4.955  18.701  38.873  0.00  0.00           H
ATOM    411  HE3 LYS    28       5.289  19.834  40.079  0.00  0.00           H
ATOM    412  HZ1 LYS    28       2.648  19.568  38.668  0.00  0.00           H
ATOM    413  HZ2 LYS    28       2.926  19.378  40.299  0.00  0.00           H
ATOM    414  HZ3 LYS    28       3.019  20.826  39.710  0.00  0.00           H
ATOM    415  N   GLY    29       7.374  20.143  34.122  0.00  0.00           N
ATOM    416  CA  GLY    29       7.046  19.240  33.011  0.00  0.00           C
ATOM    417  C   GLY    29       8.376  18.701  32.406  0.00  0.00           C
ATOM    418  O   GLY    29       8.432  17.542  32.022  0.00  0.00           O
ATOM    419  H   GLY    29       6.922  21.044  34.050  0.00  0.00           H
ATOM    420  HA2 GLY    29       6.475  18.334  33.215  0.00  0.00           H
ATOM    421  HA3 GLY    29       6.506  19.725  32.198  0.00  0.00           H
ATOM    422  N   PHE    30       9.435  19.514  32.284  0.00  0.00           N
ATOM    423  CA  PHE    30      10.825  19.040  31.972  0.00  0.00           C
ATOM    424  C   PHE    30      11.323  17.884  32.928  0.00  0.00           C
ATOM    425  O   PHE    30      11.664  16.756  32.486  0.00  0.00           O
ATOM    426  CB  PHE    30      11.881  20.160  31.763  0.00  0.00           C
ATOM    427  CG  PHE    30      13.205  19.650  31.174  0.00  0.00           C
ATOM    428  CD1 PHE    30      13.382  19.432  29.829  0.00  0.00           C
ATOM    429  CD2 PHE    30      14.285  19.346  32.080  0.00  0.00           C
ATOM    430  CE1 PHE    30      14.669  18.948  29.380  0.00  0.00           C
ATOM    431  CE2 PHE    30      15.480  18.780  31.682  0.00  0.00           C
ATOM    432  CZ  PHE    30      15.665  18.607  30.316  0.00  0.00           C
ATOM    433  H   PHE    30       9.385  20.486  32.547  0.00  0.00           H
ATOM    434  HA  PHE    30      10.759  18.596  30.979  0.00  0.00           H
ATOM    435  HB2 PHE    30      11.451  20.816  31.006  0.00  0.00           H
ATOM    436  HB3 PHE    30      12.054  20.666  32.712  0.00  0.00           H
ATOM    437  HD1 PHE    30      12.579  19.718  29.165  0.00  0.00           H
ATOM    438  HD2 PHE    30      14.122  19.493  33.138  0.00  0.00           H
ATOM    439  HE1 PHE    30      14.990  18.786  28.361  0.00  0.00           H
ATOM    440  HE2 PHE    30      16.196  18.441  32.415  0.00  0.00           H
ATOM    441  HZ  PHE    30      16.625  18.236  29.993  0.00  0.00           H
ATOM    442  N   PHE    31      11.536  18.234  34.237  0.00  0.00           N
ATOM    443  CA  PHE    31      12.182  17.236  35.104  0.00  0.00           C
ATOM    444  C   PHE    31      11.344  16.057  35.445  0.00  0.00           C
ATOM    445  O   PHE    31      11.900  15.012  35.746  0.00  0.00           O
ATOM    446  CB  PHE    31      12.672  17.982  36.398  0.00  0.00           C
ATOM    447  CG  PHE    31      13.829  17.379  37.175  0.00  0.00           C
ATOM    448  CD1 PHE    31      15.165  17.374  36.673  0.00  0.00           C
ATOM    449  CD2 PHE    31      13.599  16.679  38.392  0.00  0.00           C
ATOM    450  CE1 PHE    31      16.222  16.750  37.378  0.00  0.00           C
ATOM    451  CE2 PHE    31      14.660  16.160  39.184  0.00  0.00           C
ATOM    452  CZ  PHE    31      15.996  16.190  38.684  0.00  0.00           C
ATOM    453  H   PHE    31      11.357  19.188  34.518  0.00  0.00           H
ATOM    454  HA  PHE    31      13.055  16.835  34.589  0.00  0.00           H
ATOM    455  HB2 PHE    31      12.750  19.032  36.115  0.00  0.00           H
ATOM    456  HB3 PHE    31      11.776  18.017  37.020  0.00  0.00           H
ATOM    457  HD1 PHE    31      15.381  18.027  35.840  0.00  0.00           H
ATOM    458  HD2 PHE    31      12.578  16.672  38.746  0.00  0.00           H
ATOM    459  HE1 PHE    31      17.219  16.793  36.965  0.00  0.00           H
ATOM    460  HE2 PHE    31      14.425  15.670  40.116  0.00  0.00           H
ATOM    461  HZ  PHE    31      16.850  15.790  39.210  0.00  0.00           H
ATOM    462  N   ARG    32       9.994  16.201  35.475  0.00  0.00           N
ATOM    463  CA  ARG    32       8.962  15.184  35.491  0.00  0.00           C
ATOM    464  C   ARG    32       9.195  13.963  34.513  0.00  0.00           C
ATOM    465  O   ARG    32       8.673  12.882  34.788  0.00  0.00           O
ATOM    466  CB  ARG    32       7.586  15.858  35.053  0.00  0.00           C
ATOM    467  CG  ARG    32       6.403  14.918  35.419  0.00  0.00           C
ATOM    468  CD  ARG    32       5.122  15.732  35.371  0.00  0.00           C
ATOM    469  NE  ARG    32       3.918  14.899  35.582  0.00  0.00           N
ATOM    470  CZ  ARG    32       2.736  15.093  35.142  0.00  0.00           C
ATOM    471  NH1 ARG    32       1.929  14.090  34.955  0.00  0.00           N
ATOM    472  NH2 ARG    32       2.381  16.322  34.826  0.00  0.00           N
ATOM    473  H   ARG    32       9.683  17.151  35.333  0.00  0.00           H
ATOM    474  HA  ARG    32       8.847  14.873  36.530  0.00  0.00           H
ATOM    475  HB2 ARG    32       7.529  16.797  35.605  0.00  0.00           H
ATOM    476  HB3 ARG    32       7.535  16.051  33.981  0.00  0.00           H
ATOM    477  HG2 ARG    32       6.306  14.188  34.616  0.00  0.00           H
ATOM    478  HG3 ARG    32       6.562  14.421  36.376  0.00  0.00           H
ATOM    479  HD2 ARG    32       5.245  16.492  36.142  0.00  0.00           H
ATOM    480  HD3 ARG    32       5.057  16.216  34.398  0.00  0.00           H
ATOM    481  HE  ARG    32       4.098  14.009  36.022  0.00  0.00           H
ATOM    482 1HH1 ARG    32       2.157  13.193  35.357  0.00  0.00           H
ATOM    483 2HH1 ARG    32       0.960  14.294  34.758  0.00  0.00           H
ATOM    484 1HH2 ARG    32       3.238  16.811  34.607  0.00  0.00           H
ATOM    485 2HH2 ARG    32       1.604  16.474  34.199  0.00  0.00           H
ATOM    486  N   ARG    33       9.887  14.212  33.420  0.00  0.00           N
ATOM    487  CA  ARG    33      10.198  13.322  32.288  0.00  0.00           C
ATOM    488  C   ARG    33      11.685  13.325  31.839  0.00  0.00           C
ATOM    489  O   ARG    33      11.954  13.212  30.669  0.00  0.00           O
ATOM    490  CB  ARG    33       9.221  13.637  31.106  0.00  0.00           C
ATOM    491  CG  ARG    33       7.781  13.408  31.543  0.00  0.00           C
ATOM    492  CD  ARG    33       6.717  13.880  30.491  0.00  0.00           C
ATOM    493  NE  ARG    33       6.503  15.331  30.281  0.00  0.00           N
ATOM    494  CZ  ARG    33       5.539  16.088  30.623  0.00  0.00           C
ATOM    495  NH1 ARG    33       4.654  15.692  31.472  0.00  0.00           N
ATOM    496  NH2 ARG    33       5.439  17.317  30.176  0.00  0.00           N
ATOM    497  H   ARG    33       9.919  15.217  33.335  0.00  0.00           H
ATOM    498  HA  ARG    33       9.969  12.347  32.716  0.00  0.00           H
ATOM    499  HB2 ARG    33       9.228  14.672  30.764  0.00  0.00           H
ATOM    500  HB3 ARG    33       9.256  12.945  30.264  0.00  0.00           H
ATOM    501  HG2 ARG    33       7.700  12.325  31.639  0.00  0.00           H
ATOM    502  HG3 ARG    33       7.689  13.994  32.457  0.00  0.00           H
ATOM    503  HD2 ARG    33       6.996  13.376  29.567  0.00  0.00           H
ATOM    504  HD3 ARG    33       5.764  13.403  30.723  0.00  0.00           H
ATOM    505  HE  ARG    33       7.138  15.693  29.585  0.00  0.00           H
ATOM    506 1HH1 ARG    33       4.652  14.698  31.654  0.00  0.00           H
ATOM    507 2HH1 ARG    33       3.867  16.262  31.746  0.00  0.00           H
ATOM    508 1HH2 ARG    33       6.125  17.678  29.528  0.00  0.00           H
ATOM    509 2HH2 ARG    33       4.649  17.903  30.406  0.00  0.00           H
ATOM    510  N   SER    34      12.679  13.572  32.776  0.00  0.00           N
ATOM    511  CA  SER    34      14.098  13.644  32.515  0.00  0.00           C
ATOM    512  C   SER    34      15.016  12.788  33.390  0.00  0.00           C
ATOM    513  O   SER    34      16.244  12.811  33.169  0.00  0.00           O
ATOM    514  CB  SER    34      14.613  15.020  32.666  0.00  0.00           C
ATOM    515  OG  SER    34      14.002  15.874  31.698  0.00  0.00           O
ATOM    516  H   SER    34      12.459  13.840  33.723  0.00  0.00           H
ATOM    517  HA  SER    34      14.222  13.244  31.508  0.00  0.00           H
ATOM    518  HB2 SER    34      14.429  15.337  33.692  0.00  0.00           H
ATOM    519  HB3 SER    34      15.693  15.139  32.578  0.00  0.00           H
ATOM    520  HG  SER    34      13.080  15.959  31.950  0.00  0.00           H
ATOM    521  N   VAL    35      14.426  12.101  34.394  0.00  0.00           N
ATOM    522  CA  VAL    35      15.241  11.431  35.377  0.00  0.00           C
ATOM    523  C   VAL    35      14.677  10.059  35.824  0.00  0.00           C
ATOM    524  O   VAL    35      15.227   9.451  36.705  0.00  0.00           O
ATOM    525  CB  VAL    35      15.545  12.370  36.612  0.00  0.00           C
ATOM    526  CG1 VAL    35      16.771  13.224  36.225  0.00  0.00           C
ATOM    527  CG2 VAL    35      14.340  13.185  36.998  0.00  0.00           C
ATOM    528  H   VAL    35      13.417  12.058  34.439  0.00  0.00           H
ATOM    529  HA  VAL    35      16.124  11.072  34.846  0.00  0.00           H
ATOM    530  HB  VAL    35      15.861  11.750  37.453  0.00  0.00           H
ATOM    531 1HG1 VAL    35      17.464  12.607  35.653  0.00  0.00           H
ATOM    532 2HG1 VAL    35      16.452  14.105  35.668  0.00  0.00           H
ATOM    533 3HG1 VAL    35      17.190  13.716  37.103  0.00  0.00           H
ATOM    534 1HG2 VAL    35      14.234  13.976  36.254  0.00  0.00           H
ATOM    535 2HG2 VAL    35      13.474  12.523  36.999  0.00  0.00           H
ATOM    536 3HG2 VAL    35      14.526  13.570  38.001  0.00  0.00           H
ATOM    537  N   THR    36      13.625   9.478  35.197  0.00  0.00           N
ATOM    538  CA  THR    36      12.894   8.287  35.651  0.00  0.00           C
ATOM    539  C   THR    36      12.803   7.265  34.487  0.00  0.00           C
ATOM    540  O   THR    36      12.380   6.162  34.699  0.00  0.00           O
ATOM    541  CB  THR    36      11.568   8.609  36.321  0.00  0.00           C
ATOM    542  CG2 THR    36      11.707   9.242  37.712  0.00  0.00           C
ATOM    543  OG1 THR    36      10.808   9.458  35.511  0.00  0.00           O
ATOM    544  H   THR    36      13.246  10.013  34.429  0.00  0.00           H
ATOM    545  HA  THR    36      13.542   7.778  36.363  0.00  0.00           H
ATOM    546  HB  THR    36      10.984   7.699  36.460  0.00  0.00           H
ATOM    547  HG1 THR    36       9.942   9.046  35.470  0.00  0.00           H
ATOM    548 1HG2 THR    36      12.378  10.102  37.733  0.00  0.00           H
ATOM    549 2HG2 THR    36      10.700   9.606  37.915  0.00  0.00           H
ATOM    550 3HG2 THR    36      11.897   8.488  38.475  0.00  0.00           H
ATOM    551  N   LYS    37      13.368   7.623  33.329  0.00  0.00           N
ATOM    552  CA  LYS    37      13.241   7.001  31.994  0.00  0.00           C
ATOM    553  C   LYS    37      14.402   5.895  31.727  0.00  0.00           C
ATOM    554  O   LYS    37      14.509   5.303  30.621  0.00  0.00           O
ATOM    555  CB  LYS    37      13.159   8.032  30.833  0.00  0.00           C
ATOM    556  CG  LYS    37      12.387   9.343  30.891  0.00  0.00           C
ATOM    557  CD  LYS    37      10.927   9.270  31.422  0.00  0.00           C
ATOM    558  CE  LYS    37       9.930   8.292  30.707  0.00  0.00           C
ATOM    559  NZ  LYS    37       8.606   8.235  31.305  0.00  0.00           N
ATOM    560  H   LYS    37      14.000   8.404  33.432  0.00  0.00           H
ATOM    561  HA  LYS    37      12.374   6.341  32.037  0.00  0.00           H
ATOM    562  HB2 LYS    37      14.175   8.328  30.571  0.00  0.00           H
ATOM    563  HB3 LYS    37      12.792   7.425  30.004  0.00  0.00           H
ATOM    564  HG2 LYS    37      12.947  10.005  31.550  0.00  0.00           H
ATOM    565  HG3 LYS    37      12.379   9.806  29.905  0.00  0.00           H
ATOM    566  HD2 LYS    37      10.889   8.991  32.475  0.00  0.00           H
ATOM    567  HD3 LYS    37      10.607  10.297  31.245  0.00  0.00           H
ATOM    568  HE2 LYS    37       9.793   8.617  29.675  0.00  0.00           H
ATOM    569  HE3 LYS    37      10.392   7.306  30.711  0.00  0.00           H
ATOM    570  HZ1 LYS    37       8.717   8.051  32.293  0.00  0.00           H
ATOM    571  HZ2 LYS    37       8.220   9.168  31.265  0.00  0.00           H
ATOM    572  HZ3 LYS    37       7.981   7.536  30.931  0.00  0.00           H
ATOM    573  N   SER    38      15.328   5.725  32.650  0.00  0.00           N
ATOM    574  CA  SER    38      16.614   5.083  32.519  0.00  0.00           C
ATOM    575  C   SER    38      17.273   5.429  31.147  0.00  0.00           C
ATOM    576  O   SER    38      17.654   4.459  30.349  0.00  0.00           O
ATOM    577  CB  SER    38      16.532   3.584  32.833  0.00  0.00           C
ATOM    578  OG  SER    38      16.432   3.413  34.281  0.00  0.00           O
ATOM    579  H   SER    38      15.252   6.087  33.590  0.00  0.00           H
ATOM    580  HA  SER    38      17.277   5.598  33.214  0.00  0.00           H
ATOM    581  HB2 SER    38      15.707   3.106  32.306  0.00  0.00           H
ATOM    582  HB3 SER    38      17.440   3.046  32.556  0.00  0.00           H
ATOM    583  HG  SER    38      16.535   2.496  34.543  0.00  0.00           H
ATOM    584  N   ALA    39      17.202   6.715  30.707  0.00  0.00           N
ATOM    585  CA  ALA    39      17.964   7.092  29.485  0.00  0.00           C
ATOM    586  C   ALA    39      18.668   8.446  29.585  0.00  0.00           C
ATOM    587  O   ALA    39      18.621   9.067  30.625  0.00  0.00           O
ATOM    588  CB  ALA    39      16.926   7.067  28.287  0.00  0.00           C
ATOM    589  H   ALA    39      16.757   7.483  31.189  0.00  0.00           H
ATOM    590  HA  ALA    39      18.656   6.265  29.325  0.00  0.00           H
ATOM    591  HB1 ALA    39      17.530   6.881  27.399  0.00  0.00           H
ATOM    592  HB2 ALA    39      16.254   6.209  28.315  0.00  0.00           H
ATOM    593  HB3 ALA    39      16.315   7.969  28.330  0.00  0.00           H
ATOM    594  N   VAL    40      19.281   8.875  28.516  0.00  0.00           N
ATOM    595  CA  VAL    40      20.141  10.114  28.456  0.00  0.00           C
ATOM    596  C   VAL    40      19.987  10.929  27.147  0.00  0.00           C
ATOM    597  O   VAL    40      19.938  10.375  26.010  0.00  0.00           O
ATOM    598  CB  VAL    40      21.668   9.828  28.826  0.00  0.00           C
ATOM    599  CG1 VAL    40      21.941   9.155  30.185  0.00  0.00           C
ATOM    600  CG2 VAL    40      22.164   8.863  27.685  0.00  0.00           C
ATOM    601  H   VAL    40      19.203   8.290  27.695  0.00  0.00           H
ATOM    602  HA  VAL    40      19.628  10.726  29.197  0.00  0.00           H
ATOM    603  HB  VAL    40      22.323  10.698  28.866  0.00  0.00           H
ATOM    604 1HG1 VAL    40      21.752   9.791  31.050  0.00  0.00           H
ATOM    605 2HG1 VAL    40      21.442   8.186  30.204  0.00  0.00           H
ATOM    606 3HG1 VAL    40      23.010   8.947  30.235  0.00  0.00           H
ATOM    607 1HG2 VAL    40      23.153   8.583  28.046  0.00  0.00           H
ATOM    608 2HG2 VAL    40      21.507   8.012  27.504  0.00  0.00           H
ATOM    609 3HG2 VAL    40      22.108   9.334  26.703  0.00  0.00           H
ATOM    610  N   TYR    41      19.732  12.192  27.216  0.00  0.00           N
ATOM    611  CA  TYR    41      19.913  13.222  26.178  0.00  0.00           C
ATOM    612  C   TYR    41      21.338  13.482  25.821  0.00  0.00           C
ATOM    613  O   TYR    41      22.267  13.071  26.568  0.00  0.00           O
ATOM    614  CB  TYR    41      19.347  14.532  26.727  0.00  0.00           C
ATOM    615  CG  TYR    41      17.979  14.531  27.319  0.00  0.00           C
ATOM    616  CD1 TYR    41      17.745  15.018  28.593  0.00  0.00           C
ATOM    617  CD2 TYR    41      16.803  14.054  26.589  0.00  0.00           C
ATOM    618  CE1 TYR    41      16.433  15.245  29.082  0.00  0.00           C
ATOM    619  CE2 TYR    41      15.482  14.254  27.098  0.00  0.00           C
ATOM    620  CZ  TYR    41      15.300  14.807  28.389  0.00  0.00           C
ATOM    621  OH  TYR    41      14.084  15.225  28.842  0.00  0.00           O
ATOM    622  H   TYR    41      19.647  12.607  28.133  0.00  0.00           H
ATOM    623  HA  TYR    41      19.332  12.898  25.314  0.00  0.00           H
ATOM    624  HB2 TYR    41      20.046  14.911  27.473  0.00  0.00           H
ATOM    625  HB3 TYR    41      19.297  15.197  25.865  0.00  0.00           H
ATOM    626  HD1 TYR    41      18.576  15.321  29.213  0.00  0.00           H
ATOM    627  HD2 TYR    41      16.851  13.837  25.532  0.00  0.00           H
ATOM    628  HE1 TYR    41      16.310  15.548  30.112  0.00  0.00           H
ATOM    629  HE2 TYR    41      14.648  14.017  26.453  0.00  0.00           H
ATOM    630  HH  TYR    41      13.986  15.770  29.627  0.00  0.00           H
ATOM    631  N   CYS    42      21.589  14.142  24.735  0.00  0.00           N
ATOM    632  CA  CYS    42      22.973  14.660  24.236  0.00  0.00           C
ATOM    633  C   CYS    42      22.989  16.073  23.791  0.00  0.00           C
ATOM    634  O   CYS    42      22.078  16.479  22.999  0.00  0.00           O
ATOM    635  CB  CYS    42      23.552  13.731  23.222  0.00  0.00           C
ATOM    636  SG  CYS    42      23.747  12.033  23.888  0.00  0.00           S
ATOM    637  H   CYS    42      20.784  14.325  24.154  0.00  0.00           H
ATOM    638  HA  CYS    42      23.628  14.565  25.102  0.00  0.00           H
ATOM    639  HB2 CYS    42      22.764  13.744  22.470  0.00  0.00           H
ATOM    640  HB3 CYS    42      24.553  14.064  22.944  0.00  0.00           H
ATOM    641  HG  CYS    42      22.454  11.700  23.953  0.00  0.00           H
ATOM    642  N   CYS    43      23.840  16.943  24.255  0.00  0.00           N
ATOM    643  CA  CYS    43      24.044  18.299  23.671  0.00  0.00           C
ATOM    644  C   CYS    43      24.176  18.407  22.142  0.00  0.00           C
ATOM    645  O   CYS    43      24.888  17.604  21.491  0.00  0.00           O
ATOM    646  CB  CYS    43      25.103  19.163  24.442  0.00  0.00           C
ATOM    647  SG  CYS    43      24.710  20.861  24.326  0.00  0.00           S
ATOM    648  HN  CYS    43      24.329  16.655  25.090  0.00  0.00           H
ATOM    649  HA  CYS    43      23.075  18.727  23.929  0.00  0.00           H
ATOM    650  HB2 CYS    43      25.086  18.863  25.490  0.00  0.00           H
ATOM    651  HB3 CYS    43      26.122  18.932  24.132  0.00  0.00           H
ATOM    652  N   LYS    44      23.680  19.499  21.562  0.00  0.00           N
ATOM    653  CA  LYS    44      23.734  19.746  20.109  0.00  0.00           C
ATOM    654  C   LYS    44      24.682  20.910  19.871  0.00  0.00           C
ATOM    655  O   LYS    44      24.761  21.282  18.686  0.00  0.00           O
ATOM    656  CB  LYS    44      22.324  20.106  19.679  0.00  0.00           C
ATOM    657  CG  LYS    44      21.330  18.990  19.760  0.00  0.00           C
ATOM    658  CD  LYS    44      21.634  17.774  18.881  0.00  0.00           C
ATOM    659  CE  LYS    44      20.659  16.715  19.266  0.00  0.00           C
ATOM    660  NZ  LYS    44      21.156  15.791  20.409  0.00  0.00           N
ATOM    661  H   LYS    44      23.080  20.053  22.156  0.00  0.00           H
ATOM    662  HA  LYS    44      24.067  18.885  19.529  0.00  0.00           H
ATOM    663  HB2 LYS    44      21.926  20.920  20.286  0.00  0.00           H
ATOM    664  HB3 LYS    44      22.369  20.482  18.657  0.00  0.00           H
ATOM    665  HG2 LYS    44      21.236  18.728  20.814  0.00  0.00           H
ATOM    666  HG3 LYS    44      20.406  19.353  19.311  0.00  0.00           H
ATOM    667  HD2 LYS    44      21.500  17.985  17.820  0.00  0.00           H
ATOM    668  HD3 LYS    44      22.602  17.318  19.089  0.00  0.00           H
ATOM    669  HE2 LYS    44      19.652  17.076  19.474  0.00  0.00           H
ATOM    670  HE3 LYS    44      20.553  16.041  18.416  0.00  0.00           H
ATOM    671  HZ1 LYS    44      20.380  15.256  20.772  0.00  0.00           H
ATOM    672  HZ2 LYS    44      21.881  15.182  20.058  0.00  0.00           H
ATOM    673  HZ3 LYS    44      21.515  16.311  21.198  0.00  0.00           H
ATOM    674  N   PHE    45      25.476  21.418  20.865  0.00  0.00           N
ATOM    675  CA  PHE    45      26.304  22.640  20.706  0.00  0.00           C
ATOM    676  C   PHE    45      27.644  22.671  21.389  0.00  0.00           C
ATOM    677  O   PHE    45      28.619  23.195  20.775  0.00  0.00           O
ATOM    678  CB  PHE    45      25.494  23.915  21.062  0.00  0.00           C
ATOM    679  CG  PHE    45      24.310  24.182  20.160  0.00  0.00           C
ATOM    680  CD1 PHE    45      23.093  23.537  20.454  0.00  0.00           C
ATOM    681  CD2 PHE    45      24.381  25.037  19.057  0.00  0.00           C
ATOM    682  CE1 PHE    45      21.991  23.793  19.631  0.00  0.00           C
ATOM    683  CE2 PHE    45      23.257  25.329  18.203  0.00  0.00           C
ATOM    684  CZ  PHE    45      22.022  24.705  18.566  0.00  0.00           C
ATOM    685  H   PHE    45      25.254  21.036  21.772  0.00  0.00           H
ATOM    686  HA  PHE    45      26.550  22.764  19.651  0.00  0.00           H
ATOM    687  HB2 PHE    45      25.083  23.777  22.061  0.00  0.00           H
ATOM    688  HB3 PHE    45      26.062  24.845  21.036  0.00  0.00           H
ATOM    689  HD1 PHE    45      23.014  22.801  21.241  0.00  0.00           H
ATOM    690  HD2 PHE    45      25.315  25.538  18.853  0.00  0.00           H
ATOM    691  HE1 PHE    45      21.045  23.327  19.865  0.00  0.00           H
ATOM    692  HE2 PHE    45      23.365  25.911  17.300  0.00  0.00           H
ATOM    693  HZ  PHE    45      21.092  24.942  18.070  0.00  0.00           H
ATOM    694  N   GLY    46      27.691  22.029  22.562  0.00  0.00           N
ATOM    695  CA  GLY    46      28.995  21.580  23.227  0.00  0.00           C
ATOM    696  C   GLY    46      28.948  21.295  24.728  0.00  0.00           C
ATOM    697  O   GLY    46      29.906  21.501  25.403  0.00  0.00           O
ATOM    698  H   GLY    46      26.826  21.714  22.979  0.00  0.00           H
ATOM    699  HA2 GLY    46      29.451  20.709  22.754  0.00  0.00           H
ATOM    700  HA3 GLY    46      29.694  22.410  23.124  0.00  0.00           H
ATOM    701  N   ARG    47      27.811  20.803  25.227  0.00  0.00           N
ATOM    702  CA  ARG    47      27.626  20.487  26.684  0.00  0.00           C
ATOM    703  C   ARG    47      27.882  21.645  27.608  0.00  0.00           C
ATOM    704  O   ARG    47      28.172  21.488  28.743  0.00  0.00           O
ATOM    705  CB  ARG    47      28.272  19.133  27.060  0.00  0.00           C
ATOM    706  CG  ARG    47      27.386  18.410  28.113  0.00  0.00           C
ATOM    707  CD  ARG    47      27.916  17.086  28.547  0.00  0.00           C
ATOM    708  NE  ARG    47      28.102  16.154  27.433  0.00  0.00           N
ATOM    709  CZ  ARG    47      29.304  15.711  27.134  0.00  0.00           C
ATOM    710  NH1 ARG    47      30.438  16.068  27.666  0.00  0.00           N
ATOM    711  NH2 ARG    47      29.402  14.939  26.094  0.00  0.00           N
ATOM    712  H   ARG    47      26.997  20.542  24.688  0.00  0.00           H
ATOM    713  HA  ARG    47      26.590  20.158  26.771  0.00  0.00           H
ATOM    714  HB2 ARG    47      28.342  18.435  26.226  0.00  0.00           H
ATOM    715  HB3 ARG    47      29.254  19.277  27.513  0.00  0.00           H
ATOM    716  HG2 ARG    47      27.285  19.020  29.010  0.00  0.00           H
ATOM    717  HG3 ARG    47      26.350  18.265  27.809  0.00  0.00           H
ATOM    718  HD2 ARG    47      28.824  17.153  29.146  0.00  0.00           H
ATOM    719  HD3 ARG    47      27.215  16.513  29.154  0.00  0.00           H
ATOM    720  HE  ARG    47      27.338  15.854  26.845  0.00  0.00           H
ATOM    721 1HH1 ARG    47      30.479  16.737  28.421  0.00  0.00           H
ATOM    722 2HH1 ARG    47      31.299  15.814  27.203  0.00  0.00           H
ATOM    723 1HH2 ARG    47      28.576  14.939  25.513  0.00  0.00           H
ATOM    724 2HH2 ARG    47      30.223  14.407  25.839  0.00  0.00           H
ATOM    725  N   ALA    48      27.697  22.903  27.085  0.00  0.00           N
ATOM    726  CA  ALA    48      27.923  24.154  27.773  0.00  0.00           C
ATOM    727  C   ALA    48      26.948  25.254  27.436  0.00  0.00           C
ATOM    728  O   ALA    48      27.298  26.436  27.328  0.00  0.00           O
ATOM    729  CB  ALA    48      29.392  24.519  27.715  0.00  0.00           C
ATOM    730  H   ALA    48      27.325  22.946  26.148  0.00  0.00           H
ATOM    731  HA  ALA    48      27.674  24.090  28.832  0.00  0.00           H
ATOM    732  HB1 ALA    48      29.968  23.827  28.330  0.00  0.00           H
ATOM    733  HB2 ALA    48      29.650  24.606  26.660  0.00  0.00           H
ATOM    734  HB3 ALA    48      29.649  25.435  28.248  0.00  0.00           H
ATOM    735  N   CYS    49      25.677  24.875  27.225  0.00  0.00           N
ATOM    736  CA  CYS    49      24.554  25.784  26.864  0.00  0.00           C
ATOM    737  C   CYS    49      24.325  26.994  27.883  0.00  0.00           C
ATOM    738  O   CYS    49      24.681  26.980  29.061  0.00  0.00           O
ATOM    739  CB  CYS    49      23.242  25.100  26.617  0.00  0.00           C
ATOM    740  SG  CYS    49      23.619  23.718  25.493  0.00  0.00           S
ATOM    741  HN  CYS    49      25.499  23.898  27.402  0.00  0.00           H
ATOM    742  HA  CYS    49      24.936  26.247  25.953  0.00  0.00           H
ATOM    743  HB2 CYS    49      22.884  24.744  27.583  0.00  0.00           H
ATOM    744  HB3 CYS    49      22.457  25.705  26.164  0.00  0.00           H
ATOM    745  N   GLU    50      23.819  28.138  27.382  0.00  0.00           N
ATOM    746  CA  GLU    50      23.301  29.273  28.255  0.00  0.00           C
ATOM    747  C   GLU    50      21.979  29.756  27.697  0.00  0.00           C
ATOM    748  O   GLU    50      22.015  30.277  26.587  0.00  0.00           O
ATOM    749  CB  GLU    50      24.410  30.328  28.207  0.00  0.00           C
ATOM    750  CG  GLU    50      24.497  31.488  29.157  0.00  0.00           C
ATOM    751  CD  GLU    50      24.709  31.079  30.645  0.00  0.00           C
ATOM    752  OE1 GLU    50      25.244  31.961  31.380  0.00  0.00           O
ATOM    753  OE2 GLU    50      24.498  29.925  31.104  0.00  0.00           O
ATOM    754  H   GLU    50      23.616  28.174  26.394  0.00  0.00           H
ATOM    755  HA  GLU    50      23.177  28.935  29.283  0.00  0.00           H
ATOM    756  HB2 GLU    50      25.384  29.853  28.324  0.00  0.00           H
ATOM    757  HB3 GLU    50      24.359  30.871  27.263  0.00  0.00           H
ATOM    758  HG2 GLU    50      25.327  32.130  28.863  0.00  0.00           H
ATOM    759  HG3 GLU    50      23.519  31.958  29.268  0.00  0.00           H
ATOM    760  N   MET    51      20.839  29.644  28.374  0.00  0.00           N
ATOM    761  CA  MET    51      19.535  29.993  27.786  0.00  0.00           C
ATOM    762  C   MET    51      18.463  30.351  28.900  0.00  0.00           C
ATOM    763  O   MET    51      18.566  30.106  30.098  0.00  0.00           O
ATOM    764  CB  MET    51      19.007  28.791  26.920  0.00  0.00           C
ATOM    765  CG  MET    51      19.283  27.445  27.467  0.00  0.00           C
ATOM    766  SD  MET    51      18.475  26.224  26.435  0.00  0.00           S
ATOM    767  CE  MET    51      18.087  25.034  27.621  0.00  0.00           C
ATOM    768  H   MET    51      20.900  29.494  29.371  0.00  0.00           H
ATOM    769  HA  MET    51      19.622  30.869  27.144  0.00  0.00           H
ATOM    770  HB2 MET    51      17.953  28.891  26.662  0.00  0.00           H
ATOM    771  HB3 MET    51      19.561  28.895  25.987  0.00  0.00           H
ATOM    772  HG2 MET    51      20.356  27.270  27.379  0.00  0.00           H
ATOM    773  HG3 MET    51      18.992  27.413  28.517  0.00  0.00           H
ATOM    774  HE1 MET    51      18.965  24.967  28.264  0.00  0.00           H
ATOM    775  HE2 MET    51      17.176  25.225  28.188  0.00  0.00           H
ATOM    776  HE3 MET    51      17.941  24.088  27.099  0.00  0.00           H
ATOM    777  N   ASP    52      17.285  30.811  28.474  0.00  0.00           N
ATOM    778  CA  ASP    52      16.324  31.606  29.271  0.00  0.00           C
ATOM    779  C   ASP    52      14.856  31.253  28.813  0.00  0.00           C
ATOM    780  O   ASP    52      14.618  30.459  27.843  0.00  0.00           O
ATOM    781  CB  ASP    52      16.645  33.097  29.031  0.00  0.00           C
ATOM    782  CG  ASP    52      16.210  33.499  27.671  0.00  0.00           C
ATOM    783  OD1 ASP    52      15.097  34.109  27.657  0.00  0.00           O
ATOM    784  OD2 ASP    52      16.998  33.362  26.684  0.00  0.00           O
ATOM    785  H   ASP    52      17.033  30.802  27.497  0.00  0.00           H
ATOM    786  HA  ASP    52      16.518  31.420  30.326  0.00  0.00           H
ATOM    787  HB2 ASP    52      16.069  33.752  29.684  0.00  0.00           H
ATOM    788  HB3 ASP    52      17.715  33.269  29.153  0.00  0.00           H
ATOM    789  N   MET    53      13.808  31.939  29.346  0.00  0.00           N
ATOM    790  CA  MET    53      12.405  31.661  29.010  0.00  0.00           C
ATOM    791  C   MET    53      11.970  31.856  27.583  0.00  0.00           C
ATOM    792  O   MET    53      10.915  31.344  27.180  0.00  0.00           O
ATOM    793  CB  MET    53      11.462  32.419  29.941  0.00  0.00           C
ATOM    794  CG  MET    53      11.368  33.925  29.777  0.00  0.00           C
ATOM    795  SD  MET    53      11.316  34.771  31.260  0.00  0.00           S
ATOM    796  CE  MET    53      11.275  36.359  30.473  0.00  0.00           C
ATOM    797  H   MET    53      14.075  32.679  29.978  0.00  0.00           H
ATOM    798  HA  MET    53      12.278  30.596  29.204  0.00  0.00           H
ATOM    799  HB2 MET    53      10.445  32.045  29.819  0.00  0.00           H
ATOM    800  HB3 MET    53      11.711  32.152  30.968  0.00  0.00           H
ATOM    801  HG2 MET    53      12.255  34.259  29.241  0.00  0.00           H
ATOM    802  HG3 MET    53      10.624  34.283  29.067  0.00  0.00           H
ATOM    803  HE1 MET    53      10.436  37.014  30.712  0.00  0.00           H
ATOM    804  HE2 MET    53      12.142  36.916  30.828  0.00  0.00           H
ATOM    805  HE3 MET    53      11.426  36.335  29.395  0.00  0.00           H
ATOM    806  N   TYR    54      12.827  32.484  26.692  0.00  0.00           N
ATOM    807  CA  TYR    54      12.719  32.747  25.274  0.00  0.00           C
ATOM    808  C   TYR    54      13.675  32.000  24.385  0.00  0.00           C
ATOM    809  O   TYR    54      13.893  32.330  23.217  0.00  0.00           O
ATOM    810  CB  TYR    54      12.759  34.224  25.083  0.00  0.00           C
ATOM    811  CG  TYR    54      11.533  35.002  25.670  0.00  0.00           C
ATOM    812  CD1 TYR    54      10.235  34.681  25.254  0.00  0.00           C
ATOM    813  CD2 TYR    54      11.651  36.241  26.436  0.00  0.00           C
ATOM    814  CE1 TYR    54       9.151  35.515  25.483  0.00  0.00           C
ATOM    815  CE2 TYR    54      10.529  37.084  26.619  0.00  0.00           C
ATOM    816  CZ  TYR    54       9.269  36.714  26.126  0.00  0.00           C
ATOM    817  OH  TYR    54       8.199  37.600  26.358  0.00  0.00           O
ATOM    818  H   TYR    54      13.650  32.899  27.106  0.00  0.00           H
ATOM    819  HA  TYR    54      11.746  32.397  24.928  0.00  0.00           H
ATOM    820  HB2 TYR    54      13.742  34.530  25.441  0.00  0.00           H
ATOM    821  HB3 TYR    54      12.756  34.540  24.040  0.00  0.00           H
ATOM    822  HD1 TYR    54      10.043  33.824  24.625  0.00  0.00           H
ATOM    823  HD2 TYR    54      12.584  36.583  26.860  0.00  0.00           H
ATOM    824  HE1 TYR    54       8.221  35.148  25.076  0.00  0.00           H
ATOM    825  HE2 TYR    54      10.630  37.972  27.226  0.00  0.00           H
ATOM    826  HH  TYR    54       7.358  37.204  26.119  0.00  0.00           H
ATOM    827  N   MET    55      14.373  30.962  24.898  0.00  0.00           N
ATOM    828  CA  MET    55      15.410  30.169  24.207  0.00  0.00           C
ATOM    829  C   MET    55      15.556  28.641  24.731  0.00  0.00           C
ATOM    830  O   MET    55      16.254  27.760  24.231  0.00  0.00           O
ATOM    831  CB  MET    55      16.730  30.924  24.199  0.00  0.00           C
ATOM    832  CG  MET    55      17.820  30.174  23.546  0.00  0.00           C
ATOM    833  SD  MET    55      19.422  30.937  23.856  0.00  0.00           S
ATOM    834  CE  MET    55      19.373  32.396  22.692  0.00  0.00           C
ATOM    835  H   MET    55      14.309  30.884  25.903  0.00  0.00           H
ATOM    836  HA  MET    55      15.055  30.054  23.183  0.00  0.00           H
ATOM    837  HB2 MET    55      16.608  31.904  23.735  0.00  0.00           H
ATOM    838  HB3 MET    55      17.011  31.143  25.229  0.00  0.00           H
ATOM    839  HG2 MET    55      18.003  29.222  24.043  0.00  0.00           H
ATOM    840  HG3 MET    55      17.672  29.972  22.485  0.00  0.00           H
ATOM    841  HE1 MET    55      20.200  33.096  22.815  0.00  0.00           H
ATOM    842  HE2 MET    55      19.263  32.130  21.640  0.00  0.00           H
ATOM    843  HE3 MET    55      18.467  33.000  22.756  0.00  0.00           H
ATOM    844  N   ARG    56      14.721  28.277  25.777  0.00  0.00           N
ATOM    845  CA  ARG    56      14.775  27.021  26.604  0.00  0.00           C
ATOM    846  C   ARG    56      14.708  25.660  25.796  0.00  0.00           C
ATOM    847  O   ARG    56      14.944  24.554  26.302  0.00  0.00           O
ATOM    848  CB  ARG    56      13.752  27.096  27.776  0.00  0.00           C
ATOM    849  CG  ARG    56      12.296  27.242  27.288  0.00  0.00           C
ATOM    850  CD  ARG    56      11.472  27.490  28.508  0.00  0.00           C
ATOM    851  NE  ARG    56      10.061  27.703  28.171  0.00  0.00           N
ATOM    852  CZ  ARG    56       9.151  28.195  28.980  0.00  0.00           C
ATOM    853  NH1 ARG    56       9.497  28.503  30.233  0.00  0.00           N
ATOM    854  NH2 ARG    56       7.942  28.329  28.667  0.00  0.00           N
ATOM    855  H   ARG    56      14.176  29.000  26.225  0.00  0.00           H
ATOM    856  HA  ARG    56      15.729  27.056  27.132  0.00  0.00           H
ATOM    857  HB2 ARG    56      13.875  26.260  28.465  0.00  0.00           H
ATOM    858  HB3 ARG    56      14.065  27.966  28.353  0.00  0.00           H
ATOM    859  HG2 ARG    56      12.187  28.075  26.594  0.00  0.00           H
ATOM    860  HG3 ARG    56      12.031  26.330  26.752  0.00  0.00           H
ATOM    861  HD2 ARG    56      11.606  26.624  29.155  0.00  0.00           H
ATOM    862  HD3 ARG    56      11.851  28.388  28.997  0.00  0.00           H
ATOM    863  HE  ARG    56       9.781  27.354  27.265  0.00  0.00           H
ATOM    864 1HH1 ARG    56      10.416  28.416  30.644  0.00  0.00           H
ATOM    865 2HH1 ARG    56       8.882  29.061  30.808  0.00  0.00           H
ATOM    866 1HH2 ARG    56       7.595  27.943  27.800  0.00  0.00           H
ATOM    867 2HH2 ARG    56       7.332  28.569  29.436  0.00  0.00           H
ATOM    868  N   ARG    57      14.274  25.714  24.537  0.00  0.00           N
ATOM    869  CA  ARG    57      14.185  24.577  23.625  0.00  0.00           C
ATOM    870  C   ARG    57      15.575  24.138  22.983  0.00  0.00           C
ATOM    871  O   ARG    57      15.646  23.127  22.298  0.00  0.00           O
ATOM    872  CB  ARG    57      13.038  24.953  22.678  0.00  0.00           C
ATOM    873  CG  ARG    57      11.680  24.427  23.401  0.00  0.00           C
ATOM    874  CD  ARG    57      10.498  24.901  22.633  0.00  0.00           C
ATOM    875  NE  ARG    57      10.270  26.303  22.938  0.00  0.00           N
ATOM    876  CZ  ARG    57       9.431  27.062  22.233  0.00  0.00           C
ATOM    877  NH1 ARG    57       8.576  26.655  21.355  0.00  0.00           N
ATOM    878  NH2 ARG    57       9.387  28.349  22.362  0.00  0.00           N
ATOM    879  H   ARG    57      14.188  26.616  24.091  0.00  0.00           H
ATOM    880  HA  ARG    57      13.946  23.640  24.128  0.00  0.00           H
ATOM    881  HB2 ARG    57      13.056  25.990  22.343  0.00  0.00           H
ATOM    882  HB3 ARG    57      13.180  24.254  21.853  0.00  0.00           H
ATOM    883  HG2 ARG    57      11.670  23.338  23.430  0.00  0.00           H
ATOM    884  HG3 ARG    57      11.655  24.794  24.428  0.00  0.00           H
ATOM    885  HD2 ARG    57      10.613  24.907  21.548  0.00  0.00           H
ATOM    886  HD3 ARG    57       9.624  24.310  22.904  0.00  0.00           H
ATOM    887  HE  ARG    57      10.814  26.855  23.587  0.00  0.00           H
ATOM    888 1HH1 ARG    57       8.449  25.675  21.145  0.00  0.00           H
ATOM    889 2HH1 ARG    57       7.927  27.254  20.864  0.00  0.00           H
ATOM    890 1HH2 ARG    57       9.855  28.702  23.184  0.00  0.00           H
ATOM    891 2HH2 ARG    57       8.709  28.928  21.886  0.00  0.00           H
ATOM    892  N   LYS    58      16.698  24.881  23.110  0.00  0.00           N
ATOM    893  CA  LYS    58      18.037  24.789  22.391  0.00  0.00           C
ATOM    894  C   LYS    58      18.907  23.605  22.916  0.00  0.00           C
ATOM    895  O   LYS    58      19.810  23.180  22.220  0.00  0.00           O
ATOM    896  CB  LYS    58      18.739  26.151  22.460  0.00  0.00           C
ATOM    897  CG  LYS    58      19.832  26.289  21.433  0.00  0.00           C
ATOM    898  CD  LYS    58      20.949  27.296  21.762  0.00  0.00           C
ATOM    899  CE  LYS    58      22.068  27.114  20.771  0.00  0.00           C
ATOM    900  NZ  LYS    58      23.010  28.201  21.038  0.00  0.00           N
ATOM    901  H   LYS    58      16.655  25.709  23.685  0.00  0.00           H
ATOM    902  HA  LYS    58      17.881  24.609  21.328  0.00  0.00           H
ATOM    903  HB2 LYS    58      18.040  26.976  22.323  0.00  0.00           H
ATOM    904  HB3 LYS    58      19.156  26.180  23.466  0.00  0.00           H
ATOM    905  HG2 LYS    58      20.244  25.332  21.115  0.00  0.00           H
ATOM    906  HG3 LYS    58      19.420  26.750  20.535  0.00  0.00           H
ATOM    907  HD2 LYS    58      20.519  28.292  21.661  0.00  0.00           H
ATOM    908  HD3 LYS    58      21.224  27.036  22.784  0.00  0.00           H
ATOM    909  HE2 LYS    58      22.438  26.092  20.857  0.00  0.00           H
ATOM    910  HE3 LYS    58      21.626  27.241  19.783  0.00  0.00           H
ATOM    911  HZ1 LYS    58      22.500  29.056  21.209  0.00  0.00           H
ATOM    912  HZ2 LYS    58      23.513  27.897  21.859  0.00  0.00           H
ATOM    913  HZ3 LYS    58      23.627  28.329  20.250  0.00  0.00           H
ATOM    914  N   CYS    59      18.801  23.238  24.212  0.00  0.00           N
ATOM    915  CA  CYS    59      19.361  22.071  24.826  0.00  0.00           C
ATOM    916  C   CYS    59      18.440  21.356  25.917  0.00  0.00           C
ATOM    917  O   CYS    59      17.485  21.963  26.458  0.00  0.00           O
ATOM    918  CB  CYS    59      20.704  22.463  25.460  0.00  0.00           C
ATOM    919  SG  CYS    59      21.873  21.020  25.684  0.00  0.00           S
ATOM    920  HN  CYS    59      18.179  23.818  24.757  0.00  0.00           H
ATOM    921  HA  CYS    59      19.496  21.359  24.013  0.00  0.00           H
ATOM    922  HB2 CYS    59      21.208  23.246  24.894  0.00  0.00           H
ATOM    923  HB3 CYS    59      20.484  22.948  26.410  0.00  0.00           H
ATOM    924  N   GLN    60      18.850  20.151  26.251  0.00  0.00           N
ATOM    925  CA  GLN    60      18.097  19.260  27.162  0.00  0.00           C
ATOM    926  C   GLN    60      19.063  18.525  28.101  0.00  0.00           C
ATOM    927  O   GLN    60      18.811  18.570  29.254  0.00  0.00           O
ATOM    928  CB  GLN    60      17.210  18.174  26.437  0.00  0.00           C
ATOM    929  CG  GLN    60      16.147  18.772  25.486  0.00  0.00           C
ATOM    930  CD  GLN    60      15.088  17.773  24.971  0.00  0.00           C
ATOM    931  NE2 GLN    60      15.430  16.996  23.975  0.00  0.00           N
ATOM    932  OE1 GLN    60      13.993  17.744  25.488  0.00  0.00           O
ATOM    933  H   GLN    60      19.619  19.725  25.754  0.00  0.00           H
ATOM    934  HA  GLN    60      17.410  19.835  27.783  0.00  0.00           H
ATOM    935  HB2 GLN    60      17.884  17.545  25.855  0.00  0.00           H
ATOM    936  HB3 GLN    60      16.639  17.555  27.130  0.00  0.00           H
ATOM    937  HG2 GLN    60      15.594  19.561  25.995  0.00  0.00           H
ATOM    938  HG3 GLN    60      16.666  19.160  24.609  0.00  0.00           H
ATOM    939 1HE2 GLN    60      14.840  16.245  23.646  0.00  0.00           H
ATOM    940 2HE2 GLN    60      16.263  17.175  23.431  0.00  0.00           H
ATOM    941  N   GLU    61      20.205  18.147  27.573  0.00  0.00           N
ATOM    942  CA  GLU    61      21.347  17.566  28.286  0.00  0.00           C
ATOM    943  C   GLU    61      21.793  18.670  29.232  0.00  0.00           C
ATOM    944  O   GLU    61      21.892  18.509  30.457  0.00  0.00           O
ATOM    945  CB  GLU    61      22.531  17.028  27.372  0.00  0.00           C
ATOM    946  CG  GLU    61      23.656  16.460  28.307  0.00  0.00           C
ATOM    947  CD  GLU    61      24.667  15.669  27.580  0.00  0.00           C
ATOM    948  OE1 GLU    61      25.185  16.075  26.492  0.00  0.00           O
ATOM    949  OE2 GLU    61      25.201  14.706  28.226  0.00  0.00           O
ATOM    950  H   GLU    61      20.267  18.120  26.566  0.00  0.00           H
ATOM    951  HA  GLU    61      21.001  16.732  28.896  0.00  0.00           H
ATOM    952  HB2 GLU    61      22.193  16.214  26.730  0.00  0.00           H
ATOM    953  HB3 GLU    61      23.061  17.805  26.821  0.00  0.00           H
ATOM    954  HG2 GLU    61      24.136  17.269  28.859  0.00  0.00           H
ATOM    955  HG3 GLU    61      23.137  16.012  29.154  0.00  0.00           H
ATOM    956  N   CYS    62      22.149  19.859  28.671  0.00  0.00           N
ATOM    957  CA  CYS    62      22.617  20.975  29.443  0.00  0.00           C
ATOM    958  C   CYS    62      21.526  21.451  30.392  0.00  0.00           C
ATOM    959  O   CYS    62      21.855  21.748  31.554  0.00  0.00           O
ATOM    960  CB  CYS    62      23.119  22.125  28.531  0.00  0.00           C
ATOM    961  SG  CYS    62      24.584  21.599  27.492  0.00  0.00           S
ATOM    962  HN  CYS    62      22.205  19.746  27.669  0.00  0.00           H
ATOM    963  HA  CYS    62      23.493  20.658  30.008  0.00  0.00           H
ATOM    964  HB2 CYS    62      22.203  22.460  28.043  0.00  0.00           H
ATOM    965  HB3 CYS    62      23.348  23.014  29.117  0.00  0.00           H
ATOM    966  N   ARG    63      20.255  21.533  29.951  0.00  0.00           N
ATOM    967  CA  ARG    63      19.092  21.803  30.812  0.00  0.00           C
ATOM    968  C   ARG    63      18.984  20.896  32.051  0.00  0.00           C
ATOM    969  O   ARG    63      18.870  21.329  33.201  0.00  0.00           O
ATOM    970  CB  ARG    63      17.788  21.879  29.942  0.00  0.00           C
ATOM    971  CG  ARG    63      16.602  22.457  30.816  0.00  0.00           C
ATOM    972  CD  ARG    63      15.374  22.555  29.968  0.00  0.00           C
ATOM    973  NE  ARG    63      14.246  23.063  30.715  0.00  0.00           N
ATOM    974  CZ  ARG    63      13.024  23.161  30.282  0.00  0.00           C
ATOM    975  NH1 ARG    63      12.649  22.666  29.165  0.00  0.00           N
ATOM    976  NH2 ARG    63      12.167  23.826  30.954  0.00  0.00           N
ATOM    977  H   ARG    63      20.099  21.380  28.965  0.00  0.00           H
ATOM    978  HA  ARG    63      19.358  22.769  31.241  0.00  0.00           H
ATOM    979  HB2 ARG    63      17.943  22.644  29.181  0.00  0.00           H
ATOM    980  HB3 ARG    63      17.682  20.864  29.559  0.00  0.00           H
ATOM    981  HG2 ARG    63      16.367  21.821  31.669  0.00  0.00           H
ATOM    982  HG3 ARG    63      16.865  23.429  31.235  0.00  0.00           H
ATOM    983  HD2 ARG    63      15.594  23.212  29.125  0.00  0.00           H
ATOM    984  HD3 ARG    63      15.200  21.536  29.624  0.00  0.00           H
ATOM    985  HE  ARG    63      14.446  23.601  31.546  0.00  0.00           H
ATOM    986 1HH1 ARG    63      13.375  22.334  28.546  0.00  0.00           H
ATOM    987 2HH1 ARG    63      11.669  22.642  28.923  0.00  0.00           H
ATOM    988 1HH2 ARG    63      12.287  24.163  31.898  0.00  0.00           H
ATOM    989 2HH2 ARG    63      11.261  24.001  30.544  0.00  0.00           H
ATOM    990  N   LEU    64      19.038  19.586  31.874  0.00  0.00           N
ATOM    991  CA  LEU    64      18.956  18.475  32.889  0.00  0.00           C
ATOM    992  C   LEU    64      20.067  18.618  34.004  0.00  0.00           C
ATOM    993  O   LEU    64      19.765  18.833  35.159  0.00  0.00           O
ATOM    994  CB  LEU    64      19.104  17.121  32.210  0.00  0.00           C
ATOM    995  CG  LEU    64      19.142  15.852  33.139  0.00  0.00           C
ATOM    996  CD1 LEU    64      20.602  15.470  33.649  0.00  0.00           C
ATOM    997  CD2 LEU    64      18.252  15.993  34.365  0.00  0.00           C
ATOM    998  H   LEU    64      19.137  19.350  30.898  0.00  0.00           H
ATOM    999  HA  LEU    64      18.025  18.612  33.439  0.00  0.00           H
ATOM   1000  HB2 LEU    64      18.331  16.953  31.460  0.00  0.00           H
ATOM   1001  HB3 LEU    64      20.084  17.154  31.734  0.00  0.00           H
ATOM   1002  HG  LEU    64      18.773  14.997  32.573  0.00  0.00           H
ATOM   1003 1HD1 LEU    64      21.238  15.240  32.795  0.00  0.00           H
ATOM   1004 2HD1 LEU    64      21.068  16.315  34.154  0.00  0.00           H
ATOM   1005 3HD1 LEU    64      20.555  14.585  34.284  0.00  0.00           H
ATOM   1006 1HD2 LEU    64      17.277  16.076  33.884  0.00  0.00           H
ATOM   1007 2HD2 LEU    64      18.246  15.038  34.890  0.00  0.00           H
ATOM   1008 3HD2 LEU    64      18.572  16.809  35.014  0.00  0.00           H
ATOM   1009  N   LYS    65      21.306  18.727  33.519  0.00  0.00           N
ATOM   1010  CA  LYS    65      22.531  19.009  34.285  0.00  0.00           C
ATOM   1011  C   LYS    65      22.299  20.263  35.141  0.00  0.00           C
ATOM   1012  O   LYS    65      22.645  20.281  36.336  0.00  0.00           O
ATOM   1013  CB  LYS    65      23.759  19.167  33.287  0.00  0.00           C
ATOM   1014  CG  LYS    65      24.377  17.825  32.760  0.00  0.00           C
ATOM   1015  CD  LYS    65      25.441  18.027  31.738  0.00  0.00           C
ATOM   1016  CE  LYS    65      26.586  19.065  31.957  0.00  0.00           C
ATOM   1017  NZ  LYS    65      27.237  18.942  33.248  0.00  0.00           N
ATOM   1018  H   LYS    65      21.481  18.754  32.524  0.00  0.00           H
ATOM   1019  HA  LYS    65      22.707  18.195  34.988  0.00  0.00           H
ATOM   1020  HB2 LYS    65      23.479  19.774  32.424  0.00  0.00           H
ATOM   1021  HB3 LYS    65      24.594  19.681  33.761  0.00  0.00           H
ATOM   1022  HG2 LYS    65      24.763  17.201  33.566  0.00  0.00           H
ATOM   1023  HG3 LYS    65      23.481  17.344  32.369  0.00  0.00           H
ATOM   1024  HD2 LYS    65      25.869  17.052  31.504  0.00  0.00           H
ATOM   1025  HD3 LYS    65      24.852  18.335  30.874  0.00  0.00           H
ATOM   1026  HE2 LYS    65      27.333  19.041  31.162  0.00  0.00           H
ATOM   1027  HE3 LYS    65      26.037  20.005  31.892  0.00  0.00           H
ATOM   1028  HZ1 LYS    65      26.732  19.437  33.969  0.00  0.00           H
ATOM   1029  HZ2 LYS    65      27.334  18.028  33.665  0.00  0.00           H
ATOM   1030  HZ3 LYS    65      28.181  19.302  33.229  0.00  0.00           H
ATOM   1031  N   LYS    66      21.637  21.256  34.518  0.00  0.00           N
ATOM   1032  CA  LYS    66      21.344  22.601  35.178  0.00  0.00           C
ATOM   1033  C   LYS    66      20.282  22.478  36.320  0.00  0.00           C
ATOM   1034  O   LYS    66      20.487  23.144  37.318  0.00  0.00           O
ATOM   1035  CB  LYS    66      20.842  23.696  34.179  0.00  0.00           C
ATOM   1036  CG  LYS    66      21.257  25.094  34.656  0.00  0.00           C
ATOM   1037  CD  LYS    66      20.842  26.210  33.719  0.00  0.00           C
ATOM   1038  CE  LYS    66      21.158  27.612  34.380  0.00  0.00           C
ATOM   1039  NZ  LYS    66      22.609  27.716  34.872  0.00  0.00           N
ATOM   1040  H   LYS    66      21.729  21.313  33.514  0.00  0.00           H
ATOM   1041  HA  LYS    66      22.262  22.964  35.640  0.00  0.00           H
ATOM   1042  HB2 LYS    66      21.239  23.608  33.168  0.00  0.00           H
ATOM   1043  HB3 LYS    66      19.769  23.583  34.024  0.00  0.00           H
ATOM   1044  HG2 LYS    66      20.837  25.406  35.612  0.00  0.00           H
ATOM   1045  HG3 LYS    66      22.346  25.048  34.635  0.00  0.00           H
ATOM   1046  HD2 LYS    66      21.216  26.107  32.700  0.00  0.00           H
ATOM   1047  HD3 LYS    66      19.756  26.219  33.639  0.00  0.00           H
ATOM   1048  HE2 LYS    66      20.823  28.245  33.557  0.00  0.00           H
ATOM   1049  HE3 LYS    66      20.418  27.644  35.179  0.00  0.00           H
ATOM   1050  HZ1 LYS    66      22.740  27.142  35.693  0.00  0.00           H
ATOM   1051  HZ2 LYS    66      23.367  27.520  34.233  0.00  0.00           H
ATOM   1052  HZ3 LYS    66      22.854  28.591  35.311  0.00  0.00           H
ATOM   1053  N   CYS    67      19.277  21.583  36.214  0.00  0.00           N
ATOM   1054  CA  CYS    67      18.273  21.408  37.186  0.00  0.00           C
ATOM   1055  C   CYS    67      18.977  20.834  38.472  0.00  0.00           C
ATOM   1056  O   CYS    67      18.637  21.272  39.606  0.00  0.00           O
ATOM   1057  CB  CYS    67      17.238  20.425  36.726  0.00  0.00           C
ATOM   1058  SG  CYS    67      16.363  21.035  35.265  0.00  0.00           S
ATOM   1059  H   CYS    67      19.330  20.953  35.427  0.00  0.00           H
ATOM   1060  HA  CYS    67      17.805  22.325  37.545  0.00  0.00           H
ATOM   1061  HB2 CYS    67      17.657  19.442  36.510  0.00  0.00           H
ATOM   1062  HB3 CYS    67      16.503  20.316  37.524  0.00  0.00           H
ATOM   1063  HG  CYS    67      17.462  20.942  34.513  0.00  0.00           H
ATOM   1064  N   LEU    68      19.866  19.844  38.319  0.00  0.00           N
ATOM   1065  CA  LEU    68      20.748  19.225  39.339  0.00  0.00           C
ATOM   1066  C   LEU    68      21.635  20.275  40.027  0.00  0.00           C
ATOM   1067  O   LEU    68      21.665  20.285  41.241  0.00  0.00           O
ATOM   1068  CB  LEU    68      21.466  18.017  38.818  0.00  0.00           C
ATOM   1069  CG  LEU    68      20.619  16.892  38.202  0.00  0.00           C
ATOM   1070  CD1 LEU    68      21.549  15.890  37.589  0.00  0.00           C
ATOM   1071  CD2 LEU    68      19.726  16.242  39.271  0.00  0.00           C
ATOM   1072  H   LEU    68      19.965  19.461  37.390  0.00  0.00           H
ATOM   1073  HA  LEU    68      20.098  18.890  40.149  0.00  0.00           H
ATOM   1074  HB2 LEU    68      22.065  18.410  37.997  0.00  0.00           H
ATOM   1075  HB3 LEU    68      22.122  17.630  39.598  0.00  0.00           H
ATOM   1076  HG  LEU    68      19.951  17.334  37.462  0.00  0.00           H
ATOM   1077 1HD1 LEU    68      22.046  16.360  36.739  0.00  0.00           H
ATOM   1078 2HD1 LEU    68      22.257  15.429  38.278  0.00  0.00           H
ATOM   1079 3HD1 LEU    68      20.876  15.117  37.219  0.00  0.00           H
ATOM   1080 1HD2 LEU    68      19.152  15.521  38.688  0.00  0.00           H
ATOM   1081 2HD2 LEU    68      20.120  15.693  40.127  0.00  0.00           H
ATOM   1082 3HD2 LEU    68      19.073  17.046  39.612  0.00  0.00           H
ATOM   1083  N   ALA    69      22.453  21.158  39.412  0.00  0.00           N
ATOM   1084  CA  ALA    69      23.091  22.307  39.958  0.00  0.00           C
ATOM   1085  C   ALA    69      22.178  23.231  40.762  0.00  0.00           C
ATOM   1086  O   ALA    69      22.476  23.565  41.902  0.00  0.00           O
ATOM   1087  CB  ALA    69      23.796  23.050  38.792  0.00  0.00           C
ATOM   1088  H   ALA    69      22.597  21.069  38.416  0.00  0.00           H
ATOM   1089  HA  ALA    69      23.762  21.879  40.704  0.00  0.00           H
ATOM   1090  HB1 ALA    69      24.432  23.821  39.228  0.00  0.00           H
ATOM   1091  HB2 ALA    69      24.428  22.361  38.234  0.00  0.00           H
ATOM   1092  HB3 ALA    69      22.994  23.567  38.265  0.00  0.00           H
ATOM   1093  N   GLU    70      21.080  23.829  40.198  0.00  0.00           N
ATOM   1094  CA  GLU    70      20.292  24.863  40.874  0.00  0.00           C
ATOM   1095  C   GLU    70      19.330  24.349  41.965  0.00  0.00           C
ATOM   1096  O   GLU    70      18.845  25.176  42.717  0.00  0.00           O
ATOM   1097  CB  GLU    70      19.491  25.696  39.847  0.00  0.00           C
ATOM   1098  CG  GLU    70      20.255  26.645  38.937  0.00  0.00           C
ATOM   1099  CD  GLU    70      21.092  27.708  39.728  0.00  0.00           C
ATOM   1100  OE1 GLU    70      20.891  28.952  39.370  0.00  0.00           O
ATOM   1101  OE2 GLU    70      21.984  27.361  40.531  0.00  0.00           O
ATOM   1102  H   GLU    70      20.789  23.581  39.263  0.00  0.00           H
ATOM   1103  HA  GLU    70      20.944  25.479  41.495  0.00  0.00           H
ATOM   1104  HB2 GLU    70      18.920  24.994  39.240  0.00  0.00           H
ATOM   1105  HB3 GLU    70      18.832  26.358  40.408  0.00  0.00           H
ATOM   1106  HG2 GLU    70      20.969  26.009  38.414  0.00  0.00           H
ATOM   1107  HG3 GLU    70      19.555  27.049  38.206  0.00  0.00           H
ATOM   1108  N   GLY    71      19.047  23.036  42.024  0.00  0.00           N
ATOM   1109  CA  GLY    71      18.688  22.485  43.255  0.00  0.00           C
ATOM   1110  C   GLY    71      18.108  21.095  43.331  0.00  0.00           C
ATOM   1111  O   GLY    71      18.254  20.404  44.322  0.00  0.00           O
ATOM   1112  H   GLY    71      19.325  22.448  41.252  0.00  0.00           H
ATOM   1113  HA2 GLY    71      19.628  22.525  43.803  0.00  0.00           H
ATOM   1114  HA3 GLY    71      17.953  23.107  43.765  0.00  0.00           H
ATOM   1115  N   MET    72      17.505  20.553  42.256  0.00  0.00           N
ATOM   1116  CA  MET    72      16.630  19.384  42.252  0.00  0.00           C
ATOM   1117  C   MET    72      17.352  18.084  42.473  0.00  0.00           C
ATOM   1118  O   MET    72      18.463  17.883  41.978  0.00  0.00           O
ATOM   1119  CB  MET    72      15.889  19.302  40.927  0.00  0.00           C
ATOM   1120  CG  MET    72      14.980  20.546  40.717  0.00  0.00           C
ATOM   1121  SD  MET    72      13.984  20.368  39.122  0.00  0.00           S
ATOM   1122  CE  MET    72      13.016  21.919  39.061  0.00  0.00           C
ATOM   1123  H   MET    72      17.752  20.975  41.371  0.00  0.00           H
ATOM   1124  HA  MET    72      15.900  19.594  43.033  0.00  0.00           H
ATOM   1125  HB2 MET    72      16.601  19.231  40.104  0.00  0.00           H
ATOM   1126  HB3 MET    72      15.344  18.360  40.862  0.00  0.00           H
ATOM   1127  HG2 MET    72      14.314  20.724  41.562  0.00  0.00           H
ATOM   1128  HG3 MET    72      15.737  21.324  40.608  0.00  0.00           H
ATOM   1129  HE1 MET    72      13.607  22.833  39.118  0.00  0.00           H
ATOM   1130  HE2 MET    72      12.468  21.910  38.119  0.00  0.00           H
ATOM   1131  HE3 MET    72      12.351  21.837  39.922  0.00  0.00           H
ATOM   1132  N   ARG    73      16.765  17.137  43.101  0.00  0.00           N
ATOM   1133  CA  ARG    73      17.329  15.782  43.442  0.00  0.00           C
ATOM   1134  C   ARG    73      16.444  14.617  42.813  0.00  0.00           C
ATOM   1135  O   ARG    73      15.216  14.668  42.880  0.00  0.00           O
ATOM   1136  CB  ARG    73      17.508  15.571  44.892  0.00  0.00           C
ATOM   1137  CG  ARG    73      18.324  14.277  45.102  0.00  0.00           C
ATOM   1138  CD  ARG    73      18.686  14.161  46.647  0.00  0.00           C
ATOM   1139  NE  ARG    73      18.882  12.746  47.102  0.00  0.00           N
ATOM   1140  CZ  ARG    73      19.962  12.130  47.601  0.00  0.00           C
ATOM   1141  NH1 ARG    73      20.101  10.872  47.605  0.00  0.00           N
ATOM   1142  NH2 ARG    73      21.090  12.742  47.761  0.00  0.00           N
ATOM   1143  H   ARG    73      15.907  17.396  43.566  0.00  0.00           H
ATOM   1144  HA  ARG    73      18.331  15.781  43.013  0.00  0.00           H
ATOM   1145  HB2 ARG    73      18.048  16.380  45.383  0.00  0.00           H
ATOM   1146  HB3 ARG    73      16.589  15.562  45.481  0.00  0.00           H
ATOM   1147  HG2 ARG    73      17.839  13.373  44.735  0.00  0.00           H
ATOM   1148  HG3 ARG    73      19.284  14.232  44.588  0.00  0.00           H
ATOM   1149  HD2 ARG    73      19.546  14.813  46.810  0.00  0.00           H
ATOM   1150  HD3 ARG    73      17.806  14.574  47.139  0.00  0.00           H
ATOM   1151  HE  ARG    73      18.134  12.096  46.908  0.00  0.00           H
ATOM   1152 1HH1 ARG    73      19.321  10.309  47.297  0.00  0.00           H
ATOM   1153 2HH1 ARG    73      20.933  10.353  47.848  0.00  0.00           H
ATOM   1154 1HH2 ARG    73      21.014  13.741  47.628  0.00  0.00           H
ATOM   1155 2HH2 ARG    73      21.811  12.228  48.247  0.00  0.00           H
ATOM   1156  N   PRO    74      17.032  13.649  42.050  0.00  0.00           N
ATOM   1157  CA  PRO    74      16.214  12.852  41.146  0.00  0.00           C
ATOM   1158  C   PRO    74      15.122  12.056  41.757  0.00  0.00           C
ATOM   1159  O   PRO    74      14.045  11.936  41.203  0.00  0.00           O
ATOM   1160  CB  PRO    74      17.151  11.801  40.541  0.00  0.00           C
ATOM   1161  CG  PRO    74      18.363  12.680  40.384  0.00  0.00           C
ATOM   1162  CD  PRO    74      18.362  13.421  41.728  0.00  0.00           C
ATOM   1163  HA  PRO    74      15.792  13.481  40.363  0.00  0.00           H
ATOM   1164  HB2 PRO    74      17.485  10.925  41.097  0.00  0.00           H
ATOM   1165  HB3 PRO    74      16.674  11.557  39.591  0.00  0.00           H
ATOM   1166  HG2 PRO    74      19.252  12.050  40.359  0.00  0.00           H
ATOM   1167  HG3 PRO    74      18.313  13.416  39.581  0.00  0.00           H
ATOM   1168  HD2 PRO    74      18.823  12.716  42.420  0.00  0.00           H
ATOM   1169  HD3 PRO    74      18.975  14.317  41.832  0.00  0.00           H
ATOM   1170  N   GLU    75      15.344  11.569  42.980  0.00  0.00           N
ATOM   1171  CA  GLU    75      14.431  10.772  43.660  0.00  0.00           C
ATOM   1172  C   GLU    75      13.096  11.468  44.119  0.00  0.00           C
ATOM   1173  O   GLU    75      12.202  10.771  44.525  0.00  0.00           O
ATOM   1174  CB  GLU    75      15.217  10.148  44.829  0.00  0.00           C
ATOM   1175  CG  GLU    75      15.734  11.129  45.905  0.00  0.00           C
ATOM   1176  CD  GLU    75      16.620  10.492  47.002  0.00  0.00           C
ATOM   1177  OE1 GLU    75      16.250  10.420  48.225  0.00  0.00           O
ATOM   1178  OE2 GLU    75      17.693   9.981  46.595  0.00  0.00           O
ATOM   1179  H   GLU    75      16.331  11.529  43.191  0.00  0.00           H
ATOM   1180  HA  GLU    75      14.309   9.879  43.047  0.00  0.00           H
ATOM   1181  HB2 GLU    75      14.628   9.381  45.334  0.00  0.00           H
ATOM   1182  HB3 GLU    75      16.036   9.668  44.294  0.00  0.00           H
ATOM   1183  HG2 GLU    75      16.300  11.945  45.457  0.00  0.00           H
ATOM   1184  HG3 GLU    75      14.770  11.397  46.341  0.00  0.00           H
ATOM   1185  N   CYS    76      12.988  12.758  44.021  0.00  0.00           N
ATOM   1186  CA  CYS    76      11.851  13.582  44.388  0.00  0.00           C
ATOM   1187  C   CYS    76      10.712  13.381  43.330  0.00  0.00           C
ATOM   1188  O   CYS    76       9.656  13.988  43.534  0.00  0.00           O
ATOM   1189  CB  CYS    76      12.335  15.050  44.601  0.00  0.00           C
ATOM   1190  SG  CYS    76      13.703  15.127  45.812  0.00  0.00           S
ATOM   1191  H   CYS    76      13.768  13.229  43.585  0.00  0.00           H
ATOM   1192  HA  CYS    76      11.542  13.126  45.328  0.00  0.00           H
ATOM   1193  HB2 CYS    76      12.607  15.406  43.606  0.00  0.00           H
ATOM   1194  HB3 CYS    76      11.566  15.687  45.038  0.00  0.00           H
ATOM   1195  HG  CYS    76      14.649  14.728  44.956  0.00  0.00           H
ATOM   1196  N   VAL    77      10.878  12.744  42.153  0.00  0.00           N
ATOM   1197  CA  VAL    77       9.774  12.371  41.275  0.00  0.00           C
ATOM   1198  C   VAL    77       9.056  11.138  41.758  0.00  0.00           C
ATOM   1199  O   VAL    77       9.739  10.203  42.059  0.00  0.00           O
ATOM   1200  CB  VAL    77      10.404  12.126  39.881  0.00  0.00           C
ATOM   1201  CG1 VAL    77       9.258  11.926  38.829  0.00  0.00           C
ATOM   1202  CG2 VAL    77      11.334  13.297  39.380  0.00  0.00           C
ATOM   1203  H   VAL    77      11.812  12.433  41.930  0.00  0.00           H
ATOM   1204  HA  VAL    77       9.049  13.178  41.179  0.00  0.00           H
ATOM   1205  HB  VAL    77      11.069  11.264  39.911  0.00  0.00           H
ATOM   1206 1HG1 VAL    77       9.611  12.163  37.825  0.00  0.00           H
ATOM   1207 2HG1 VAL    77       8.969  10.893  38.632  0.00  0.00           H
ATOM   1208 3HG1 VAL    77       8.360  12.499  39.057  0.00  0.00           H
ATOM   1209 1HG2 VAL    77      12.321  13.307  39.842  0.00  0.00           H
ATOM   1210 2HG2 VAL    77      11.542  13.186  38.316  0.00  0.00           H
ATOM   1211 3HG2 VAL    77      10.778  14.220  39.540  0.00  0.00           H
ATOM   1212  N   VAL    78       7.741  11.086  41.912  0.00  0.00           N
ATOM   1213  CA  VAL    78       7.039   9.845  42.421  0.00  0.00           C
ATOM   1214  C   VAL    78       5.932   9.294  41.611  0.00  0.00           C
ATOM   1215  O   VAL    78       5.541  10.156  40.754  0.00  0.00           O
ATOM   1216  CB  VAL    78       6.485  10.269  43.770  0.00  0.00           C
ATOM   1217  CG1 VAL    78       7.502  10.901  44.788  0.00  0.00           C
ATOM   1218  CG2 VAL    78       5.304  11.337  43.744  0.00  0.00           C
ATOM   1219  H   VAL    78       7.190  11.859  41.565  0.00  0.00           H
ATOM   1220  HA  VAL    78       7.741   9.021  42.550  0.00  0.00           H
ATOM   1221  HB  VAL    78       6.103   9.385  44.281  0.00  0.00           H
ATOM   1222 1HG1 VAL    78       7.097  11.203  45.753  0.00  0.00           H
ATOM   1223 2HG1 VAL    78       8.200  10.075  44.920  0.00  0.00           H
ATOM   1224 3HG1 VAL    78       8.078  11.738  44.394  0.00  0.00           H
ATOM   1225 1HG2 VAL    78       5.441  12.168  43.052  0.00  0.00           H
ATOM   1226 2HG2 VAL    78       4.393  10.795  43.494  0.00  0.00           H
ATOM   1227 3HG2 VAL    78       5.238  11.797  44.730  0.00  0.00           H
ATOM   1228  N   PRO    79       5.406   8.061  41.742  0.00  0.00           N
ATOM   1229  CA  PRO    79       4.262   7.534  40.984  0.00  0.00           C
ATOM   1230  C   PRO    79       3.080   8.478  40.946  0.00  0.00           C
ATOM   1231  O   PRO    79       2.940   9.281  41.784  0.00  0.00           O
ATOM   1232  CB  PRO    79       3.859   6.180  41.500  0.00  0.00           C
ATOM   1233  CG  PRO    79       4.725   6.119  42.715  0.00  0.00           C
ATOM   1234  CD  PRO    79       5.909   7.016  42.613  0.00  0.00           C
ATOM   1235  HA  PRO    79       4.596   7.366  39.960  0.00  0.00           H
ATOM   1236  HB2 PRO    79       2.791   6.081  41.691  0.00  0.00           H
ATOM   1237  HB3 PRO    79       4.111   5.419  40.761  0.00  0.00           H
ATOM   1238  HG2 PRO    79       4.074   6.312  43.567  0.00  0.00           H
ATOM   1239  HG3 PRO    79       5.065   5.093  42.859  0.00  0.00           H
ATOM   1240  HD2 PRO    79       6.100   7.535  43.553  0.00  0.00           H
ATOM   1241  HD3 PRO    79       6.782   6.594  42.117  0.00  0.00           H
ATOM   1242  N   GLU    80       2.274   8.310  39.874  0.00  0.00           N
ATOM   1243  CA  GLU    80       1.216   9.249  39.451  0.00  0.00           C
ATOM   1244  C   GLU    80      -0.095   8.525  39.153  0.00  0.00           C
ATOM   1245  O   GLU    80      -1.032   9.120  38.711  0.00  0.00           O
ATOM   1246  CB  GLU    80       1.619  10.019  38.215  0.00  0.00           C
ATOM   1247  CG  GLU    80       2.756  10.965  38.486  0.00  0.00           C
ATOM   1248  CD  GLU    80       3.379  11.778  37.309  0.00  0.00           C
ATOM   1249  OE1 GLU    80       4.288  12.616  37.473  0.00  0.00           O
ATOM   1250  OE2 GLU    80       2.900  11.784  36.145  0.00  0.00           O
ATOM   1251  H   GLU    80       2.558   7.598  39.216  0.00  0.00           H
ATOM   1252  HA  GLU    80       0.987  10.013  40.195  0.00  0.00           H
ATOM   1253  HB2 GLU    80       1.817   9.350  37.377  0.00  0.00           H
ATOM   1254  HB3 GLU    80       0.794  10.671  37.930  0.00  0.00           H
ATOM   1255  HG2 GLU    80       2.528  11.688  39.270  0.00  0.00           H
ATOM   1256  HG3 GLU    80       3.537  10.317  38.881  0.00  0.00           H
ATOM   1257  N   ASN    81      -0.080   7.233  39.389  0.00  0.00           N
ATOM   1258  CA  ASN    81      -1.140   6.232  39.078  0.00  0.00           C
ATOM   1259  C   ASN    81      -1.470   5.304  40.273  0.00  0.00           C
ATOM   1260  O   ASN    81      -1.292   4.108  40.217  0.00  0.00           O
ATOM   1261  CB  ASN    81      -0.918   5.477  37.751  0.00  0.00           C
ATOM   1262  CG  ASN    81      -1.987   4.563  37.181  0.00  0.00           C
ATOM   1263  ND2 ASN    81      -1.802   3.847  36.108  0.00  0.00           N
ATOM   1264  OD1 ASN    81      -3.095   4.529  37.683  0.00  0.00           O
ATOM   1265  H   ASN    81       0.796   6.881  39.744  0.00  0.00           H
ATOM   1266  HA  ASN    81      -2.110   6.700  38.917  0.00  0.00           H
ATOM   1267  HB2 ASN    81      -0.827   6.269  37.007  0.00  0.00           H
ATOM   1268  HB3 ASN    81       0.013   4.910  37.781  0.00  0.00           H
ATOM   1269 1HD2 ASN    81      -2.459   3.195  35.702  0.00  0.00           H
ATOM   1270 2HD2 ASN    81      -0.846   3.933  35.796  0.00  0.00           H
ATOM   1271  N   GLN    82      -1.817   5.907  41.395  0.00  0.00           N
ATOM   1272  CA  GLN    82      -1.994   5.296  42.760  0.00  0.00           C
ATOM   1273  C   GLN    82      -2.862   4.006  42.725  0.00  0.00           C
ATOM   1274  O   GLN    82      -2.585   2.988  43.338  0.00  0.00           O
ATOM   1275  CB  GLN    82      -2.581   6.404  43.672  0.00  0.00           C
ATOM   1276  CG  GLN    82      -2.531   6.103  45.139  0.00  0.00           C
ATOM   1277  CD  GLN    82      -3.283   7.072  46.020  0.00  0.00           C
ATOM   1278  NE2 GLN    82      -2.694   7.559  47.113  0.00  0.00           N
ATOM   1279  OE1 GLN    82      -4.386   7.481  45.785  0.00  0.00           O
ATOM   1280  H   GLN    82      -1.710   6.912  41.407  0.00  0.00           H
ATOM   1281  HA  GLN    82      -0.980   5.054  43.082  0.00  0.00           H
ATOM   1282  HB2 GLN    82      -2.173   7.399  43.499  0.00  0.00           H
ATOM   1283  HB3 GLN    82      -3.637   6.522  43.430  0.00  0.00           H
ATOM   1284  HG2 GLN    82      -3.147   5.218  45.298  0.00  0.00           H
ATOM   1285  HG3 GLN    82      -1.498   5.895  45.420  0.00  0.00           H
ATOM   1286 1HE2 GLN    82      -3.194   8.202  47.711  0.00  0.00           H
ATOM   1287 2HE2 GLN    82      -1.787   7.203  47.378  0.00  0.00           H
ATOM   1288  N   CYS    83      -3.845   3.929  41.790  0.00  0.00           N
ATOM   1289  CA  CYS    83      -4.659   2.700  41.704  0.00  0.00           C
ATOM   1290  C   CYS    83      -3.945   1.505  41.162  0.00  0.00           C
ATOM   1291  O   CYS    83      -4.361   0.361  41.446  0.00  0.00           O
ATOM   1292  CB  CYS    83      -6.026   2.889  40.958  0.00  0.00           C
ATOM   1293  SG  CYS    83      -6.025   3.719  39.382  0.00  0.00           S
ATOM   1294  H   CYS    83      -4.088   4.762  41.271  0.00  0.00           H
ATOM   1295  HA  CYS    83      -4.846   2.348  42.717  0.00  0.00           H
ATOM   1296  HB2 CYS    83      -6.582   1.953  40.890  0.00  0.00           H
ATOM   1297  HB3 CYS    83      -6.612   3.497  41.647  0.00  0.00           H
ATOM   1298  HG  CYS    83      -5.811   4.934  39.896  0.00  0.00           H
ATOM   1299  N   ALA    84      -2.873   1.667  40.362  0.00  0.00           N
ATOM   1300  CA  ALA    84      -2.305   0.584  39.570  0.00  0.00           C
ATOM   1301  C   ALA    84      -0.760   0.592  39.697  0.00  0.00           C
ATOM   1302  O   ALA    84      -0.109  -0.247  39.004  0.00  0.00           O
ATOM   1303  CB  ALA    84      -2.978   0.709  38.216  0.00  0.00           C
ATOM   1304  H   ALA    84      -2.653   2.597  40.037  0.00  0.00           H
ATOM   1305  HA  ALA    84      -2.599  -0.355  40.039  0.00  0.00           H
ATOM   1306  HB1 ALA    84      -4.039   0.538  38.402  0.00  0.00           H
ATOM   1307  HB2 ALA    84      -2.926   1.641  37.653  0.00  0.00           H
ATOM   1308  HB3 ALA    84      -2.665  -0.140  37.610  0.00  0.00           H
ATOM   1309  N   MET    85      -0.121   1.432  40.550  0.00  0.00           N
ATOM   1310  CA  MET    85       1.294   1.505  40.803  0.00  0.00           C
ATOM   1311  C   MET    85       1.864   0.227  41.409  0.00  0.00           C
ATOM   1312  O   MET    85       3.079  -0.081  41.357  0.00  0.00           O
ATOM   1313  CB  MET    85       1.599   2.844  41.592  0.00  0.00           C
ATOM   1314  CG  MET    85       1.032   2.865  43.065  0.00  0.00           C
ATOM   1315  SD  MET    85       1.495   4.318  43.868  0.00  0.00           S
ATOM   1316  CE  MET    85       1.055   3.878  45.528  0.00  0.00           C
ATOM   1317  H   MET    85      -0.759   2.115  40.931  0.00  0.00           H
ATOM   1318  HA  MET    85       1.872   1.576  39.881  0.00  0.00           H
ATOM   1319  HB2 MET    85       2.686   2.871  41.671  0.00  0.00           H
ATOM   1320  HB3 MET    85       1.278   3.677  40.968  0.00  0.00           H
ATOM   1321  HG2 MET    85      -0.037   2.696  43.192  0.00  0.00           H
ATOM   1322  HG3 MET    85       1.568   2.056  43.561  0.00  0.00           H
ATOM   1323  HE1 MET    85       1.290   4.667  46.243  0.00  0.00           H
ATOM   1324  HE2 MET    85      -0.031   3.791  45.553  0.00  0.00           H
ATOM   1325  HE3 MET    85       1.609   2.983  45.812  0.00  0.00           H
ATOM   1326  N   LYS    86       1.014  -0.604  42.130  0.00  0.00           N
ATOM   1327  CA  LYS    86       1.406  -1.813  42.887  0.00  0.00           C
ATOM   1328  C   LYS    86       1.319  -3.082  42.065  0.00  0.00           C
ATOM   1329  O   LYS    86       1.698  -4.092  42.528  0.00  0.00           O
ATOM   1330  CB  LYS    86       0.436  -1.821  44.164  0.00  0.00           C
ATOM   1331  CG  LYS    86       0.583  -0.553  45.046  0.00  0.00           C
ATOM   1332  CD  LYS    86       1.976   0.017  45.283  0.00  0.00           C
ATOM   1333  CE  LYS    86       2.851  -0.986  46.169  0.00  0.00           C
ATOM   1334  NZ  LYS    86       4.195  -0.440  46.280  0.00  0.00           N
ATOM   1335  H   LYS    86       0.097  -0.198  42.250  0.00  0.00           H
ATOM   1336  HA  LYS    86       2.429  -1.705  43.250  0.00  0.00           H
ATOM   1337  HB2 LYS    86      -0.600  -1.860  43.826  0.00  0.00           H
ATOM   1338  HB3 LYS    86       0.618  -2.768  44.674  0.00  0.00           H
ATOM   1339  HG2 LYS    86      -0.059   0.262  44.707  0.00  0.00           H
ATOM   1340  HG3 LYS    86       0.236  -0.878  46.025  0.00  0.00           H
ATOM   1341  HD2 LYS    86       2.502   0.247  44.356  0.00  0.00           H
ATOM   1342  HD3 LYS    86       1.923   0.911  45.905  0.00  0.00           H
ATOM   1343  HE2 LYS    86       2.462  -1.180  47.168  0.00  0.00           H
ATOM   1344  HE3 LYS    86       2.986  -1.952  45.681  0.00  0.00           H
ATOM   1345  HZ1 LYS    86       4.580  -0.244  45.366  0.00  0.00           H
ATOM   1346  HZ2 LYS    86       4.242   0.427  46.796  0.00  0.00           H
ATOM   1347  HZ3 LYS    86       4.779  -1.123  46.742  0.00  0.00           H
ATOM   1348  N   ARG    87       0.787  -2.965  40.793  0.00  0.00           N
ATOM   1349  CA  ARG    87       0.611  -4.128  39.855  0.00  0.00           C
ATOM   1350  C   ARG    87       1.819  -4.345  38.861  0.00  0.00           C
ATOM   1351  O   ARG    87       2.415  -3.336  38.342  0.00  0.00           O
ATOM   1352  CB  ARG    87      -0.538  -3.794  38.888  0.00  0.00           C
ATOM   1353  CG  ARG    87      -1.882  -3.716  39.623  0.00  0.00           C
ATOM   1354  CD  ARG    87      -2.500  -5.008  40.144  0.00  0.00           C
ATOM   1355  NE  ARG    87      -1.879  -5.719  41.232  0.00  0.00           N
ATOM   1356  CZ  ARG    87      -1.572  -5.261  42.443  0.00  0.00           C
ATOM   1357  NH1 ARG    87      -2.067  -4.136  42.953  0.00  0.00           N
ATOM   1358  NH2 ARG    87      -0.752  -5.950  43.180  0.00  0.00           N
ATOM   1359  OXT ARG    87       2.346  -5.495  38.789  0.00  0.00           O
ATOM   1360  H   ARG    87       0.469  -2.034  40.564  0.00  0.00           H
ATOM   1361  HA  ARG    87       0.314  -5.055  40.345  0.00  0.00           H
ATOM   1362  HB2 ARG    87      -0.343  -2.827  38.422  0.00  0.00           H
ATOM   1363  HB3 ARG    87      -0.657  -4.546  38.108  0.00  0.00           H
ATOM   1364  HG2 ARG    87      -1.867  -3.068  40.500  0.00  0.00           H
ATOM   1365  HG3 ARG    87      -2.643  -3.259  38.990  0.00  0.00           H
ATOM   1366  HD2 ARG    87      -3.558  -4.808  40.311  0.00  0.00           H
ATOM   1367  HD3 ARG    87      -2.469  -5.734  39.331  0.00  0.00           H
ATOM   1368  HE  ARG    87      -1.467  -6.612  41.003  0.00  0.00           H
ATOM   1369 1HH1 ARG    87      -2.675  -3.585  42.362  0.00  0.00           H
ATOM   1370 2HH1 ARG    87      -2.303  -4.146  43.934  0.00  0.00           H
ATOM   1371 1HH2 ARG    87      -0.420  -6.861  42.896  0.00  0.00           H
ATOM   1372 2HH2 ARG    87      -0.505  -5.638  44.109  0.00  0.00           H
ATOM   1373  ZN  ZN     88      11.207  27.415  34.031  0.00  0.00           Z
ATOM   1374  ZN  ZN     89      23.641  21.729  25.771  0.00  0.00           Z
END
