# Supplementary material for: The Molecular Basis of Conformational Instability of the Ecdysone Receptor DNA Binding Domain Studied by In Silico and In Vitro Experiments
Source: PLoS One. 2014 Jan 23;9(1):e86052. doi: 10.1371/journal.pone.0086052 (PMC3900457; doi:10.1371/journal.pone.0086052)
Supplement: Supporting Information S1 — Supplemental files (.pdb files) contained in the compressed directory file S1 include structures of the EcRDBDWT, its mutants and the UspDBD. All.pdb files can be visualized with Open Pymol. The optimized structures of the EcRDBDWT, its mutants and the UspDBD are named respectively: EcRDBD_WT.pdb, EcRDBD_[mutant].pdb and UspDBD.pdb. The DBD structures obtained after 10 ns of MD simulation are named respectively: EcRDBD_WT_10ns.pdb, EcRDBD_[mutant]_10ns.pdb and UspDBD_10ns.pdb. (ZIP) [file pone.0086052.s002.zip › Supporting_Information_S1/EcRDBD_V70M_10ns.pdb]

ATOM      1  N   ARG     1      13.290  47.731  43.613  0.00  0.00           N
ATOM      2  CA  ARG     1      12.562  46.681  44.362  0.00  0.00           C
ATOM      3  C   ARG     1      12.225  45.523  43.490  0.00  0.00           C
ATOM      4  O   ARG     1      11.933  45.742  42.294  0.00  0.00           O
ATOM      5  CB  ARG     1      11.309  47.324  44.981  0.00  0.00           C
ATOM      6  CG  ARG     1      10.779  46.551  46.204  0.00  0.00           C
ATOM      7  CD  ARG     1       9.420  47.007  46.782  0.00  0.00           C
ATOM      8  NE  ARG     1       9.302  48.450  46.865  0.00  0.00           N
ATOM      9  CZ  ARG     1       9.667  49.129  47.939  0.00  0.00           C
ATOM     10  NH1 ARG     1      10.265  48.677  48.993  0.00  0.00           N
ATOM     11  NH2 ARG     1       9.182  50.329  47.949  0.00  0.00           N
ATOM     12  HA  ARG     1      13.272  46.390  45.136  0.00  0.00           H
ATOM     13  HB2 ARG     1      11.467  48.359  45.282  0.00  0.00           H
ATOM     14  HB3 ARG     1      10.494  47.377  44.260  0.00  0.00           H
ATOM     15  HG2 ARG     1      10.545  45.524  45.924  0.00  0.00           H
ATOM     16  HG3 ARG     1      11.504  46.535  47.017  0.00  0.00           H
ATOM     17  HD2 ARG     1       8.653  46.686  46.076  0.00  0.00           H
ATOM     18  HD3 ARG     1       9.233  46.659  47.797  0.00  0.00           H
ATOM     19  HE  ARG     1       8.843  48.950  46.116  0.00  0.00           H
ATOM     20 1HH1 ARG     1      10.526  47.703  48.941  0.00  0.00           H
ATOM     21 2HH1 ARG     1      10.549  49.339  49.700  0.00  0.00           H
ATOM     22 1HH2 ARG     1       8.918  50.759  47.074  0.00  0.00           H
ATOM     23 2HH2 ARG     1       9.225  50.857  48.809  0.00  0.00           H
ATOM     24  H1  ARG     1      13.742  48.346  44.277  0.00  0.00           H
ATOM     25  H2  ARG     1      12.677  48.298  43.045  0.00  0.00           H
ATOM     26  H3  ARG     1      14.111  47.428  43.109  0.00  0.00           H
ATOM     27  N   VAL     2      12.244  44.355  44.080  0.00  0.00           N
ATOM     28  CA  VAL     2      11.463  43.229  43.495  0.00  0.00           C
ATOM     29  C   VAL     2      10.874  42.412  44.513  0.00  0.00           C
ATOM     30  O   VAL     2      11.399  42.152  45.616  0.00  0.00           O
ATOM     31  CB  VAL     2      12.366  42.273  42.675  0.00  0.00           C
ATOM     32  CG1 VAL     2      13.676  41.839  43.349  0.00  0.00           C
ATOM     33  CG2 VAL     2      11.788  40.947  42.192  0.00  0.00           C
ATOM     34  H   VAL     2      12.630  44.328  45.012  0.00  0.00           H
ATOM     35  HA  VAL     2      10.673  43.638  42.866  0.00  0.00           H
ATOM     36  HB  VAL     2      12.628  42.794  41.755  0.00  0.00           H
ATOM     37 1HG1 VAL     2      13.468  41.551  44.380  0.00  0.00           H
ATOM     38 2HG1 VAL     2      14.044  40.956  42.827  0.00  0.00           H
ATOM     39 3HG1 VAL     2      14.464  42.592  43.326  0.00  0.00           H
ATOM     40 1HG2 VAL     2      12.223  40.650  41.237  0.00  0.00           H
ATOM     41 2HG2 VAL     2      11.831  40.211  42.995  0.00  0.00           H
ATOM     42 3HG2 VAL     2      10.747  40.979  41.871  0.00  0.00           H
ATOM     43  N   GLN     3       9.683  41.826  44.288  0.00  0.00           N
ATOM     44  CA  GLN     3       8.925  40.931  45.177  0.00  0.00           C
ATOM     45  C   GLN     3       8.207  39.750  44.452  0.00  0.00           C
ATOM     46  O   GLN     3       6.991  39.474  44.521  0.00  0.00           O
ATOM     47  CB  GLN     3       7.797  41.707  45.936  0.00  0.00           C
ATOM     48  CG  GLN     3       8.391  42.774  46.823  0.00  0.00           C
ATOM     49  CD  GLN     3       7.413  43.772  47.384  0.00  0.00           C
ATOM     50  NE2 GLN     3       7.760  44.286  48.516  0.00  0.00           N
ATOM     51  OE1 GLN     3       6.391  44.125  46.790  0.00  0.00           O
ATOM     52  H   GLN     3       9.150  42.142  43.490  0.00  0.00           H
ATOM     53  HA  GLN     3       9.599  40.461  45.894  0.00  0.00           H
ATOM     54  HB2 GLN     3       7.165  42.104  45.141  0.00  0.00           H
ATOM     55  HB3 GLN     3       7.246  40.979  46.532  0.00  0.00           H
ATOM     56  HG2 GLN     3       8.910  42.188  47.581  0.00  0.00           H
ATOM     57  HG3 GLN     3       9.074  43.401  46.249  0.00  0.00           H
ATOM     58 1HE2 GLN     3       7.108  44.862  49.027  0.00  0.00           H
ATOM     59 2HE2 GLN     3       8.536  43.926  49.053  0.00  0.00           H
ATOM     60  N   GLU     4       8.954  39.095  43.548  0.00  0.00           N
ATOM     61  CA  GLU     4       8.513  38.262  42.398  0.00  0.00           C
ATOM     62  C   GLU     4       9.647  37.287  42.069  0.00  0.00           C
ATOM     63  O   GLU     4      10.863  37.521  42.264  0.00  0.00           O
ATOM     64  CB  GLU     4       8.141  39.099  41.157  0.00  0.00           C
ATOM     65  CG  GLU     4       8.072  38.332  39.779  0.00  0.00           C
ATOM     66  CD  GLU     4       7.444  39.174  38.700  0.00  0.00           C
ATOM     67  OE1 GLU     4       8.169  40.138  38.245  0.00  0.00           O
ATOM     68  OE2 GLU     4       6.260  38.899  38.268  0.00  0.00           O
ATOM     69  H   GLU     4       9.957  39.203  43.585  0.00  0.00           H
ATOM     70  HA  GLU     4       7.594  37.738  42.660  0.00  0.00           H
ATOM     71  HB2 GLU     4       7.147  39.518  41.306  0.00  0.00           H
ATOM     72  HB3 GLU     4       8.858  39.920  41.119  0.00  0.00           H
ATOM     73  HG2 GLU     4       9.076  38.075  39.441  0.00  0.00           H
ATOM     74  HG3 GLU     4       7.388  37.495  39.919  0.00  0.00           H
ATOM     75  N   GLU     5       9.394  36.154  41.420  0.00  0.00           N
ATOM     76  CA  GLU     5      10.181  34.916  41.290  0.00  0.00           C
ATOM     77  C   GLU     5      10.170  34.341  39.837  0.00  0.00           C
ATOM     78  O   GLU     5       9.140  34.301  39.160  0.00  0.00           O
ATOM     79  CB  GLU     5       9.683  33.931  42.283  0.00  0.00           C
ATOM     80  CG  GLU     5      10.275  34.143  43.713  0.00  0.00           C
ATOM     81  CD  GLU     5       9.658  33.248  44.808  0.00  0.00           C
ATOM     82  OE1 GLU     5      10.190  33.327  45.900  0.00  0.00           O
ATOM     83  OE2 GLU     5       8.521  32.811  44.623  0.00  0.00           O
ATOM     84  H   GLU     5       8.484  36.141  40.980  0.00  0.00           H
ATOM     85  HA  GLU     5      11.198  35.256  41.491  0.00  0.00           H
ATOM     86  HB2 GLU     5       8.595  33.900  42.222  0.00  0.00           H
ATOM     87  HB3 GLU     5       9.996  32.933  41.978  0.00  0.00           H
ATOM     88  HG2 GLU     5      11.343  33.936  43.781  0.00  0.00           H
ATOM     89  HG3 GLU     5      10.145  35.189  43.989  0.00  0.00           H
ATOM     90  N   LEU     6      11.313  33.841  39.468  0.00  0.00           N
ATOM     91  CA  LEU     6      11.526  33.212  38.162  0.00  0.00           C
ATOM     92  C   LEU     6      12.071  31.787  38.414  0.00  0.00           C
ATOM     93  O   LEU     6      12.727  31.513  39.430  0.00  0.00           O
ATOM     94  CB  LEU     6      12.443  34.033  37.263  0.00  0.00           C
ATOM     95  CG  LEU     6      12.321  35.560  37.208  0.00  0.00           C
ATOM     96  CD1 LEU     6      13.264  36.037  36.157  0.00  0.00           C
ATOM     97  CD2 LEU     6      10.930  35.996  36.775  0.00  0.00           C
ATOM     98  H   LEU     6      12.087  33.707  40.102  0.00  0.00           H
ATOM     99  HA  LEU     6      10.528  33.140  37.729  0.00  0.00           H
ATOM    100  HB2 LEU     6      13.485  33.793  37.471  0.00  0.00           H
ATOM    101  HB3 LEU     6      12.235  33.693  36.249  0.00  0.00           H
ATOM    102  HG  LEU     6      12.574  35.993  38.176  0.00  0.00           H
ATOM    103 1HD1 LEU     6      14.248  35.580  36.276  0.00  0.00           H
ATOM    104 2HD1 LEU     6      12.908  35.897  35.135  0.00  0.00           H
ATOM    105 3HD1 LEU     6      13.310  37.126  36.149  0.00  0.00           H
ATOM    106 1HD2 LEU     6      10.180  35.718  37.516  0.00  0.00           H
ATOM    107 2HD2 LEU     6      10.876  37.082  36.711  0.00  0.00           H
ATOM    108 3HD2 LEU     6      10.723  35.678  35.753  0.00  0.00           H
ATOM    109  N   CYS     7      11.873  30.889  37.430  0.00  0.00           N
ATOM    110  CA  CYS     7      12.475  29.548  37.346  0.00  0.00           C
ATOM    111  C   CYS     7      13.988  29.624  37.523  0.00  0.00           C
ATOM    112  O   CYS     7      14.573  30.364  36.754  0.00  0.00           O
ATOM    113  CB  CYS     7      12.066  28.947  36.006  0.00  0.00           C
ATOM    114  SG  CYS     7      12.584  27.270  35.837  0.00  0.00           S
ATOM    115  HN  CYS     7      11.298  31.160  36.645  0.00  0.00           H
ATOM    116  HA  CYS     7      12.127  29.012  38.229  0.00  0.00           H
ATOM    117  HB2 CYS     7      10.978  28.894  35.976  0.00  0.00           H
ATOM    118  HB3 CYS     7      12.454  29.570  35.200  0.00  0.00           H
ATOM    119  N   LEU     8      14.603  28.781  38.326  0.00  0.00           N
ATOM    120  CA  LEU     8      16.055  28.803  38.342  0.00  0.00           C
ATOM    121  C   LEU     8      16.723  27.847  37.288  0.00  0.00           C
ATOM    122  O   LEU     8      17.948  27.559  37.398  0.00  0.00           O
ATOM    123  CB  LEU     8      16.650  28.645  39.728  0.00  0.00           C
ATOM    124  CG  LEU     8      16.197  29.676  40.857  0.00  0.00           C
ATOM    125  CD1 LEU     8      16.871  29.171  42.116  0.00  0.00           C
ATOM    126  CD2 LEU     8      16.626  31.076  40.502  0.00  0.00           C
ATOM    127  H   LEU     8      14.112  28.127  38.918  0.00  0.00           H
ATOM    128  HA  LEU     8      16.376  29.777  37.971  0.00  0.00           H
ATOM    129  HB2 LEU     8      16.528  27.648  40.152  0.00  0.00           H
ATOM    130  HB3 LEU     8      17.723  28.781  39.589  0.00  0.00           H
ATOM    131  HG  LEU     8      15.110  29.608  40.906  0.00  0.00           H
ATOM    132 1HD1 LEU     8      16.591  29.911  42.866  0.00  0.00           H
ATOM    133 2HD1 LEU     8      16.456  28.209  42.416  0.00  0.00           H
ATOM    134 3HD1 LEU     8      17.944  29.153  41.922  0.00  0.00           H
ATOM    135 1HD2 LEU     8      17.696  31.273  40.422  0.00  0.00           H
ATOM    136 2HD2 LEU     8      16.152  31.225  39.533  0.00  0.00           H
ATOM    137 3HD2 LEU     8      16.285  31.657  41.360  0.00  0.00           H
ATOM    138  N   VAL     9      15.949  27.379  36.350  0.00  0.00           N
ATOM    139  CA  VAL     9      16.408  26.477  35.309  0.00  0.00           C
ATOM    140  C   VAL     9      16.431  27.184  33.969  0.00  0.00           C
ATOM    141  O   VAL     9      17.375  27.014  33.224  0.00  0.00           O
ATOM    142  CB  VAL     9      15.565  25.206  35.293  0.00  0.00           C
ATOM    143  CG1 VAL     9      15.836  24.316  34.082  0.00  0.00           C
ATOM    144  CG2 VAL     9      15.640  24.432  36.639  0.00  0.00           C
ATOM    145  H   VAL     9      14.984  27.672  36.312  0.00  0.00           H
ATOM    146  HA  VAL     9      17.426  26.224  35.606  0.00  0.00           H
ATOM    147  HB  VAL     9      14.505  25.460  35.277  0.00  0.00           H
ATOM    148 1HG1 VAL     9      15.275  23.394  34.241  0.00  0.00           H
ATOM    149 2HG1 VAL     9      15.544  24.689  33.100  0.00  0.00           H
ATOM    150 3HG1 VAL     9      16.914  24.164  34.103  0.00  0.00           H
ATOM    151 1HG2 VAL     9      15.298  25.113  37.419  0.00  0.00           H
ATOM    152 2HG2 VAL     9      14.948  23.600  36.769  0.00  0.00           H
ATOM    153 3HG2 VAL     9      16.679  24.139  36.778  0.00  0.00           H
ATOM    154  N   CYS    10      15.405  28.004  33.695  0.00  0.00           N
ATOM    155  CA  CYS    10      15.062  28.557  32.389  0.00  0.00           C
ATOM    156  C   CYS    10      14.586  30.079  32.386  0.00  0.00           C
ATOM    157  O   CYS    10      14.822  30.835  31.410  0.00  0.00           O
ATOM    158  CB  CYS    10      13.971  27.611  31.994  0.00  0.00           C
ATOM    159  SG  CYS    10      12.387  28.078  32.729  0.00  0.00           S
ATOM    160  HN  CYS    10      14.617  27.851  34.309  0.00  0.00           H
ATOM    161  HA  CYS    10      15.899  28.313  31.734  0.00  0.00           H
ATOM    162  HB2 CYS    10      13.960  27.723  30.910  0.00  0.00           H
ATOM    163  HB3 CYS    10      14.242  26.572  32.182  0.00  0.00           H
ATOM    164  N   GLY    11      14.121  30.599  33.523  0.00  0.00           N
ATOM    165  CA  GLY    11      13.952  32.064  33.737  0.00  0.00           C
ATOM    166  C   GLY    11      12.568  32.649  33.536  0.00  0.00           C
ATOM    167  O   GLY    11      12.359  33.899  33.466  0.00  0.00           O
ATOM    168  H   GLY    11      13.955  29.986  34.309  0.00  0.00           H
ATOM    169  HA2 GLY    11      14.161  32.109  34.806  0.00  0.00           H
ATOM    170  HA3 GLY    11      14.794  32.579  33.274  0.00  0.00           H
ATOM    171  N   ASP    12      11.533  31.768  33.331  0.00  0.00           N
ATOM    172  CA  ASP    12      10.166  32.153  33.221  0.00  0.00           C
ATOM    173  C   ASP    12       9.508  32.404  34.598  0.00  0.00           C
ATOM    174  O   ASP    12      10.031  31.874  35.606  0.00  0.00           O
ATOM    175  CB  ASP    12       9.442  31.061  32.446  0.00  0.00           C
ATOM    176  CG  ASP    12       7.940  31.207  32.231  0.00  0.00           C
ATOM    177  OD1 ASP    12       7.472  32.398  32.146  0.00  0.00           O
ATOM    178  OD2 ASP    12       7.265  30.169  32.116  0.00  0.00           O
ATOM    179  H   ASP    12      11.633  30.763  33.340  0.00  0.00           H
ATOM    180  HA  ASP    12      10.145  33.072  32.636  0.00  0.00           H
ATOM    181  HB2 ASP    12       9.887  31.018  31.452  0.00  0.00           H
ATOM    182  HB3 ASP    12       9.599  30.100  32.935  0.00  0.00           H
ATOM    183  N   ARG    13       8.590  33.330  34.727  0.00  0.00           N
ATOM    184  CA  ARG    13       7.875  33.528  35.973  0.00  0.00           C
ATOM    185  C   ARG    13       7.448  32.169  36.608  0.00  0.00           C
ATOM    186  O   ARG    13       6.707  31.338  36.048  0.00  0.00           O
ATOM    187  CB  ARG    13       6.587  34.378  35.707  0.00  0.00           C
ATOM    188  CG  ARG    13       5.786  34.787  36.940  0.00  0.00           C
ATOM    189  CD  ARG    13       4.562  35.647  36.676  0.00  0.00           C
ATOM    190  NE  ARG    13       4.912  37.083  36.530  0.00  0.00           N
ATOM    191  CZ  ARG    13       4.999  37.759  35.385  0.00  0.00           C
ATOM    192  NH1 ARG    13       4.697  37.346  34.153  0.00  0.00           N
ATOM    193  NH2 ARG    13       5.331  39.004  35.447  0.00  0.00           N
ATOM    194  H   ARG    13       8.279  33.776  33.875  0.00  0.00           H
ATOM    195  HA  ARG    13       8.518  34.161  36.585  0.00  0.00           H
ATOM    196  HB2 ARG    13       6.739  35.242  35.058  0.00  0.00           H
ATOM    197  HB3 ARG    13       5.864  33.690  35.272  0.00  0.00           H
ATOM    198  HG2 ARG    13       5.452  33.928  37.522  0.00  0.00           H
ATOM    199  HG3 ARG    13       6.509  35.321  37.556  0.00  0.00           H
ATOM    200  HD2 ARG    13       3.968  35.252  35.852  0.00  0.00           H
ATOM    201  HD3 ARG    13       3.933  35.664  37.566  0.00  0.00           H
ATOM    202  HE  ARG    13       5.315  37.564  37.322  0.00  0.00           H
ATOM    203 1HH1 ARG    13       4.543  36.364  33.973  0.00  0.00           H
ATOM    204 2HH1 ARG    13       4.646  38.038  33.419  0.00  0.00           H
ATOM    205 1HH2 ARG    13       5.703  39.331  36.326  0.00  0.00           H
ATOM    206 2HH2 ARG    13       5.537  39.542  34.617  0.00  0.00           H
ATOM    207  N   ALA    14       7.863  31.878  37.845  0.00  0.00           N
ATOM    208  CA  ALA    14       7.890  30.589  38.623  0.00  0.00           C
ATOM    209  C   ALA    14       6.497  30.187  39.148  0.00  0.00           C
ATOM    210  O   ALA    14       5.446  30.882  38.905  0.00  0.00           O
ATOM    211  CB  ALA    14       8.887  30.714  39.769  0.00  0.00           C
ATOM    212  H   ALA    14       8.299  32.646  38.337  0.00  0.00           H
ATOM    213  HA  ALA    14       8.172  29.776  37.956  0.00  0.00           H
ATOM    214  HB1 ALA    14       9.071  29.734  40.208  0.00  0.00           H
ATOM    215  HB2 ALA    14       9.776  31.069  39.250  0.00  0.00           H
ATOM    216  HB3 ALA    14       8.642  31.396  40.583  0.00  0.00           H
ATOM    217  N   SER    15       6.455  29.012  39.769  0.00  0.00           N
ATOM    218  CA  SER    15       5.229  28.531  40.490  0.00  0.00           C
ATOM    219  C   SER    15       5.469  27.769  41.806  0.00  0.00           C
ATOM    220  O   SER    15       4.618  27.840  42.722  0.00  0.00           O
ATOM    221  CB  SER    15       4.296  27.744  39.608  0.00  0.00           C
ATOM    222  OG  SER    15       5.046  26.640  39.108  0.00  0.00           O
ATOM    223  H   SER    15       7.232  28.367  39.773  0.00  0.00           H
ATOM    224  HA  SER    15       4.581  29.358  40.782  0.00  0.00           H
ATOM    225  HB2 SER    15       3.400  27.332  40.074  0.00  0.00           H
ATOM    226  HB3 SER    15       3.999  28.357  38.758  0.00  0.00           H
ATOM    227  HG  SER    15       4.477  26.034  38.628  0.00  0.00           H
ATOM    228  N   GLY    16       6.580  27.127  42.081  0.00  0.00           N
ATOM    229  CA  GLY    16       6.820  26.588  43.385  0.00  0.00           C
ATOM    230  C   GLY    16       8.253  26.034  43.487  0.00  0.00           C
ATOM    231  O   GLY    16       9.016  25.985  42.542  0.00  0.00           O
ATOM    232  H   GLY    16       7.400  27.216  41.499  0.00  0.00           H
ATOM    233  HA2 GLY    16       6.748  27.388  44.121  0.00  0.00           H
ATOM    234  HA3 GLY    16       6.199  25.692  43.414  0.00  0.00           H
ATOM    235  N   TYR    17       8.610  25.551  44.686  0.00  0.00           N
ATOM    236  CA  TYR    17       9.891  24.861  44.972  0.00  0.00           C
ATOM    237  C   TYR    17       9.880  23.353  44.544  0.00  0.00           C
ATOM    238  O   TYR    17      10.555  22.501  45.130  0.00  0.00           O
ATOM    239  CB  TYR    17      10.252  25.082  46.491  0.00  0.00           C
ATOM    240  CG  TYR    17      10.427  26.506  46.914  0.00  0.00           C
ATOM    241  CD1 TYR    17      11.518  27.204  46.449  0.00  0.00           C
ATOM    242  CD2 TYR    17       9.597  27.035  47.951  0.00  0.00           C
ATOM    243  CE1 TYR    17      11.795  28.541  46.958  0.00  0.00           C
ATOM    244  CE2 TYR    17       9.893  28.281  48.524  0.00  0.00           C
ATOM    245  CZ  TYR    17      10.969  29.116  47.972  0.00  0.00           C
ATOM    246  OH  TYR    17      11.265  30.280  48.555  0.00  0.00           O
ATOM    247  H   TYR    17       7.930  25.451  45.427  0.00  0.00           H
ATOM    248  HA  TYR    17      10.650  25.413  44.417  0.00  0.00           H
ATOM    249  HB2 TYR    17       9.587  24.503  47.132  0.00  0.00           H
ATOM    250  HB3 TYR    17      11.273  24.701  46.531  0.00  0.00           H
ATOM    251  HD1 TYR    17      12.113  26.777  45.655  0.00  0.00           H
ATOM    252  HD2 TYR    17       8.810  26.408  48.346  0.00  0.00           H
ATOM    253  HE1 TYR    17      12.695  29.068  46.677  0.00  0.00           H
ATOM    254  HE2 TYR    17       9.246  28.625  49.318  0.00  0.00           H
ATOM    255  HH  TYR    17      11.680  30.869  47.920  0.00  0.00           H
ATOM    256  N   HIS    18       9.133  23.101  43.461  0.00  0.00           N
ATOM    257  CA  HIS    18       8.734  21.684  43.195  0.00  0.00           C
ATOM    258  C   HIS    18       9.829  20.799  42.683  0.00  0.00           C
ATOM    259  O   HIS    18      10.593  21.257  41.842  0.00  0.00           O
ATOM    260  CB  HIS    18       7.492  21.625  42.254  0.00  0.00           C
ATOM    261  CG  HIS    18       6.597  20.406  42.473  0.00  0.00           C
ATOM    262  CD2 HIS    18       5.561  20.252  43.400  0.00  0.00           C
ATOM    263  ND1 HIS    18       6.670  19.248  41.797  0.00  0.00           N
ATOM    264  CE1 HIS    18       5.770  18.374  42.297  0.00  0.00           C
ATOM    265  NE2 HIS    18       5.042  19.009  43.246  0.00  0.00           N
ATOM    266  H   HIS    18       8.644  23.827  42.956  0.00  0.00           H
ATOM    267  HA  HIS    18       8.365  21.249  44.125  0.00  0.00           H
ATOM    268  HB2 HIS    18       6.943  22.555  42.403  0.00  0.00           H
ATOM    269  HB3 HIS    18       7.820  21.581  41.216  0.00  0.00           H
ATOM    270  HD1 HIS    18       7.535  18.990  41.344  0.00  0.00           H
ATOM    271  HD2 HIS    18       5.343  20.997  44.151  0.00  0.00           H
ATOM    272  HE1 HIS    18       5.561  17.388  41.911  0.00  0.00           H
ATOM    273  N   TYR    19       9.837  19.522  43.063  0.00  0.00           N
ATOM    274  CA  TYR    19      10.943  18.546  43.097  0.00  0.00           C
ATOM    275  C   TYR    19      12.325  19.016  43.590  0.00  0.00           C
ATOM    276  O   TYR    19      13.311  18.328  43.277  0.00  0.00           O
ATOM    277  CB  TYR    19      11.006  17.734  41.770  0.00  0.00           C
ATOM    278  CG  TYR    19       9.717  17.245  41.173  0.00  0.00           C
ATOM    279  CD1 TYR    19       9.334  17.744  39.945  0.00  0.00           C
ATOM    280  CD2 TYR    19       8.946  16.240  41.826  0.00  0.00           C
ATOM    281  CE1 TYR    19       8.153  17.324  39.296  0.00  0.00           C
ATOM    282  CE2 TYR    19       7.743  15.851  41.266  0.00  0.00           C
ATOM    283  CZ  TYR    19       7.332  16.448  40.032  0.00  0.00           C
ATOM    284  OH  TYR    19       6.083  16.192  39.522  0.00  0.00           O
ATOM    285  H   TYR    19       9.067  19.321  43.685  0.00  0.00           H
ATOM    286  HA  TYR    19      10.608  17.845  43.861  0.00  0.00           H
ATOM    287  HB2 TYR    19      11.616  18.305  41.069  0.00  0.00           H
ATOM    288  HB3 TYR    19      11.638  16.854  41.885  0.00  0.00           H
ATOM    289  HD1 TYR    19       9.982  18.377  39.356  0.00  0.00           H
ATOM    290  HD2 TYR    19       9.250  15.873  42.794  0.00  0.00           H
ATOM    291  HE1 TYR    19       7.838  17.781  38.369  0.00  0.00           H
ATOM    292  HE2 TYR    19       7.143  15.128  41.798  0.00  0.00           H
ATOM    293  HH  TYR    19       5.824  16.727  38.770  0.00  0.00           H
ATOM    294  N   ASN    20      12.347  20.133  44.381  0.00  0.00           N
ATOM    295  CA  ASN    20      13.395  20.450  45.324  0.00  0.00           C
ATOM    296  C   ASN    20      14.067  21.825  44.927  0.00  0.00           C
ATOM    297  O   ASN    20      15.077  22.242  45.559  0.00  0.00           O
ATOM    298  CB  ASN    20      14.283  19.313  45.796  0.00  0.00           C
ATOM    299  CG  ASN    20      15.138  19.735  46.948  0.00  0.00           C
ATOM    300  ND2 ASN    20      16.414  19.553  46.717  0.00  0.00           N
ATOM    301  OD1 ASN    20      14.701  20.082  48.060  0.00  0.00           O
ATOM    302  H   ASN    20      11.500  20.683  44.346  0.00  0.00           H
ATOM    303  HA  ASN    20      12.847  20.759  46.216  0.00  0.00           H
ATOM    304  HB2 ASN    20      13.580  18.552  46.134  0.00  0.00           H
ATOM    305  HB3 ASN    20      14.943  18.962  45.002  0.00  0.00           H
ATOM    306 1HD2 ASN    20      16.993  19.966  47.434  0.00  0.00           H
ATOM    307 2HD2 ASN    20      16.773  19.290  45.810  0.00  0.00           H
ATOM    308  N   ALA    21      13.553  22.519  43.902  0.00  0.00           N
ATOM    309  CA  ALA    21      14.204  23.792  43.430  0.00  0.00           C
ATOM    310  C   ALA    21      13.065  24.674  42.903  0.00  0.00           C
ATOM    311  O   ALA    21      11.934  24.228  42.438  0.00  0.00           O
ATOM    312  CB  ALA    21      15.303  23.550  42.320  0.00  0.00           C
ATOM    313  H   ALA    21      12.668  22.196  43.538  0.00  0.00           H
ATOM    314  HA  ALA    21      14.666  24.340  44.250  0.00  0.00           H
ATOM    315  HB1 ALA    21      16.066  22.977  42.845  0.00  0.00           H
ATOM    316  HB2 ALA    21      14.950  23.028  41.430  0.00  0.00           H
ATOM    317  HB3 ALA    21      15.780  24.507  42.108  0.00  0.00           H
ATOM    318  N   LEU    22      13.317  26.017  42.948  0.00  0.00           N
ATOM    319  CA  LEU    22      12.315  27.001  42.562  0.00  0.00           C
ATOM    320  C   LEU    22      12.324  26.967  41.024  0.00  0.00           C
ATOM    321  O   LEU    22      13.317  27.229  40.316  0.00  0.00           O
ATOM    322  CB  LEU    22      12.591  28.418  43.128  0.00  0.00           C
ATOM    323  CG  LEU    22      11.710  29.524  42.521  0.00  0.00           C
ATOM    324  CD1 LEU    22      10.168  29.371  42.846  0.00  0.00           C
ATOM    325  CD2 LEU    22      12.167  30.859  43.081  0.00  0.00           C
ATOM    326  H   LEU    22      14.166  26.352  43.381  0.00  0.00           H
ATOM    327  HA  LEU    22      11.297  26.701  42.815  0.00  0.00           H
ATOM    328  HB2 LEU    22      12.447  28.488  44.206  0.00  0.00           H
ATOM    329  HB3 LEU    22      13.630  28.651  42.898  0.00  0.00           H
ATOM    330  HG  LEU    22      11.817  29.413  41.442  0.00  0.00           H
ATOM    331 1HD1 LEU    22       9.654  30.292  42.571  0.00  0.00           H
ATOM    332 2HD1 LEU    22       9.741  28.542  42.282  0.00  0.00           H
ATOM    333 3HD1 LEU    22       9.992  29.136  43.896  0.00  0.00           H
ATOM    334 1HD2 LEU    22      11.531  31.537  42.511  0.00  0.00           H
ATOM    335 2HD2 LEU    22      11.983  30.908  44.155  0.00  0.00           H
ATOM    336 3HD2 LEU    22      13.230  30.911  42.848  0.00  0.00           H
ATOM    337  N   THR    23      11.153  26.726  40.497  0.00  0.00           N
ATOM    338  CA  THR    23      10.940  26.295  39.119  0.00  0.00           C
ATOM    339  C   THR    23       9.562  26.715  38.587  0.00  0.00           C
ATOM    340  O   THR    23       8.600  26.808  39.331  0.00  0.00           O
ATOM    341  CB  THR    23      10.995  24.707  39.101  0.00  0.00           C
ATOM    342  CG2 THR    23      12.337  24.031  39.018  0.00  0.00           C
ATOM    343  OG1 THR    23      10.245  24.186  40.254  0.00  0.00           O
ATOM    344  H   THR    23      10.354  26.577  41.096  0.00  0.00           H
ATOM    345  HA  THR    23      11.732  26.715  38.499  0.00  0.00           H
ATOM    346  HB  THR    23      10.433  24.438  38.207  0.00  0.00           H
ATOM    347  HG1 THR    23      10.704  24.392  41.072  0.00  0.00           H
ATOM    348 1HG2 THR    23      12.813  24.177  39.988  0.00  0.00           H
ATOM    349 2HG2 THR    23      12.136  22.972  38.857  0.00  0.00           H
ATOM    350 3HG2 THR    23      12.993  24.513  38.294  0.00  0.00           H
ATOM    351  N   CYS    24       9.501  26.940  37.230  0.00  0.00           N
ATOM    352  CA  CYS    24       8.266  27.078  36.506  0.00  0.00           C
ATOM    353  C   CYS    24       7.480  25.730  36.358  0.00  0.00           C
ATOM    354  O   CYS    24       8.061  24.659  36.399  0.00  0.00           O
ATOM    355  CB  CYS    24       8.596  27.647  35.103  0.00  0.00           C
ATOM    356  SG  CYS    24       9.844  26.667  34.154  0.00  0.00           S
ATOM    357  HN  CYS    24      10.342  26.627  36.765  0.00  0.00           H
ATOM    358  HA  CYS    24       7.591  27.798  36.967  0.00  0.00           H
ATOM    359  HB2 CYS    24       7.663  27.744  34.550  0.00  0.00           H
ATOM    360  HB3 CYS    24       8.876  28.689  35.253  0.00  0.00           H
ATOM    361  N   GLU    25       6.149  25.808  36.046  0.00  0.00           N
ATOM    362  CA  GLU    25       5.379  24.615  35.597  0.00  0.00           C
ATOM    363  C   GLU    25       6.016  23.928  34.379  0.00  0.00           C
ATOM    364  O   GLU    25       5.924  22.739  34.220  0.00  0.00           O
ATOM    365  CB  GLU    25       3.905  24.993  35.215  0.00  0.00           C
ATOM    366  CG  GLU    25       3.057  25.398  36.403  0.00  0.00           C
ATOM    367  CD  GLU    25       2.941  24.386  37.566  0.00  0.00           C
ATOM    368  OE1 GLU    25       3.305  24.749  38.693  0.00  0.00           O
ATOM    369  OE2 GLU    25       2.752  23.192  37.327  0.00  0.00           O
ATOM    370  H   GLU    25       5.833  26.745  35.841  0.00  0.00           H
ATOM    371  HA  GLU    25       5.391  23.888  36.408  0.00  0.00           H
ATOM    372  HB2 GLU    25       4.043  25.846  34.551  0.00  0.00           H
ATOM    373  HB3 GLU    25       3.454  24.145  34.699  0.00  0.00           H
ATOM    374  HG2 GLU    25       3.454  26.313  36.844  0.00  0.00           H
ATOM    375  HG3 GLU    25       2.045  25.601  36.055  0.00  0.00           H
ATOM    376  N   GLY    26       6.827  24.708  33.542  0.00  0.00           N
ATOM    377  CA  GLY    26       7.700  24.075  32.527  0.00  0.00           C
ATOM    378  C   GLY    26       8.878  23.215  32.966  0.00  0.00           C
ATOM    379  O   GLY    26       9.099  22.135  32.434  0.00  0.00           O
ATOM    380  H   GLY    26       6.946  25.698  33.700  0.00  0.00           H
ATOM    381  HA2 GLY    26       7.157  23.598  31.710  0.00  0.00           H
ATOM    382  HA3 GLY    26       8.212  24.864  31.977  0.00  0.00           H
ATOM    383  N   CYS    27       9.676  23.636  33.878  0.00  0.00           N
ATOM    384  CA  CYS    27      10.935  22.910  34.309  0.00  0.00           C
ATOM    385  C   CYS    27      10.611  21.744  35.245  0.00  0.00           C
ATOM    386  O   CYS    27      11.115  20.619  35.152  0.00  0.00           O
ATOM    387  CB  CYS    27      12.084  23.775  34.795  0.00  0.00           C
ATOM    388  SG  CYS    27      12.510  24.927  33.517  0.00  0.00           S
ATOM    389  HN  CYS    27       9.541  24.608  34.116  0.00  0.00           H
ATOM    390  HA  CYS    27      11.307  22.418  33.411  0.00  0.00           H
ATOM    391  HB2 CYS    27      11.705  24.250  35.700  0.00  0.00           H
ATOM    392  HB3 CYS    27      12.914  23.180  35.176  0.00  0.00           H
ATOM    393  N   LYS    28       9.622  21.945  36.080  0.00  0.00           N
ATOM    394  CA  LYS    28       8.884  20.941  36.796  0.00  0.00           C
ATOM    395  C   LYS    28       8.519  19.739  35.928  0.00  0.00           C
ATOM    396  O   LYS    28       8.814  18.613  36.227  0.00  0.00           O
ATOM    397  CB  LYS    28       7.595  21.540  37.563  0.00  0.00           C
ATOM    398  CG  LYS    28       6.691  20.637  38.334  0.00  0.00           C
ATOM    399  CD  LYS    28       5.703  21.673  38.939  0.00  0.00           C
ATOM    400  CE  LYS    28       4.371  21.101  39.420  0.00  0.00           C
ATOM    401  NZ  LYS    28       3.575  22.189  39.952  0.00  0.00           N
ATOM    402  H   LYS    28       9.150  22.831  35.972  0.00  0.00           H
ATOM    403  HA  LYS    28       9.517  20.474  37.549  0.00  0.00           H
ATOM    404  HB2 LYS    28       7.847  22.465  38.082  0.00  0.00           H
ATOM    405  HB3 LYS    28       6.970  21.913  36.752  0.00  0.00           H
ATOM    406  HG2 LYS    28       6.228  20.004  37.577  0.00  0.00           H
ATOM    407  HG3 LYS    28       7.220  20.039  39.077  0.00  0.00           H
ATOM    408  HD2 LYS    28       6.163  22.127  39.818  0.00  0.00           H
ATOM    409  HD3 LYS    28       5.522  22.501  38.253  0.00  0.00           H
ATOM    410  HE2 LYS    28       3.924  20.552  38.591  0.00  0.00           H
ATOM    411  HE3 LYS    28       4.589  20.423  40.245  0.00  0.00           H
ATOM    412  HZ1 LYS    28       4.138  22.804  40.520  0.00  0.00           H
ATOM    413  HZ2 LYS    28       3.210  22.755  39.199  0.00  0.00           H
ATOM    414  HZ3 LYS    28       2.822  21.780  40.487  0.00  0.00           H
ATOM    415  N   GLY    29       7.982  19.997  34.747  0.00  0.00           N
ATOM    416  CA  GLY    29       7.507  18.938  33.747  0.00  0.00           C
ATOM    417  C   GLY    29       8.753  18.388  32.981  0.00  0.00           C
ATOM    418  O   GLY    29       8.756  17.171  32.662  0.00  0.00           O
ATOM    419  H   GLY    29       7.673  20.956  34.672  0.00  0.00           H
ATOM    420  HA2 GLY    29       6.941  18.153  34.250  0.00  0.00           H
ATOM    421  HA3 GLY    29       6.882  19.389  32.975  0.00  0.00           H
ATOM    422  N   PHE    30       9.792  19.197  32.769  0.00  0.00           N
ATOM    423  CA  PHE    30      11.064  18.724  32.202  0.00  0.00           C
ATOM    424  C   PHE    30      11.779  17.683  33.114  0.00  0.00           C
ATOM    425  O   PHE    30      12.159  16.562  32.705  0.00  0.00           O
ATOM    426  CB  PHE    30      11.941  19.949  31.805  0.00  0.00           C
ATOM    427  CG  PHE    30      13.270  19.639  31.132  0.00  0.00           C
ATOM    428  CD1 PHE    30      13.440  19.738  29.703  0.00  0.00           C
ATOM    429  CD2 PHE    30      14.377  19.255  31.922  0.00  0.00           C
ATOM    430  CE1 PHE    30      14.707  19.383  29.114  0.00  0.00           C
ATOM    431  CE2 PHE    30      15.587  18.795  31.327  0.00  0.00           C
ATOM    432  CZ  PHE    30      15.727  18.852  29.919  0.00  0.00           C
ATOM    433  H   PHE    30       9.670  20.186  32.934  0.00  0.00           H
ATOM    434  HA  PHE    30      10.631  18.336  31.281  0.00  0.00           H
ATOM    435  HB2 PHE    30      11.387  20.622  31.153  0.00  0.00           H
ATOM    436  HB3 PHE    30      12.134  20.427  32.766  0.00  0.00           H
ATOM    437  HD1 PHE    30      12.596  20.032  29.096  0.00  0.00           H
ATOM    438  HD2 PHE    30      14.363  19.235  33.002  0.00  0.00           H
ATOM    439  HE1 PHE    30      14.785  19.234  28.047  0.00  0.00           H
ATOM    440  HE2 PHE    30      16.384  18.361  31.914  0.00  0.00           H
ATOM    441  HZ  PHE    30      16.658  18.472  29.527  0.00  0.00           H
ATOM    442  N   PHE    31      12.047  18.058  34.351  0.00  0.00           N
ATOM    443  CA  PHE    31      12.603  17.188  35.398  0.00  0.00           C
ATOM    444  C   PHE    31      11.867  15.855  35.435  0.00  0.00           C
ATOM    445  O   PHE    31      12.415  14.819  35.448  0.00  0.00           O
ATOM    446  CB  PHE    31      12.561  17.876  36.755  0.00  0.00           C
ATOM    447  CG  PHE    31      13.454  17.135  37.752  0.00  0.00           C
ATOM    448  CD1 PHE    31      14.860  17.175  37.574  0.00  0.00           C
ATOM    449  CD2 PHE    31      12.892  16.573  38.918  0.00  0.00           C
ATOM    450  CE1 PHE    31      15.698  16.467  38.425  0.00  0.00           C
ATOM    451  CE2 PHE    31      13.769  15.768  39.745  0.00  0.00           C
ATOM    452  CZ  PHE    31      15.163  15.733  39.502  0.00  0.00           C
ATOM    453  H   PHE    31      11.765  18.966  34.693  0.00  0.00           H
ATOM    454  HA  PHE    31      13.618  16.950  35.081  0.00  0.00           H
ATOM    455  HB2 PHE    31      12.915  18.906  36.692  0.00  0.00           H
ATOM    456  HB3 PHE    31      11.539  17.899  37.133  0.00  0.00           H
ATOM    457  HD1 PHE    31      15.265  17.789  36.783  0.00  0.00           H
ATOM    458  HD2 PHE    31      11.853  16.621  39.212  0.00  0.00           H
ATOM    459  HE1 PHE    31      16.746  16.445  38.162  0.00  0.00           H
ATOM    460  HE2 PHE    31      13.372  15.174  40.555  0.00  0.00           H
ATOM    461  HZ  PHE    31      15.770  15.162  40.189  0.00  0.00           H
ATOM    462  N   ARG    32      10.525  15.911  35.501  0.00  0.00           N
ATOM    463  CA  ARG    32       9.614  14.739  35.397  0.00  0.00           C
ATOM    464  C   ARG    32       9.714  13.805  34.184  0.00  0.00           C
ATOM    465  O   ARG    32      10.049  12.628  34.386  0.00  0.00           O
ATOM    466  CB  ARG    32       8.242  15.147  35.771  0.00  0.00           C
ATOM    467  CG  ARG    32       7.340  13.940  36.168  0.00  0.00           C
ATOM    468  CD  ARG    32       6.114  14.163  37.066  0.00  0.00           C
ATOM    469  NE  ARG    32       5.280  13.039  37.335  0.00  0.00           N
ATOM    470  CZ  ARG    32       4.477  12.880  38.436  0.00  0.00           C
ATOM    471  NH1 ARG    32       3.876  11.756  38.565  0.00  0.00           N
ATOM    472  NH2 ARG    32       4.273  13.754  39.416  0.00  0.00           N
ATOM    473  H   ARG    32      10.120  16.835  35.479  0.00  0.00           H
ATOM    474  HA  ARG    32       9.878  14.050  36.199  0.00  0.00           H
ATOM    475  HB2 ARG    32       8.285  15.918  36.541  0.00  0.00           H
ATOM    476  HB3 ARG    32       7.573  15.585  35.031  0.00  0.00           H
ATOM    477  HG2 ARG    32       7.013  13.544  35.207  0.00  0.00           H
ATOM    478  HG3 ARG    32       7.943  13.251  36.759  0.00  0.00           H
ATOM    479  HD2 ARG    32       6.593  14.507  37.983  0.00  0.00           H
ATOM    480  HD3 ARG    32       5.602  15.035  36.658  0.00  0.00           H
ATOM    481  HE  ARG    32       5.091  12.426  36.554  0.00  0.00           H
ATOM    482 1HH1 ARG    32       3.953  11.083  37.815  0.00  0.00           H
ATOM    483 2HH1 ARG    32       3.373  11.541  39.414  0.00  0.00           H
ATOM    484 1HH2 ARG    32       4.706  14.664  39.351  0.00  0.00           H
ATOM    485 2HH2 ARG    32       3.485  13.590  40.026  0.00  0.00           H
ATOM    486  N   ARG    33       9.545  14.283  32.959  0.00  0.00           N
ATOM    487  CA  ARG    33       9.931  13.630  31.744  0.00  0.00           C
ATOM    488  C   ARG    33      11.353  13.192  31.632  0.00  0.00           C
ATOM    489  O   ARG    33      11.617  12.353  30.785  0.00  0.00           O
ATOM    490  CB  ARG    33       9.690  14.562  30.534  0.00  0.00           C
ATOM    491  CG  ARG    33       8.178  14.619  30.161  0.00  0.00           C
ATOM    492  CD  ARG    33       7.987  15.452  28.908  0.00  0.00           C
ATOM    493  NE  ARG    33       8.361  16.913  29.004  0.00  0.00           N
ATOM    494  CZ  ARG    33       7.799  17.953  29.497  0.00  0.00           C
ATOM    495  NH1 ARG    33       6.671  17.870  30.164  0.00  0.00           N
ATOM    496  NH2 ARG    33       8.442  19.059  29.525  0.00  0.00           N
ATOM    497  H   ARG    33       9.172  15.214  32.831  0.00  0.00           H
ATOM    498  HA  ARG    33       9.389  12.719  31.491  0.00  0.00           H
ATOM    499  HB2 ARG    33       9.875  15.581  30.876  0.00  0.00           H
ATOM    500  HB3 ARG    33      10.214  14.322  29.609  0.00  0.00           H
ATOM    501  HG2 ARG    33       7.833  13.610  29.937  0.00  0.00           H
ATOM    502  HG3 ARG    33       7.567  15.045  30.957  0.00  0.00           H
ATOM    503  HD2 ARG    33       8.509  15.079  28.028  0.00  0.00           H
ATOM    504  HD3 ARG    33       6.958  15.337  28.567  0.00  0.00           H
ATOM    505  HE  ARG    33       9.240  17.024  28.521  0.00  0.00           H
ATOM    506 1HH1 ARG    33       6.274  16.957  30.329  0.00  0.00           H
ATOM    507 2HH1 ARG    33       6.059  18.667  30.270  0.00  0.00           H
ATOM    508 1HH2 ARG    33       9.321  19.106  29.028  0.00  0.00           H
ATOM    509 2HH2 ARG    33       8.084  19.853  30.037  0.00  0.00           H
ATOM    510  N   SER    34      12.310  13.730  32.440  0.00  0.00           N
ATOM    511  CA  SER    34      13.678  13.148  32.588  0.00  0.00           C
ATOM    512  C   SER    34      13.756  11.960  33.495  0.00  0.00           C
ATOM    513  O   SER    34      14.439  10.983  33.171  0.00  0.00           O
ATOM    514  CB  SER    34      14.696  14.245  33.000  0.00  0.00           C
ATOM    515  OG  SER    34      14.541  15.414  32.107  0.00  0.00           O
ATOM    516  H   SER    34      11.911  14.257  33.204  0.00  0.00           H
ATOM    517  HA  SER    34      14.050  12.904  31.594  0.00  0.00           H
ATOM    518  HB2 SER    34      14.515  14.601  34.015  0.00  0.00           H
ATOM    519  HB3 SER    34      15.706  13.863  32.853  0.00  0.00           H
ATOM    520  HG  SER    34      13.794  15.984  32.303  0.00  0.00           H
ATOM    521  N   VAL    35      13.142  12.058  34.684  0.00  0.00           N
ATOM    522  CA  VAL    35      13.273  11.016  35.663  0.00  0.00           C
ATOM    523  C   VAL    35      12.523   9.731  35.229  0.00  0.00           C
ATOM    524  O   VAL    35      13.041   8.654  35.394  0.00  0.00           O
ATOM    525  CB  VAL    35      12.746  11.507  36.999  0.00  0.00           C
ATOM    526  CG1 VAL    35      12.639  10.367  38.061  0.00  0.00           C
ATOM    527  CG2 VAL    35      13.720  12.559  37.655  0.00  0.00           C
ATOM    528  H   VAL    35      12.775  12.938  35.018  0.00  0.00           H
ATOM    529  HA  VAL    35      14.308  10.798  35.926  0.00  0.00           H
ATOM    530  HB  VAL    35      11.763  11.956  36.861  0.00  0.00           H
ATOM    531 1HG1 VAL    35      13.568   9.813  38.196  0.00  0.00           H
ATOM    532 2HG1 VAL    35      12.264  10.756  39.008  0.00  0.00           H
ATOM    533 3HG1 VAL    35      11.870   9.659  37.757  0.00  0.00           H
ATOM    534 1HG2 VAL    35      14.751  12.209  37.713  0.00  0.00           H
ATOM    535 2HG2 VAL    35      13.670  13.579  37.273  0.00  0.00           H
ATOM    536 3HG2 VAL    35      13.358  12.838  38.645  0.00  0.00           H
ATOM    537  N   THR    36      11.323   9.855  34.580  0.00  0.00           N
ATOM    538  CA  THR    36      10.603   8.734  33.993  0.00  0.00           C
ATOM    539  C   THR    36      11.397   7.915  32.961  0.00  0.00           C
ATOM    540  O   THR    36      11.143   6.760  32.729  0.00  0.00           O
ATOM    541  CB  THR    36       9.347   9.235  33.238  0.00  0.00           C
ATOM    542  CG2 THR    36       8.288   9.758  34.265  0.00  0.00           C
ATOM    543  OG1 THR    36       9.580  10.392  32.389  0.00  0.00           O
ATOM    544  H   THR    36      10.976  10.789  34.414  0.00  0.00           H
ATOM    545  HA  THR    36      10.230   8.052  34.757  0.00  0.00           H
ATOM    546  HB  THR    36       9.019   8.449  32.558  0.00  0.00           H
ATOM    547  HG1 THR    36       8.802  10.550  31.849  0.00  0.00           H
ATOM    548 1HG2 THR    36       7.452  10.272  33.792  0.00  0.00           H
ATOM    549 2HG2 THR    36       8.002   8.888  34.857  0.00  0.00           H
ATOM    550 3HG2 THR    36       8.799  10.351  35.023  0.00  0.00           H
ATOM    551  N   LYS    37      12.404   8.496  32.325  0.00  0.00           N
ATOM    552  CA  LYS    37      13.243   7.966  31.227  0.00  0.00           C
ATOM    553  C   LYS    37      14.764   7.784  31.507  0.00  0.00           C
ATOM    554  O   LYS    37      15.401   7.129  30.689  0.00  0.00           O
ATOM    555  CB  LYS    37      13.035   8.792  29.967  0.00  0.00           C
ATOM    556  CG  LYS    37      11.614   9.251  29.533  0.00  0.00           C
ATOM    557  CD  LYS    37      11.640  10.149  28.279  0.00  0.00           C
ATOM    558  CE  LYS    37      10.147  10.492  27.950  0.00  0.00           C
ATOM    559  NZ  LYS    37       9.935  11.162  26.664  0.00  0.00           N
ATOM    560  H   LYS    37      12.691   9.434  32.565  0.00  0.00           H
ATOM    561  HA  LYS    37      12.894   6.973  30.943  0.00  0.00           H
ATOM    562  HB2 LYS    37      13.638   9.694  30.068  0.00  0.00           H
ATOM    563  HB3 LYS    37      13.480   8.212  29.158  0.00  0.00           H
ATOM    564  HG2 LYS    37      11.008   8.381  29.280  0.00  0.00           H
ATOM    565  HG3 LYS    37      11.140   9.911  30.259  0.00  0.00           H
ATOM    566  HD2 LYS    37      12.178  11.066  28.523  0.00  0.00           H
ATOM    567  HD3 LYS    37      12.090   9.606  27.448  0.00  0.00           H
ATOM    568  HE2 LYS    37       9.569   9.572  27.859  0.00  0.00           H
ATOM    569  HE3 LYS    37       9.633  11.058  28.727  0.00  0.00           H
ATOM    570  HZ1 LYS    37       8.987  11.381  26.392  0.00  0.00           H
ATOM    571  HZ2 LYS    37      10.524  11.982  26.640  0.00  0.00           H
ATOM    572  HZ3 LYS    37      10.279  10.542  25.944  0.00  0.00           H
ATOM    573  N   SER    38      15.295   8.129  32.744  0.00  0.00           N
ATOM    574  CA  SER    38      16.584   7.912  33.261  0.00  0.00           C
ATOM    575  C   SER    38      17.662   8.563  32.374  0.00  0.00           C
ATOM    576  O   SER    38      18.747   8.014  32.164  0.00  0.00           O
ATOM    577  CB  SER    38      16.853   6.473  33.767  0.00  0.00           C
ATOM    578  OG  SER    38      15.915   6.121  34.816  0.00  0.00           O
ATOM    579  H   SER    38      14.595   8.568  33.325  0.00  0.00           H
ATOM    580  HA  SER    38      16.674   8.555  34.137  0.00  0.00           H
ATOM    581  HB2 SER    38      16.806   5.849  32.874  0.00  0.00           H
ATOM    582  HB3 SER    38      17.824   6.378  34.253  0.00  0.00           H
ATOM    583  HG  SER    38      15.133   5.803  34.359  0.00  0.00           H
ATOM    584  N   ALA    39      17.235   9.681  31.712  0.00  0.00           N
ATOM    585  CA  ALA    39      17.812  10.225  30.517  0.00  0.00           C
ATOM    586  C   ALA    39      19.240  10.708  30.659  0.00  0.00           C
ATOM    587  O   ALA    39      19.745  11.139  31.627  0.00  0.00           O
ATOM    588  CB  ALA    39      17.074  11.496  30.081  0.00  0.00           C
ATOM    589  H   ALA    39      16.410  10.157  32.045  0.00  0.00           H
ATOM    590  HA  ALA    39      17.673   9.499  29.717  0.00  0.00           H
ATOM    591  HB1 ALA    39      17.017  12.112  30.979  0.00  0.00           H
ATOM    592  HB2 ALA    39      17.487  12.053  29.240  0.00  0.00           H
ATOM    593  HB3 ALA    39      16.033  11.221  29.916  0.00  0.00           H
ATOM    594  N   VAL    40      19.968  10.581  29.500  0.00  0.00           N
ATOM    595  CA  VAL    40      21.365  10.913  29.262  0.00  0.00           C
ATOM    596  C   VAL    40      21.455  11.813  28.040  0.00  0.00           C
ATOM    597  O   VAL    40      21.693  11.391  26.924  0.00  0.00           O
ATOM    598  CB  VAL    40      22.254   9.679  29.179  0.00  0.00           C
ATOM    599  CG1 VAL    40      23.726  10.148  29.129  0.00  0.00           C
ATOM    600  CG2 VAL    40      22.070   8.727  30.359  0.00  0.00           C
ATOM    601  H   VAL    40      19.439  10.340  28.674  0.00  0.00           H
ATOM    602  HA  VAL    40      21.702  11.458  30.144  0.00  0.00           H
ATOM    603  HB  VAL    40      22.129   9.082  28.276  0.00  0.00           H
ATOM    604 1HG1 VAL    40      23.890  10.686  28.195  0.00  0.00           H
ATOM    605 2HG1 VAL    40      24.028  10.695  30.022  0.00  0.00           H
ATOM    606 3HG1 VAL    40      24.460   9.341  29.115  0.00  0.00           H
ATOM    607 1HG2 VAL    40      21.030   8.608  30.662  0.00  0.00           H
ATOM    608 2HG2 VAL    40      22.498   7.774  30.049  0.00  0.00           H
ATOM    609 3HG2 VAL    40      22.687   9.069  31.191  0.00  0.00           H
ATOM    610  N   TYR    41      20.988  13.016  28.160  0.00  0.00           N
ATOM    611  CA  TYR    41      20.873  13.858  26.994  0.00  0.00           C
ATOM    612  C   TYR    41      22.327  14.170  26.391  0.00  0.00           C
ATOM    613  O   TYR    41      23.226  14.343  27.220  0.00  0.00           O
ATOM    614  CB  TYR    41      20.231  15.187  27.351  0.00  0.00           C
ATOM    615  CG  TYR    41      18.830  15.123  27.880  0.00  0.00           C
ATOM    616  CD1 TYR    41      18.605  15.476  29.181  0.00  0.00           C
ATOM    617  CD2 TYR    41      17.803  14.615  27.097  0.00  0.00           C
ATOM    618  CE1 TYR    41      17.308  15.348  29.747  0.00  0.00           C
ATOM    619  CE2 TYR    41      16.475  14.427  27.634  0.00  0.00           C
ATOM    620  CZ  TYR    41      16.269  14.833  28.978  0.00  0.00           C
ATOM    621  OH  TYR    41      15.081  14.775  29.571  0.00  0.00           O
ATOM    622  H   TYR    41      20.579  13.187  29.068  0.00  0.00           H
ATOM    623  HA  TYR    41      20.365  13.347  26.176  0.00  0.00           H
ATOM    624  HB2 TYR    41      20.912  15.747  27.991  0.00  0.00           H
ATOM    625  HB3 TYR    41      20.041  15.824  26.485  0.00  0.00           H
ATOM    626  HD1 TYR    41      19.469  15.793  29.747  0.00  0.00           H
ATOM    627  HD2 TYR    41      17.990  14.458  26.045  0.00  0.00           H
ATOM    628  HE1 TYR    41      17.097  15.515  30.794  0.00  0.00           H
ATOM    629  HE2 TYR    41      15.743  13.885  27.053  0.00  0.00           H
ATOM    630  HH  TYR    41      15.030  15.061  30.487  0.00  0.00           H
ATOM    631  N   CYS    42      22.347  14.353  25.095  0.00  0.00           N
ATOM    632  CA  CYS    42      23.441  14.861  24.317  0.00  0.00           C
ATOM    633  C   CYS    42      23.060  16.154  23.619  0.00  0.00           C
ATOM    634  O   CYS    42      22.241  16.172  22.661  0.00  0.00           O
ATOM    635  CB  CYS    42      23.978  13.755  23.414  0.00  0.00           C
ATOM    636  SG  CYS    42      25.649  14.215  22.906  0.00  0.00           S
ATOM    637  H   CYS    42      21.579  13.998  24.544  0.00  0.00           H
ATOM    638  HA  CYS    42      24.242  15.000  25.043  0.00  0.00           H
ATOM    639  HB2 CYS    42      23.982  12.866  24.045  0.00  0.00           H
ATOM    640  HB3 CYS    42      23.301  13.735  22.560  0.00  0.00           H
ATOM    641  HG  CYS    42      25.419  15.420  22.377  0.00  0.00           H
ATOM    642  N   CYS    43      23.706  17.210  24.109  0.00  0.00           N
ATOM    643  CA  CYS    43      23.836  18.519  23.437  0.00  0.00           C
ATOM    644  C   CYS    43      24.459  18.332  22.012  0.00  0.00           C
ATOM    645  O   CYS    43      25.090  17.268  21.683  0.00  0.00           O
ATOM    646  CB  CYS    43      24.555  19.529  24.307  0.00  0.00           C
ATOM    647  SG  CYS    43      24.269  21.211  23.769  0.00  0.00           S
ATOM    648  HN  CYS    43      24.125  17.145  25.026  0.00  0.00           H
ATOM    649  HA  CYS    43      22.795  18.828  23.338  0.00  0.00           H
ATOM    650  HB2 CYS    43      24.152  19.560  25.319  0.00  0.00           H
ATOM    651  HB3 CYS    43      25.610  19.257  24.292  0.00  0.00           H
ATOM    652  N   LYS    44      24.399  19.372  21.205  0.00  0.00           N
ATOM    653  CA  LYS    44      25.069  19.448  19.907  0.00  0.00           C
ATOM    654  C   LYS    44      25.785  20.766  19.518  0.00  0.00           C
ATOM    655  O   LYS    44      26.317  20.809  18.397  0.00  0.00           O
ATOM    656  CB  LYS    44      23.941  19.102  18.880  0.00  0.00           C
ATOM    657  CG  LYS    44      24.439  18.097  17.767  0.00  0.00           C
ATOM    658  CD  LYS    44      23.391  17.852  16.652  0.00  0.00           C
ATOM    659  CE  LYS    44      22.933  19.010  15.776  0.00  0.00           C
ATOM    660  NZ  LYS    44      21.551  18.818  15.333  0.00  0.00           N
ATOM    661  H   LYS    44      23.681  20.044  21.437  0.00  0.00           H
ATOM    662  HA  LYS    44      25.854  18.695  19.861  0.00  0.00           H
ATOM    663  HB2 LYS    44      23.052  18.720  19.382  0.00  0.00           H
ATOM    664  HB3 LYS    44      23.555  20.008  18.415  0.00  0.00           H
ATOM    665  HG2 LYS    44      25.323  18.510  17.281  0.00  0.00           H
ATOM    666  HG3 LYS    44      24.765  17.160  18.219  0.00  0.00           H
ATOM    667  HD2 LYS    44      23.858  17.152  15.958  0.00  0.00           H
ATOM    668  HD3 LYS    44      22.574  17.268  17.076  0.00  0.00           H
ATOM    669  HE2 LYS    44      22.884  19.968  16.293  0.00  0.00           H
ATOM    670  HE3 LYS    44      23.630  19.084  14.942  0.00  0.00           H
ATOM    671  HZ1 LYS    44      21.542  17.996  14.747  0.00  0.00           H
ATOM    672  HZ2 LYS    44      20.934  18.600  16.103  0.00  0.00           H
ATOM    673  HZ3 LYS    44      21.108  19.543  14.788  0.00  0.00           H
ATOM    674  N   PHE    45      25.702  21.857  20.225  0.00  0.00           N
ATOM    675  CA  PHE    45      26.125  23.231  19.771  0.00  0.00           C
ATOM    676  C   PHE    45      26.987  24.056  20.790  0.00  0.00           C
ATOM    677  O   PHE    45      27.412  25.163  20.495  0.00  0.00           O
ATOM    678  CB  PHE    45      24.842  24.008  19.425  0.00  0.00           C
ATOM    679  CG  PHE    45      23.737  23.329  18.667  0.00  0.00           C
ATOM    680  CD1 PHE    45      22.730  22.636  19.409  0.00  0.00           C
ATOM    681  CD2 PHE    45      23.615  23.427  17.287  0.00  0.00           C
ATOM    682  CE1 PHE    45      21.636  21.973  18.668  0.00  0.00           C
ATOM    683  CE2 PHE    45      22.538  22.821  16.588  0.00  0.00           C
ATOM    684  CZ  PHE    45      21.605  22.037  17.266  0.00  0.00           C
ATOM    685  H   PHE    45      25.119  21.894  21.049  0.00  0.00           H
ATOM    686  HA  PHE    45      26.764  22.954  18.933  0.00  0.00           H
ATOM    687  HB2 PHE    45      24.462  24.146  20.437  0.00  0.00           H
ATOM    688  HB3 PHE    45      25.087  24.982  19.001  0.00  0.00           H
ATOM    689  HD1 PHE    45      22.766  22.552  20.485  0.00  0.00           H
ATOM    690  HD2 PHE    45      24.408  23.978  16.801  0.00  0.00           H
ATOM    691  HE1 PHE    45      20.970  21.438  19.327  0.00  0.00           H
ATOM    692  HE2 PHE    45      22.433  22.949  15.521  0.00  0.00           H
ATOM    693  HZ  PHE    45      20.843  21.549  16.678  0.00  0.00           H
ATOM    694  N   GLY    46      27.243  23.433  21.952  0.00  0.00           N
ATOM    695  CA  GLY    46      27.964  24.145  23.005  0.00  0.00           C
ATOM    696  C   GLY    46      27.824  23.695  24.442  0.00  0.00           C
ATOM    697  O   GLY    46      28.298  24.398  25.316  0.00  0.00           O
ATOM    698  H   GLY    46      27.004  22.466  22.124  0.00  0.00           H
ATOM    699  HA2 GLY    46      29.033  24.218  22.805  0.00  0.00           H
ATOM    700  HA3 GLY    46      27.634  25.181  22.925  0.00  0.00           H
ATOM    701  N   ARG    47      27.098  22.613  24.789  0.00  0.00           N
ATOM    702  CA  ARG    47      26.828  22.075  26.138  0.00  0.00           C
ATOM    703  C   ARG    47      26.255  23.056  27.112  0.00  0.00           C
ATOM    704  O   ARG    47      26.332  22.753  28.326  0.00  0.00           O
ATOM    705  CB  ARG    47      28.038  21.227  26.636  0.00  0.00           C
ATOM    706  CG  ARG    47      28.275  19.980  25.810  0.00  0.00           C
ATOM    707  CD  ARG    47      29.149  18.815  26.367  0.00  0.00           C
ATOM    708  NE  ARG    47      28.510  17.879  27.278  0.00  0.00           N
ATOM    709  CZ  ARG    47      29.257  17.025  28.001  0.00  0.00           C
ATOM    710  NH1 ARG    47      30.546  17.032  27.958  0.00  0.00           N
ATOM    711  NH2 ARG    47      28.672  16.101  28.692  0.00  0.00           N
ATOM    712  H   ARG    47      26.766  22.098  23.986  0.00  0.00           H
ATOM    713  HA  ARG    47      25.972  21.401  26.100  0.00  0.00           H
ATOM    714  HB2 ARG    47      28.946  21.815  26.501  0.00  0.00           H
ATOM    715  HB3 ARG    47      27.901  20.964  27.685  0.00  0.00           H
ATOM    716  HG2 ARG    47      27.290  19.527  25.711  0.00  0.00           H
ATOM    717  HG3 ARG    47      28.679  20.282  24.843  0.00  0.00           H
ATOM    718  HD2 ARG    47      29.493  18.224  25.518  0.00  0.00           H
ATOM    719  HD3 ARG    47      29.950  19.344  26.885  0.00  0.00           H
ATOM    720  HE  ARG    47      27.522  17.673  27.239  0.00  0.00           H
ATOM    721 1HH1 ARG    47      30.984  17.708  27.349  0.00  0.00           H
ATOM    722 2HH1 ARG    47      31.129  16.505  28.594  0.00  0.00           H
ATOM    723 1HH2 ARG    47      27.661  16.094  28.681  0.00  0.00           H
ATOM    724 2HH2 ARG    47      29.188  15.330  29.088  0.00  0.00           H
ATOM    725  N   ALA    48      25.698  24.202  26.646  0.00  0.00           N
ATOM    726  CA  ALA    48      25.444  25.360  27.460  0.00  0.00           C
ATOM    727  C   ALA    48      24.416  26.158  26.700  0.00  0.00           C
ATOM    728  O   ALA    48      24.579  27.371  26.493  0.00  0.00           O
ATOM    729  CB  ALA    48      26.767  26.216  27.642  0.00  0.00           C
ATOM    730  H   ALA    48      25.839  24.250  25.647  0.00  0.00           H
ATOM    731  HA  ALA    48      24.904  25.157  28.386  0.00  0.00           H
ATOM    732  HB1 ALA    48      27.585  25.634  28.064  0.00  0.00           H
ATOM    733  HB2 ALA    48      27.170  26.557  26.688  0.00  0.00           H
ATOM    734  HB3 ALA    48      26.659  26.849  28.524  0.00  0.00           H
ATOM    735  N   CYS    49      23.333  25.560  26.294  0.00  0.00           N
ATOM    736  CA  CYS    49      22.273  26.166  25.461  0.00  0.00           C
ATOM    737  C   CYS    49      21.371  27.227  26.215  0.00  0.00           C
ATOM    738  O   CYS    49      21.387  27.345  27.442  0.00  0.00           O
ATOM    739  CB  CYS    49      21.375  25.053  24.974  0.00  0.00           C
ATOM    740  SG  CYS    49      22.543  23.914  24.031  0.00  0.00           S
ATOM    741  HN  CYS    49      23.133  24.629  26.630  0.00  0.00           H
ATOM    742  HA  CYS    49      22.727  26.572  24.557  0.00  0.00           H
ATOM    743  HB2 CYS    49      20.961  24.501  25.816  0.00  0.00           H
ATOM    744  HB3 CYS    49      20.565  25.381  24.322  0.00  0.00           H
ATOM    745  N   GLU    50      20.671  28.070  25.459  0.00  0.00           N
ATOM    746  CA  GLU    50      19.941  29.198  25.926  0.00  0.00           C
ATOM    747  C   GLU    50      18.492  28.751  26.333  0.00  0.00           C
ATOM    748  O   GLU    50      18.023  27.764  25.805  0.00  0.00           O
ATOM    749  CB  GLU    50      19.712  30.241  24.841  0.00  0.00           C
ATOM    750  CG  GLU    50      20.920  31.055  24.408  0.00  0.00           C
ATOM    751  CD  GLU    50      21.433  31.945  25.587  0.00  0.00           C
ATOM    752  OE1 GLU    50      20.610  32.662  26.247  0.00  0.00           O
ATOM    753  OE2 GLU    50      22.655  31.881  25.885  0.00  0.00           O
ATOM    754  H   GLU    50      20.793  27.983  24.461  0.00  0.00           H
ATOM    755  HA  GLU    50      20.359  29.579  26.858  0.00  0.00           H
ATOM    756  HB2 GLU    50      19.217  29.748  24.003  0.00  0.00           H
ATOM    757  HB3 GLU    50      19.007  30.991  25.199  0.00  0.00           H
ATOM    758  HG2 GLU    50      21.744  30.432  24.059  0.00  0.00           H
ATOM    759  HG3 GLU    50      20.649  31.629  23.522  0.00  0.00           H
ATOM    760  N   MET    51      17.722  29.385  27.190  0.00  0.00           N
ATOM    761  CA  MET    51      16.504  28.843  27.826  0.00  0.00           C
ATOM    762  C   MET    51      15.295  29.804  27.945  0.00  0.00           C
ATOM    763  O   MET    51      14.381  29.517  28.647  0.00  0.00           O
ATOM    764  CB  MET    51      16.853  28.231  29.177  0.00  0.00           C
ATOM    765  CG  MET    51      17.804  27.004  29.199  0.00  0.00           C
ATOM    766  SD  MET    51      17.062  25.483  28.647  0.00  0.00           S
ATOM    767  CE  MET    51      18.395  24.848  27.592  0.00  0.00           C
ATOM    768  H   MET    51      18.065  30.261  27.558  0.00  0.00           H
ATOM    769  HA  MET    51      16.129  28.079  27.145  0.00  0.00           H
ATOM    770  HB2 MET    51      17.245  29.079  29.740  0.00  0.00           H
ATOM    771  HB3 MET    51      15.937  27.921  29.681  0.00  0.00           H
ATOM    772  HG2 MET    51      18.785  27.128  28.740  0.00  0.00           H
ATOM    773  HG3 MET    51      18.050  26.910  30.257  0.00  0.00           H
ATOM    774  HE1 MET    51      18.702  25.690  26.973  0.00  0.00           H
ATOM    775  HE2 MET    51      19.222  24.452  28.182  0.00  0.00           H
ATOM    776  HE3 MET    51      17.968  24.091  26.936  0.00  0.00           H
ATOM    777  N   ASP    52      15.237  30.929  27.188  0.00  0.00           N
ATOM    778  CA  ASP    52      13.978  31.504  26.763  0.00  0.00           C
ATOM    779  C   ASP    52      12.938  30.468  26.276  0.00  0.00           C
ATOM    780  O   ASP    52      13.295  29.428  25.690  0.00  0.00           O
ATOM    781  CB  ASP    52      14.226  32.543  25.661  0.00  0.00           C
ATOM    782  CG  ASP    52      12.948  33.141  25.126  0.00  0.00           C
ATOM    783  OD1 ASP    52      12.477  32.765  24.023  0.00  0.00           O
ATOM    784  OD2 ASP    52      12.340  34.009  25.820  0.00  0.00           O
ATOM    785  H   ASP    52      15.993  31.071  26.533  0.00  0.00           H
ATOM    786  HA  ASP    52      13.500  32.075  27.559  0.00  0.00           H
ATOM    787  HB2 ASP    52      14.826  33.344  26.094  0.00  0.00           H
ATOM    788  HB3 ASP    52      14.778  32.009  24.889  0.00  0.00           H
ATOM    789  N   MET    53      11.694  30.889  26.454  0.00  0.00           N
ATOM    790  CA  MET    53      10.562  30.125  26.007  0.00  0.00           C
ATOM    791  C   MET    53      10.690  29.526  24.636  0.00  0.00           C
ATOM    792  O   MET    53      10.268  28.397  24.412  0.00  0.00           O
ATOM    793  CB  MET    53       9.270  30.931  26.205  0.00  0.00           C
ATOM    794  CG  MET    53       8.023  30.292  25.616  0.00  0.00           C
ATOM    795  SD  MET    53       7.634  28.637  26.214  0.00  0.00           S
ATOM    796  CE  MET    53       5.905  28.596  25.794  0.00  0.00           C
ATOM    797  H   MET    53      11.506  31.769  26.913  0.00  0.00           H
ATOM    798  HA  MET    53      10.357  29.279  26.663  0.00  0.00           H
ATOM    799  HB2 MET    53       9.165  31.123  27.273  0.00  0.00           H
ATOM    800  HB3 MET    53       9.370  31.887  25.691  0.00  0.00           H
ATOM    801  HG2 MET    53       7.205  30.921  25.969  0.00  0.00           H
ATOM    802  HG3 MET    53       8.065  30.266  24.528  0.00  0.00           H
ATOM    803  HE1 MET    53       5.775  28.779  24.728  0.00  0.00           H
ATOM    804  HE2 MET    53       5.537  27.601  26.037  0.00  0.00           H
ATOM    805  HE3 MET    53       5.292  29.298  26.359  0.00  0.00           H
ATOM    806  N   TYR    54      11.366  30.129  23.619  0.00  0.00           N
ATOM    807  CA  TYR    54      11.401  29.816  22.221  0.00  0.00           C
ATOM    808  C   TYR    54      12.812  29.419  21.762  0.00  0.00           C
ATOM    809  O   TYR    54      13.033  29.383  20.552  0.00  0.00           O
ATOM    810  CB  TYR    54      10.855  31.037  21.432  0.00  0.00           C
ATOM    811  CG  TYR    54       9.331  31.208  21.643  0.00  0.00           C
ATOM    812  CD1 TYR    54       8.855  32.065  22.630  0.00  0.00           C
ATOM    813  CD2 TYR    54       8.461  30.351  20.967  0.00  0.00           C
ATOM    814  CE1 TYR    54       7.528  32.171  22.907  0.00  0.00           C
ATOM    815  CE2 TYR    54       7.111  30.395  21.271  0.00  0.00           C
ATOM    816  CZ  TYR    54       6.609  31.310  22.285  0.00  0.00           C
ATOM    817  OH  TYR    54       5.357  31.109  22.734  0.00  0.00           O
ATOM    818  H   TYR    54      11.783  31.026  23.820  0.00  0.00           H
ATOM    819  HA  TYR    54      10.787  28.924  22.093  0.00  0.00           H
ATOM    820  HB2 TYR    54      11.394  31.935  21.733  0.00  0.00           H
ATOM    821  HB3 TYR    54      11.025  30.893  20.365  0.00  0.00           H
ATOM    822  HD1 TYR    54       9.519  32.706  23.192  0.00  0.00           H
ATOM    823  HD2 TYR    54       8.812  29.641  20.233  0.00  0.00           H
ATOM    824  HE1 TYR    54       7.112  32.819  23.666  0.00  0.00           H
ATOM    825  HE2 TYR    54       6.447  29.587  21.004  0.00  0.00           H
ATOM    826  HH  TYR    54       5.366  31.746  23.451  0.00  0.00           H
ATOM    827  N   MET    55      13.723  29.154  22.674  0.00  0.00           N
ATOM    828  CA  MET    55      15.119  28.735  22.603  0.00  0.00           C
ATOM    829  C   MET    55      15.316  27.395  23.336  0.00  0.00           C
ATOM    830  O   MET    55      16.117  26.589  22.841  0.00  0.00           O
ATOM    831  CB  MET    55      16.037  29.771  23.255  0.00  0.00           C
ATOM    832  CG  MET    55      16.205  31.029  22.454  0.00  0.00           C
ATOM    833  SD  MET    55      17.542  32.196  23.034  0.00  0.00           S
ATOM    834  CE  MET    55      16.957  33.674  22.295  0.00  0.00           C
ATOM    835  H   MET    55      13.381  29.129  23.624  0.00  0.00           H
ATOM    836  HA  MET    55      15.419  28.594  21.564  0.00  0.00           H
ATOM    837  HB2 MET    55      15.610  29.948  24.242  0.00  0.00           H
ATOM    838  HB3 MET    55      17.029  29.361  23.440  0.00  0.00           H
ATOM    839  HG2 MET    55      16.544  30.651  21.488  0.00  0.00           H
ATOM    840  HG3 MET    55      15.299  31.593  22.233  0.00  0.00           H
ATOM    841  HE1 MET    55      16.032  34.000  22.771  0.00  0.00           H
ATOM    842  HE2 MET    55      17.747  34.425  22.313  0.00  0.00           H
ATOM    843  HE3 MET    55      16.667  33.530  21.254  0.00  0.00           H
ATOM    844  N   ARG    56      14.652  27.141  24.479  0.00  0.00           N
ATOM    845  CA  ARG    56      14.905  25.998  25.376  0.00  0.00           C
ATOM    846  C   ARG    56      14.642  24.654  24.633  0.00  0.00           C
ATOM    847  O   ARG    56      15.278  23.665  24.967  0.00  0.00           O
ATOM    848  CB  ARG    56      14.072  26.167  26.667  0.00  0.00           C
ATOM    849  CG  ARG    56      12.555  26.340  26.479  0.00  0.00           C
ATOM    850  CD  ARG    56      11.953  26.782  27.766  0.00  0.00           C
ATOM    851  NE  ARG    56      10.583  26.441  27.747  0.00  0.00           N
ATOM    852  CZ  ARG    56       9.637  26.842  28.534  0.00  0.00           C
ATOM    853  NH1 ARG    56       9.829  27.831  29.371  0.00  0.00           N
ATOM    854  NH2 ARG    56       8.506  26.253  28.469  0.00  0.00           N
ATOM    855  H   ARG    56      13.940  27.821  24.704  0.00  0.00           H
ATOM    856  HA  ARG    56      15.947  26.009  25.692  0.00  0.00           H
ATOM    857  HB2 ARG    56      14.253  25.337  27.350  0.00  0.00           H
ATOM    858  HB3 ARG    56      14.386  27.044  27.232  0.00  0.00           H
ATOM    859  HG2 ARG    56      12.368  27.117  25.739  0.00  0.00           H
ATOM    860  HG3 ARG    56      12.126  25.413  26.098  0.00  0.00           H
ATOM    861  HD2 ARG    56      12.410  26.270  28.611  0.00  0.00           H
ATOM    862  HD3 ARG    56      12.154  27.851  27.847  0.00  0.00           H
ATOM    863  HE  ARG    56      10.274  25.721  27.109  0.00  0.00           H
ATOM    864 1HH1 ARG    56      10.754  28.225  29.477  0.00  0.00           H
ATOM    865 2HH1 ARG    56       9.105  28.186  29.980  0.00  0.00           H
ATOM    866 1HH2 ARG    56       8.346  25.636  27.685  0.00  0.00           H
ATOM    867 2HH2 ARG    56       7.780  26.408  29.154  0.00  0.00           H
ATOM    868  N   ARG    57      13.776  24.558  23.658  0.00  0.00           N
ATOM    869  CA  ARG    57      13.605  23.463  22.772  0.00  0.00           C
ATOM    870  C   ARG    57      14.848  22.985  22.037  0.00  0.00           C
ATOM    871  O   ARG    57      14.866  21.795  21.641  0.00  0.00           O
ATOM    872  CB  ARG    57      12.493  23.864  21.712  0.00  0.00           C
ATOM    873  CG  ARG    57      12.171  22.695  20.667  0.00  0.00           C
ATOM    874  CD  ARG    57      11.843  21.316  21.237  0.00  0.00           C
ATOM    875  NE  ARG    57      11.650  20.323  20.216  0.00  0.00           N
ATOM    876  CZ  ARG    57      10.479  19.982  19.667  0.00  0.00           C
ATOM    877  NH1 ARG    57       9.317  20.467  19.950  0.00  0.00           N
ATOM    878  NH2 ARG    57      10.362  19.058  18.859  0.00  0.00           N
ATOM    879  H   ARG    57      13.270  25.423  23.530  0.00  0.00           H
ATOM    880  HA  ARG    57      13.207  22.586  23.281  0.00  0.00           H
ATOM    881  HB2 ARG    57      11.558  24.025  22.249  0.00  0.00           H
ATOM    882  HB3 ARG    57      12.818  24.751  21.169  0.00  0.00           H
ATOM    883  HG2 ARG    57      11.288  22.961  20.086  0.00  0.00           H
ATOM    884  HG3 ARG    57      12.965  22.634  19.923  0.00  0.00           H
ATOM    885  HD2 ARG    57      12.515  20.991  22.031  0.00  0.00           H
ATOM    886  HD3 ARG    57      10.907  21.378  21.791  0.00  0.00           H
ATOM    887  HE  ARG    57      12.485  20.040  19.723  0.00  0.00           H
ATOM    888 1HH1 ARG    57       9.247  21.075  20.753  0.00  0.00           H
ATOM    889 2HH1 ARG    57       8.522  20.097  19.449  0.00  0.00           H
ATOM    890 1HH2 ARG    57      11.103  18.400  18.668  0.00  0.00           H
ATOM    891 2HH2 ARG    57       9.467  18.887  18.425  0.00  0.00           H
ATOM    892  N   LYS    58      15.889  23.774  21.837  0.00  0.00           N
ATOM    893  CA  LYS    58      17.100  23.391  21.003  0.00  0.00           C
ATOM    894  C   LYS    58      17.928  22.370  21.732  0.00  0.00           C
ATOM    895  O   LYS    58      18.692  21.666  21.105  0.00  0.00           O
ATOM    896  CB  LYS    58      17.951  24.630  20.807  0.00  0.00           C
ATOM    897  CG  LYS    58      18.817  24.524  19.543  0.00  0.00           C
ATOM    898  CD  LYS    58      19.521  25.810  19.120  0.00  0.00           C
ATOM    899  CE  LYS    58      20.632  25.619  18.074  0.00  0.00           C
ATOM    900  NZ  LYS    58      21.430  26.852  17.737  0.00  0.00           N
ATOM    901  H   LYS    58      15.791  24.736  22.130  0.00  0.00           H
ATOM    902  HA  LYS    58      16.676  23.012  20.072  0.00  0.00           H
ATOM    903  HB2 LYS    58      17.241  25.455  20.741  0.00  0.00           H
ATOM    904  HB3 LYS    58      18.621  24.772  21.656  0.00  0.00           H
ATOM    905  HG2 LYS    58      19.688  23.902  19.749  0.00  0.00           H
ATOM    906  HG3 LYS    58      18.263  24.198  18.663  0.00  0.00           H
ATOM    907  HD2 LYS    58      18.704  26.422  18.735  0.00  0.00           H
ATOM    908  HD3 LYS    58      20.025  26.348  19.923  0.00  0.00           H
ATOM    909  HE2 LYS    58      21.340  24.855  18.395  0.00  0.00           H
ATOM    910  HE3 LYS    58      20.108  25.222  17.204  0.00  0.00           H
ATOM    911  HZ1 LYS    58      20.908  27.703  17.586  0.00  0.00           H
ATOM    912  HZ2 LYS    58      21.890  27.132  18.591  0.00  0.00           H
ATOM    913  HZ3 LYS    58      22.206  26.770  17.096  0.00  0.00           H
ATOM    914  N   CYS    59      17.730  22.227  23.042  0.00  0.00           N
ATOM    915  CA  CYS    59      18.447  21.289  23.787  0.00  0.00           C
ATOM    916  C   CYS    59      17.709  20.619  24.964  0.00  0.00           C
ATOM    917  O   CYS    59      16.501  20.792  25.186  0.00  0.00           O
ATOM    918  CB  CYS    59      19.701  22.071  24.300  0.00  0.00           C
ATOM    919  SG  CYS    59      21.160  21.037  24.628  0.00  0.00           S
ATOM    920  HN  CYS    59      17.122  22.933  23.431  0.00  0.00           H
ATOM    921  HA  CYS    59      18.813  20.523  23.104  0.00  0.00           H
ATOM    922  HB2 CYS    59      20.051  22.710  23.489  0.00  0.00           H
ATOM    923  HB3 CYS    59      19.513  22.731  25.146  0.00  0.00           H
ATOM    924  N   GLN    60      18.389  19.792  25.718  0.00  0.00           N
ATOM    925  CA  GLN    60      17.915  19.089  26.962  0.00  0.00           C
ATOM    926  C   GLN    60      19.080  18.827  27.959  0.00  0.00           C
ATOM    927  O   GLN    60      18.879  19.103  29.111  0.00  0.00           O
ATOM    928  CB  GLN    60      17.287  17.727  26.512  0.00  0.00           C
ATOM    929  CG  GLN    60      16.176  17.811  25.487  0.00  0.00           C
ATOM    930  CD  GLN    60      15.594  16.452  25.178  0.00  0.00           C
ATOM    931  NE2 GLN    60      16.245  15.543  24.375  0.00  0.00           N
ATOM    932  OE1 GLN    60      14.570  16.080  25.730  0.00  0.00           O
ATOM    933  H   GLN    60      19.393  19.786  25.609  0.00  0.00           H
ATOM    934  HA  GLN    60      17.106  19.627  27.455  0.00  0.00           H
ATOM    935  HB2 GLN    60      18.050  17.081  26.076  0.00  0.00           H
ATOM    936  HB3 GLN    60      16.858  17.328  27.431  0.00  0.00           H
ATOM    937  HG2 GLN    60      15.419  18.533  25.791  0.00  0.00           H
ATOM    938  HG3 GLN    60      16.683  18.046  24.550  0.00  0.00           H
ATOM    939 1HE2 GLN    60      15.921  14.593  24.261  0.00  0.00           H
ATOM    940 2HE2 GLN    60      17.076  15.843  23.886  0.00  0.00           H
ATOM    941  N   GLU    61      20.296  18.459  27.556  0.00  0.00           N
ATOM    942  CA  GLU    61      21.480  18.354  28.400  0.00  0.00           C
ATOM    943  C   GLU    61      21.785  19.540  29.215  0.00  0.00           C
ATOM    944  O   GLU    61      21.966  19.457  30.431  0.00  0.00           O
ATOM    945  CB  GLU    61      22.742  17.897  27.572  0.00  0.00           C
ATOM    946  CG  GLU    61      23.875  17.322  28.459  0.00  0.00           C
ATOM    947  CD  GLU    61      25.139  16.896  27.715  0.00  0.00           C
ATOM    948  OE1 GLU    61      26.090  16.443  28.415  0.00  0.00           O
ATOM    949  OE2 GLU    61      25.272  16.849  26.485  0.00  0.00           O
ATOM    950  H   GLU    61      20.368  18.316  26.559  0.00  0.00           H
ATOM    951  HA  GLU    61      21.290  17.539  29.098  0.00  0.00           H
ATOM    952  HB2 GLU    61      22.394  17.080  26.942  0.00  0.00           H
ATOM    953  HB3 GLU    61      23.149  18.753  27.032  0.00  0.00           H
ATOM    954  HG2 GLU    61      24.194  18.062  29.194  0.00  0.00           H
ATOM    955  HG3 GLU    61      23.437  16.423  28.889  0.00  0.00           H
ATOM    956  N   CYS    62      21.790  20.696  28.525  0.00  0.00           N
ATOM    957  CA  CYS    62      21.932  22.085  29.016  0.00  0.00           C
ATOM    958  C   CYS    62      20.756  22.604  29.957  0.00  0.00           C
ATOM    959  O   CYS    62      20.850  23.709  30.498  0.00  0.00           O
ATOM    960  CB  CYS    62      21.999  22.994  27.731  0.00  0.00           C
ATOM    961  SG  CYS    62      23.193  22.269  26.620  0.00  0.00           S
ATOM    962  HN  CYS    62      21.554  20.698  27.543  0.00  0.00           H
ATOM    963  HA  CYS    62      22.804  22.116  29.669  0.00  0.00           H
ATOM    964  HB2 CYS    62      21.008  23.112  27.295  0.00  0.00           H
ATOM    965  HB3 CYS    62      22.338  23.957  28.111  0.00  0.00           H
ATOM    966  N   ARG    63      19.687  21.823  30.107  0.00  0.00           N
ATOM    967  CA  ARG    63      18.595  22.147  31.026  0.00  0.00           C
ATOM    968  C   ARG    63      18.616  21.156  32.198  0.00  0.00           C
ATOM    969  O   ARG    63      18.603  21.554  33.353  0.00  0.00           O
ATOM    970  CB  ARG    63      17.282  22.164  30.128  0.00  0.00           C
ATOM    971  CG  ARG    63      16.082  22.622  31.019  0.00  0.00           C
ATOM    972  CD  ARG    63      14.904  22.974  30.041  0.00  0.00           C
ATOM    973  NE  ARG    63      13.691  23.465  30.653  0.00  0.00           N
ATOM    974  CZ  ARG    63      12.504  23.408  30.190  0.00  0.00           C
ATOM    975  NH1 ARG    63      12.346  22.949  28.949  0.00  0.00           N
ATOM    976  NH2 ARG    63      11.452  23.690  30.905  0.00  0.00           N
ATOM    977  H   ARG    63      19.643  20.919  29.659  0.00  0.00           H
ATOM    978  HA  ARG    63      18.675  23.157  31.428  0.00  0.00           H
ATOM    979  HB2 ARG    63      17.375  22.896  29.326  0.00  0.00           H
ATOM    980  HB3 ARG    63      17.166  21.238  29.566  0.00  0.00           H
ATOM    981  HG2 ARG    63      15.934  21.781  31.697  0.00  0.00           H
ATOM    982  HG3 ARG    63      16.437  23.516  31.531  0.00  0.00           H
ATOM    983  HD2 ARG    63      15.219  23.688  29.281  0.00  0.00           H
ATOM    984  HD3 ARG    63      14.643  21.994  29.642  0.00  0.00           H
ATOM    985  HE  ARG    63      13.756  23.637  31.646  0.00  0.00           H
ATOM    986 1HH1 ARG    63      13.205  22.671  28.497  0.00  0.00           H
ATOM    987 2HH1 ARG    63      11.391  22.882  28.626  0.00  0.00           H
ATOM    988 1HH2 ARG    63      11.638  23.908  31.874  0.00  0.00           H
ATOM    989 2HH2 ARG    63      10.600  23.287  30.541  0.00  0.00           H
ATOM    990  N   LEU    64      18.785  19.839  31.982  0.00  0.00           N
ATOM    991  CA  LEU    64      18.981  18.866  33.069  0.00  0.00           C
ATOM    992  C   LEU    64      20.249  19.171  33.895  0.00  0.00           C
ATOM    993  O   LEU    64      20.109  19.159  35.135  0.00  0.00           O
ATOM    994  CB  LEU    64      19.023  17.425  32.596  0.00  0.00           C
ATOM    995  CG  LEU    64      19.106  16.248  33.618  0.00  0.00           C
ATOM    996  CD1 LEU    64      17.858  16.191  34.535  0.00  0.00           C
ATOM    997  CD2 LEU    64      19.281  14.812  33.000  0.00  0.00           C
ATOM    998  H   LEU    64      18.894  19.425  31.068  0.00  0.00           H
ATOM    999  HA  LEU    64      18.096  18.966  33.699  0.00  0.00           H
ATOM   1000  HB2 LEU    64      18.127  17.276  31.995  0.00  0.00           H
ATOM   1001  HB3 LEU    64      19.931  17.270  32.013  0.00  0.00           H
ATOM   1002  HG  LEU    64      20.023  16.280  34.207  0.00  0.00           H
ATOM   1003 1HD1 LEU    64      17.002  15.750  34.024  0.00  0.00           H
ATOM   1004 2HD1 LEU    64      18.149  15.561  35.377  0.00  0.00           H
ATOM   1005 3HD1 LEU    64      17.686  17.143  35.038  0.00  0.00           H
ATOM   1006 1HD2 LEU    64      20.041  15.034  32.251  0.00  0.00           H
ATOM   1007 2HD2 LEU    64      19.618  14.099  33.753  0.00  0.00           H
ATOM   1008 3HD2 LEU    64      18.411  14.422  32.473  0.00  0.00           H
ATOM   1009  N   LYS    65      21.368  19.579  33.297  0.00  0.00           N
ATOM   1010  CA  LYS    65      22.488  19.930  34.200  0.00  0.00           C
ATOM   1011  C   LYS    65      22.153  21.158  35.129  0.00  0.00           C
ATOM   1012  O   LYS    65      22.629  21.193  36.268  0.00  0.00           O
ATOM   1013  CB  LYS    65      23.711  20.310  33.342  0.00  0.00           C
ATOM   1014  CG  LYS    65      23.527  21.741  32.716  0.00  0.00           C
ATOM   1015  CD  LYS    65      24.766  22.036  31.774  0.00  0.00           C
ATOM   1016  CE  LYS    65      24.906  23.445  31.246  0.00  0.00           C
ATOM   1017  NZ  LYS    65      25.698  24.356  32.116  0.00  0.00           N
ATOM   1018  H   LYS    65      21.458  19.399  32.307  0.00  0.00           H
ATOM   1019  HA  LYS    65      22.683  19.075  34.846  0.00  0.00           H
ATOM   1020  HB2 LYS    65      24.559  20.337  34.028  0.00  0.00           H
ATOM   1021  HB3 LYS    65      23.893  19.477  32.663  0.00  0.00           H
ATOM   1022  HG2 LYS    65      22.565  21.798  32.206  0.00  0.00           H
ATOM   1023  HG3 LYS    65      23.622  22.506  33.487  0.00  0.00           H
ATOM   1024  HD2 LYS    65      25.603  21.650  32.357  0.00  0.00           H
ATOM   1025  HD3 LYS    65      24.754  21.450  30.856  0.00  0.00           H
ATOM   1026  HE2 LYS    65      25.445  23.354  30.302  0.00  0.00           H
ATOM   1027  HE3 LYS    65      23.927  23.832  30.964  0.00  0.00           H
ATOM   1028  HZ1 LYS    65      26.680  24.121  32.145  0.00  0.00           H
ATOM   1029  HZ2 LYS    65      25.689  25.226  31.603  0.00  0.00           H
ATOM   1030  HZ3 LYS    65      25.462  24.282  33.095  0.00  0.00           H
ATOM   1031  N   LYS    66      21.278  22.081  34.706  0.00  0.00           N
ATOM   1032  CA  LYS    66      20.789  23.139  35.535  0.00  0.00           C
ATOM   1033  C   LYS    66      19.766  22.789  36.675  0.00  0.00           C
ATOM   1034  O   LYS    66      19.733  23.450  37.722  0.00  0.00           O
ATOM   1035  CB  LYS    66      20.271  24.273  34.633  0.00  0.00           C
ATOM   1036  CG  LYS    66      21.535  25.000  33.981  0.00  0.00           C
ATOM   1037  CD  LYS    66      21.127  26.374  33.474  0.00  0.00           C
ATOM   1038  CE  LYS    66      22.337  27.248  32.987  0.00  0.00           C
ATOM   1039  NZ  LYS    66      22.078  28.605  32.591  0.00  0.00           N
ATOM   1040  H   LYS    66      20.929  21.938  33.769  0.00  0.00           H
ATOM   1041  HA  LYS    66      21.609  23.600  36.086  0.00  0.00           H
ATOM   1042  HB2 LYS    66      19.647  23.881  33.830  0.00  0.00           H
ATOM   1043  HB3 LYS    66      19.676  24.921  35.276  0.00  0.00           H
ATOM   1044  HG2 LYS    66      22.187  25.209  34.829  0.00  0.00           H
ATOM   1045  HG3 LYS    66      22.071  24.431  33.222  0.00  0.00           H
ATOM   1046  HD2 LYS    66      20.355  26.124  32.746  0.00  0.00           H
ATOM   1047  HD3 LYS    66      20.589  26.910  34.256  0.00  0.00           H
ATOM   1048  HE2 LYS    66      22.946  27.318  33.889  0.00  0.00           H
ATOM   1049  HE3 LYS    66      22.840  26.658  32.221  0.00  0.00           H
ATOM   1050  HZ1 LYS    66      22.133  28.669  31.585  0.00  0.00           H
ATOM   1051  HZ2 LYS    66      21.182  28.950  32.906  0.00  0.00           H
ATOM   1052  HZ3 LYS    66      22.853  29.185  32.879  0.00  0.00           H
ATOM   1053  N   CYS    67      18.938  21.805  36.332  0.00  0.00           N
ATOM   1054  CA  CYS    67      18.119  21.193  37.292  0.00  0.00           C
ATOM   1055  C   CYS    67      18.976  20.620  38.441  0.00  0.00           C
ATOM   1056  O   CYS    67      18.706  20.744  39.621  0.00  0.00           O
ATOM   1057  CB  CYS    67      17.251  20.137  36.639  0.00  0.00           C
ATOM   1058  SG  CYS    67      16.015  20.875  35.515  0.00  0.00           S
ATOM   1059  H   CYS    67      19.001  21.410  35.404  0.00  0.00           H
ATOM   1060  HA  CYS    67      17.482  21.939  37.766  0.00  0.00           H
ATOM   1061  HB2 CYS    67      17.843  19.389  36.110  0.00  0.00           H
ATOM   1062  HB3 CYS    67      16.631  19.665  37.401  0.00  0.00           H
ATOM   1063  HG  CYS    67      15.391  21.753  36.306  0.00  0.00           H
ATOM   1064  N   LEU    68      20.094  19.942  38.043  0.00  0.00           N
ATOM   1065  CA  LEU    68      21.063  19.369  39.052  0.00  0.00           C
ATOM   1066  C   LEU    68      21.863  20.374  39.874  0.00  0.00           C
ATOM   1067  O   LEU    68      22.095  20.116  41.029  0.00  0.00           O
ATOM   1068  CB  LEU    68      22.017  18.395  38.337  0.00  0.00           C
ATOM   1069  CG  LEU    68      21.312  17.148  37.690  0.00  0.00           C
ATOM   1070  CD1 LEU    68      22.449  16.453  36.940  0.00  0.00           C
ATOM   1071  CD2 LEU    68      20.620  16.294  38.752  0.00  0.00           C
ATOM   1072  H   LEU    68      20.269  19.819  37.056  0.00  0.00           H
ATOM   1073  HA  LEU    68      20.473  18.906  39.844  0.00  0.00           H
ATOM   1074  HB2 LEU    68      22.677  18.897  37.630  0.00  0.00           H
ATOM   1075  HB3 LEU    68      22.748  18.087  39.085  0.00  0.00           H
ATOM   1076  HG  LEU    68      20.619  17.487  36.920  0.00  0.00           H
ATOM   1077 1HD1 LEU    68      23.142  16.021  37.661  0.00  0.00           H
ATOM   1078 2HD1 LEU    68      22.017  15.545  36.518  0.00  0.00           H
ATOM   1079 3HD1 LEU    68      22.947  17.027  36.158  0.00  0.00           H
ATOM   1080 1HD2 LEU    68      21.302  15.909  39.509  0.00  0.00           H
ATOM   1081 2HD2 LEU    68      19.733  16.789  39.147  0.00  0.00           H
ATOM   1082 3HD2 LEU    68      20.247  15.426  38.208  0.00  0.00           H
ATOM   1083  N   ALA    69      22.283  21.523  39.302  0.00  0.00           N
ATOM   1084  CA  ALA    69      22.907  22.677  39.997  0.00  0.00           C
ATOM   1085  C   ALA    69      22.119  23.334  41.132  0.00  0.00           C
ATOM   1086  O   ALA    69      22.599  23.401  42.270  0.00  0.00           O
ATOM   1087  CB  ALA    69      23.558  23.674  39.066  0.00  0.00           C
ATOM   1088  H   ALA    69      22.100  21.622  38.313  0.00  0.00           H
ATOM   1089  HA  ALA    69      23.717  22.154  40.508  0.00  0.00           H
ATOM   1090  HB1 ALA    69      24.257  23.230  38.356  0.00  0.00           H
ATOM   1091  HB2 ALA    69      22.803  24.067  38.387  0.00  0.00           H
ATOM   1092  HB3 ALA    69      23.992  24.520  39.598  0.00  0.00           H
ATOM   1093  N   MET    70      20.857  23.479  40.890  0.00  0.00           N
ATOM   1094  CA  MET    70      19.930  23.803  42.028  0.00  0.00           C
ATOM   1095  C   MET    70      19.543  22.563  42.819  0.00  0.00           C
ATOM   1096  O   MET    70      18.680  22.675  43.741  0.00  0.00           O
ATOM   1097  CB  MET    70      18.688  24.497  41.403  0.00  0.00           C
ATOM   1098  CG  MET    70      19.202  25.773  40.767  0.00  0.00           C
ATOM   1099  SD  MET    70      20.104  27.045  41.759  0.00  0.00           S
ATOM   1100  CE  MET    70      20.607  28.103  40.385  0.00  0.00           C
ATOM   1101  H   MET    70      20.466  23.264  39.984  0.00  0.00           H
ATOM   1102  HA  MET    70      20.440  24.488  42.705  0.00  0.00           H
ATOM   1103  HB2 MET    70      18.408  23.813  40.603  0.00  0.00           H
ATOM   1104  HB3 MET    70      17.889  24.658  42.127  0.00  0.00           H
ATOM   1105  HG2 MET    70      19.874  25.573  39.932  0.00  0.00           H
ATOM   1106  HG3 MET    70      18.316  26.304  40.422  0.00  0.00           H
ATOM   1107  HE1 MET    70      19.824  28.283  39.647  0.00  0.00           H
ATOM   1108  HE2 MET    70      20.947  29.038  40.833  0.00  0.00           H
ATOM   1109  HE3 MET    70      21.506  27.685  39.935  0.00  0.00           H
ATOM   1110  N   GLY    71      19.985  21.273  42.560  0.00  0.00           N
ATOM   1111  CA  GLY    71      19.676  20.117  43.356  0.00  0.00           C
ATOM   1112  C   GLY    71      18.247  19.558  43.367  0.00  0.00           C
ATOM   1113  O   GLY    71      17.837  18.937  44.325  0.00  0.00           O
ATOM   1114  H   GLY    71      20.719  21.118  41.883  0.00  0.00           H
ATOM   1115  HA2 GLY    71      20.351  19.346  42.986  0.00  0.00           H
ATOM   1116  HA3 GLY    71      19.860  20.365  44.402  0.00  0.00           H
ATOM   1117  N   MET    72      17.511  19.825  42.323  0.00  0.00           N
ATOM   1118  CA  MET    72      16.248  19.026  42.079  0.00  0.00           C
ATOM   1119  C   MET    72      16.539  17.516  42.218  0.00  0.00           C
ATOM   1120  O   MET    72      17.357  16.942  41.453  0.00  0.00           O
ATOM   1121  CB  MET    72      15.666  19.298  40.742  0.00  0.00           C
ATOM   1122  CG  MET    72      15.170  20.747  40.498  0.00  0.00           C
ATOM   1123  SD  MET    72      14.384  20.974  38.933  0.00  0.00           S
ATOM   1124  CE  MET    72      12.755  20.253  39.402  0.00  0.00           C
ATOM   1125  H   MET    72      17.849  20.535  41.687  0.00  0.00           H
ATOM   1126  HA  MET    72      15.380  19.240  42.704  0.00  0.00           H
ATOM   1127  HB2 MET    72      16.425  19.014  40.013  0.00  0.00           H
ATOM   1128  HB3 MET    72      14.773  18.691  40.593  0.00  0.00           H
ATOM   1129  HG2 MET    72      14.494  21.038  41.302  0.00  0.00           H
ATOM   1130  HG3 MET    72      15.973  21.483  40.509  0.00  0.00           H
ATOM   1131  HE1 MET    72      12.386  20.760  40.292  0.00  0.00           H
ATOM   1132  HE2 MET    72      12.100  20.351  38.536  0.00  0.00           H
ATOM   1133  HE3 MET    72      12.892  19.199  39.646  0.00  0.00           H
ATOM   1134  N   ARG    73      15.728  16.860  43.000  0.00  0.00           N
ATOM   1135  CA  ARG    73      15.904  15.444  43.433  0.00  0.00           C
ATOM   1136  C   ARG    73      15.099  14.394  42.720  0.00  0.00           C
ATOM   1137  O   ARG    73      13.838  14.493  42.719  0.00  0.00           O
ATOM   1138  CB  ARG    73      15.622  15.506  44.910  0.00  0.00           C
ATOM   1139  CG  ARG    73      16.140  14.306  45.711  0.00  0.00           C
ATOM   1140  CD  ARG    73      16.096  14.496  47.267  0.00  0.00           C
ATOM   1141  NE  ARG    73      17.007  15.576  47.788  0.00  0.00           N
ATOM   1142  CZ  ARG    73      16.761  16.367  48.810  0.00  0.00           C
ATOM   1143  NH1 ARG    73      17.660  17.224  49.141  0.00  0.00           N
ATOM   1144  NH2 ARG    73      15.659  16.300  49.510  0.00  0.00           N
ATOM   1145  H   ARG    73      14.918  17.329  43.379  0.00  0.00           H
ATOM   1146  HA  ARG    73      16.962  15.188  43.481  0.00  0.00           H
ATOM   1147  HB2 ARG    73      16.085  16.388  45.350  0.00  0.00           H
ATOM   1148  HB3 ARG    73      14.552  15.633  45.075  0.00  0.00           H
ATOM   1149  HG2 ARG    73      15.573  13.474  45.293  0.00  0.00           H
ATOM   1150  HG3 ARG    73      17.210  14.126  45.611  0.00  0.00           H
ATOM   1151  HD2 ARG    73      15.091  14.720  47.625  0.00  0.00           H
ATOM   1152  HD3 ARG    73      16.329  13.494  47.626  0.00  0.00           H
ATOM   1153  HE  ARG    73      17.915  15.731  47.377  0.00  0.00           H
ATOM   1154 1HH1 ARG    73      18.532  17.120  48.642  0.00  0.00           H
ATOM   1155 2HH1 ARG    73      17.555  17.778  49.979  0.00  0.00           H
ATOM   1156 1HH2 ARG    73      14.906  15.666  49.284  0.00  0.00           H
ATOM   1157 2HH2 ARG    73      15.558  16.987  50.244  0.00  0.00           H
ATOM   1158  N   PRO    74      15.800  13.439  42.068  0.00  0.00           N
ATOM   1159  CA  PRO    74      15.151  12.271  41.468  0.00  0.00           C
ATOM   1160  C   PRO    74      14.174  11.548  42.364  0.00  0.00           C
ATOM   1161  O   PRO    74      13.032  11.396  41.967  0.00  0.00           O
ATOM   1162  CB  PRO    74      16.457  11.429  40.994  0.00  0.00           C
ATOM   1163  CG  PRO    74      17.441  12.520  40.601  0.00  0.00           C
ATOM   1164  CD  PRO    74      17.151  13.571  41.687  0.00  0.00           C
ATOM   1165  HA  PRO    74      14.671  12.533  40.525  0.00  0.00           H
ATOM   1166  HB2 PRO    74      16.897  10.816  41.781  0.00  0.00           H
ATOM   1167  HB3 PRO    74      16.249  10.885  40.073  0.00  0.00           H
ATOM   1168  HG2 PRO    74      18.454  12.123  40.659  0.00  0.00           H
ATOM   1169  HG3 PRO    74      17.205  12.887  39.603  0.00  0.00           H
ATOM   1170  HD2 PRO    74      17.793  13.191  42.481  0.00  0.00           H
ATOM   1171  HD3 PRO    74      17.500  14.570  41.426  0.00  0.00           H
ATOM   1172  N   GLU    75      14.504  11.286  43.611  0.00  0.00           N
ATOM   1173  CA  GLU    75      13.673  10.493  44.530  0.00  0.00           C
ATOM   1174  C   GLU    75      12.313  11.231  44.889  0.00  0.00           C
ATOM   1175  O   GLU    75      11.434  10.562  45.456  0.00  0.00           O
ATOM   1176  CB  GLU    75      14.536  10.200  45.746  0.00  0.00           C
ATOM   1177  CG  GLU    75      15.551   9.107  45.490  0.00  0.00           C
ATOM   1178  CD  GLU    75      16.575   8.914  46.611  0.00  0.00           C
ATOM   1179  OE1 GLU    75      16.298   8.363  47.669  0.00  0.00           O
ATOM   1180  OE2 GLU    75      17.698   9.433  46.481  0.00  0.00           O
ATOM   1181  H   GLU    75      15.478  11.371  43.863  0.00  0.00           H
ATOM   1182  HA  GLU    75      13.341   9.537  44.126  0.00  0.00           H
ATOM   1183  HB2 GLU    75      15.034  11.125  46.037  0.00  0.00           H
ATOM   1184  HB3 GLU    75      13.861   9.888  46.543  0.00  0.00           H
ATOM   1185  HG2 GLU    75      15.042   8.148  45.375  0.00  0.00           H
ATOM   1186  HG3 GLU    75      16.075   9.328  44.560  0.00  0.00           H
ATOM   1187  N   CYS    76      12.236  12.563  44.618  0.00  0.00           N
ATOM   1188  CA  CYS    76      11.048  13.343  45.047  0.00  0.00           C
ATOM   1189  C   CYS    76      10.035  13.358  43.951  0.00  0.00           C
ATOM   1190  O   CYS    76       8.893  13.709  44.213  0.00  0.00           O
ATOM   1191  CB  CYS    76      11.633  14.749  45.356  0.00  0.00           C
ATOM   1192  SG  CYS    76      12.645  14.599  46.825  0.00  0.00           S
ATOM   1193  H   CYS    76      12.999  13.118  44.258  0.00  0.00           H
ATOM   1194  HA  CYS    76      10.623  12.918  45.955  0.00  0.00           H
ATOM   1195  HB2 CYS    76      12.288  15.026  44.530  0.00  0.00           H
ATOM   1196  HB3 CYS    76      10.817  15.451  45.527  0.00  0.00           H
ATOM   1197  HG  CYS    76      12.270  15.690  47.499  0.00  0.00           H
ATOM   1198  N   VAL    77      10.377  12.926  42.739  0.00  0.00           N
ATOM   1199  CA  VAL    77       9.319  12.419  41.858  0.00  0.00           C
ATOM   1200  C   VAL    77       8.752  11.112  42.425  0.00  0.00           C
ATOM   1201  O   VAL    77       9.590  10.249  42.795  0.00  0.00           O
ATOM   1202  CB  VAL    77       9.888  12.199  40.405  0.00  0.00           C
ATOM   1203  CG1 VAL    77       8.758  11.650  39.557  0.00  0.00           C
ATOM   1204  CG2 VAL    77      10.476  13.481  39.790  0.00  0.00           C
ATOM   1205  H   VAL    77      11.318  12.608  42.558  0.00  0.00           H
ATOM   1206  HA  VAL    77       8.525  13.163  41.793  0.00  0.00           H
ATOM   1207  HB  VAL    77      10.610  11.383  40.430  0.00  0.00           H
ATOM   1208 1HG1 VAL    77       8.447  10.625  39.761  0.00  0.00           H
ATOM   1209 2HG1 VAL    77       7.915  12.340  39.610  0.00  0.00           H
ATOM   1210 3HG1 VAL    77       9.030  11.714  38.504  0.00  0.00           H
ATOM   1211 1HG2 VAL    77       9.712  14.251  39.674  0.00  0.00           H
ATOM   1212 2HG2 VAL    77      11.228  13.911  40.452  0.00  0.00           H
ATOM   1213 3HG2 VAL    77      10.817  13.192  38.796  0.00  0.00           H
ATOM   1214  N   VAL    78       7.474  10.741  42.315  0.00  0.00           N
ATOM   1215  CA  VAL    78       6.857   9.504  42.897  0.00  0.00           C
ATOM   1216  C   VAL    78       7.401   9.242  44.346  0.00  0.00           C
ATOM   1217  O   VAL    78       7.867   8.127  44.604  0.00  0.00           O
ATOM   1218  CB  VAL    78       6.811   8.273  41.941  0.00  0.00           C
ATOM   1219  CG1 VAL    78       6.048   8.622  40.694  0.00  0.00           C
ATOM   1220  CG2 VAL    78       8.125   7.714  41.385  0.00  0.00           C
ATOM   1221  H   VAL    78       6.796  11.299  41.818  0.00  0.00           H
ATOM   1222  HA  VAL    78       5.822   9.813  43.039  0.00  0.00           H
ATOM   1223  HB  VAL    78       6.221   7.447  42.338  0.00  0.00           H
ATOM   1224 1HG1 VAL    78       5.009   8.702  41.012  0.00  0.00           H
ATOM   1225 2HG1 VAL    78       6.518   9.536  40.330  0.00  0.00           H
ATOM   1226 3HG1 VAL    78       6.144   7.900  39.884  0.00  0.00           H
ATOM   1227 1HG2 VAL    78       7.873   6.884  40.723  0.00  0.00           H
ATOM   1228 2HG2 VAL    78       8.746   8.407  40.818  0.00  0.00           H
ATOM   1229 3HG2 VAL    78       8.764   7.397  42.208  0.00  0.00           H
ATOM   1230  N   PRO    79       7.379  10.209  45.231  0.00  0.00           N
ATOM   1231  CA  PRO    79       7.913  10.105  46.611  0.00  0.00           C
ATOM   1232  C   PRO    79       7.397   8.917  47.415  0.00  0.00           C
ATOM   1233  O   PRO    79       6.287   8.386  47.158  0.00  0.00           O
ATOM   1234  CB  PRO    79       7.510  11.451  47.270  0.00  0.00           C
ATOM   1235  CG  PRO    79       6.304  11.901  46.445  0.00  0.00           C
ATOM   1236  CD  PRO    79       6.644  11.453  45.083  0.00  0.00           C
ATOM   1237  HA  PRO    79       9.000  10.148  46.523  0.00  0.00           H
ATOM   1238  HB2 PRO    79       7.165  11.375  48.301  0.00  0.00           H
ATOM   1239  HB3 PRO    79       8.335  12.157  47.180  0.00  0.00           H
ATOM   1240  HG2 PRO    79       5.384  11.431  46.792  0.00  0.00           H
ATOM   1241  HG3 PRO    79       6.219  12.986  46.396  0.00  0.00           H
ATOM   1242  HD2 PRO    79       5.736  11.146  44.565  0.00  0.00           H
ATOM   1243  HD3 PRO    79       7.189  12.158  44.457  0.00  0.00           H
ATOM   1244  N   GLU    80       8.230   8.381  48.346  0.00  0.00           N
ATOM   1245  CA  GLU    80       7.759   7.294  49.270  0.00  0.00           C
ATOM   1246  C   GLU    80       8.362   7.413  50.643  0.00  0.00           C
ATOM   1247  O   GLU    80       7.983   6.578  51.512  0.00  0.00           O
ATOM   1248  CB  GLU    80       8.074   5.862  48.639  0.00  0.00           C
ATOM   1249  CG  GLU    80       9.572   5.616  48.525  0.00  0.00           C
ATOM   1250  CD  GLU    80       9.796   4.273  47.820  0.00  0.00           C
ATOM   1251  OE1 GLU    80       8.968   3.367  48.022  0.00  0.00           O
ATOM   1252  OE2 GLU    80      10.741   4.187  47.009  0.00  0.00           O
ATOM   1253  H   GLU    80       9.163   8.760  48.423  0.00  0.00           H
ATOM   1254  HA  GLU    80       6.674   7.383  49.310  0.00  0.00           H
ATOM   1255  HB2 GLU    80       7.648   5.041  49.216  0.00  0.00           H
ATOM   1256  HB3 GLU    80       7.641   5.858  47.639  0.00  0.00           H
ATOM   1257  HG2 GLU    80      10.024   6.472  48.024  0.00  0.00           H
ATOM   1258  HG3 GLU    80      10.051   5.504  49.498  0.00  0.00           H
ATOM   1259  N   ASN    81       9.348   8.290  50.840  0.00  0.00           N
ATOM   1260  CA  ASN    81      10.141   8.404  52.065  0.00  0.00           C
ATOM   1261  C   ASN    81      10.754   9.811  52.321  0.00  0.00           C
ATOM   1262  O   ASN    81      11.523  10.218  51.436  0.00  0.00           O
ATOM   1263  CB  ASN    81      11.268   7.376  51.835  0.00  0.00           C
ATOM   1264  CG  ASN    81      11.969   7.088  53.194  0.00  0.00           C
ATOM   1265  ND2 ASN    81      12.793   6.138  53.194  0.00  0.00           N
ATOM   1266  OD1 ASN    81      11.861   7.808  54.163  0.00  0.00           O
ATOM   1267  H   ASN    81       9.609   8.840  50.035  0.00  0.00           H
ATOM   1268  HA  ASN    81       9.494   8.187  52.915  0.00  0.00           H
ATOM   1269  HB2 ASN    81      10.835   6.411  51.570  0.00  0.00           H
ATOM   1270  HB3 ASN    81      11.920   7.860  51.108  0.00  0.00           H
ATOM   1271 1HD2 ASN    81      13.246   5.813  54.037  0.00  0.00           H
ATOM   1272 2HD2 ASN    81      12.987   5.664  52.324  0.00  0.00           H
ATOM   1273  N   GLN    82      10.481  10.393  53.454  0.00  0.00           N
ATOM   1274  CA  GLN    82      11.026  11.686  53.838  0.00  0.00           C
ATOM   1275  C   GLN    82      12.552  11.808  53.751  0.00  0.00           C
ATOM   1276  O   GLN    82      13.008  12.907  53.599  0.00  0.00           O
ATOM   1277  CB  GLN    82      10.554  12.077  55.212  0.00  0.00           C
ATOM   1278  CG  GLN    82       9.008  12.084  55.241  0.00  0.00           C
ATOM   1279  CD  GLN    82       8.463  12.957  56.398  0.00  0.00           C
ATOM   1280  NE2 GLN    82       8.937  12.627  57.611  0.00  0.00           N
ATOM   1281  OE1 GLN    82       7.616  13.823  56.190  0.00  0.00           O
ATOM   1282  H   GLN    82       9.636  10.064  53.898  0.00  0.00           H
ATOM   1283  HA  GLN    82      10.604  12.354  53.088  0.00  0.00           H
ATOM   1284  HB2 GLN    82      11.027  11.478  55.991  0.00  0.00           H
ATOM   1285  HB3 GLN    82      10.831  13.103  55.454  0.00  0.00           H
ATOM   1286  HG2 GLN    82       8.769  12.557  54.288  0.00  0.00           H
ATOM   1287  HG3 GLN    82       8.731  11.034  55.336  0.00  0.00           H
ATOM   1288 1HE2 GLN    82       8.427  13.018  58.390  0.00  0.00           H
ATOM   1289 2HE2 GLN    82       9.521  11.815  57.751  0.00  0.00           H
ATOM   1290  N   CYS    83      13.306  10.705  53.773  0.00  0.00           N
ATOM   1291  CA  CYS    83      14.747  10.687  53.536  0.00  0.00           C
ATOM   1292  C   CYS    83      15.087  11.240  52.184  0.00  0.00           C
ATOM   1293  O   CYS    83      16.268  11.371  51.889  0.00  0.00           O
ATOM   1294  CB  CYS    83      15.245   9.249  53.792  0.00  0.00           C
ATOM   1295  SG  CYS    83      14.828   8.776  55.507  0.00  0.00           S
ATOM   1296  H   CYS    83      12.898   9.815  54.022  0.00  0.00           H
ATOM   1297  HA  CYS    83      15.250  11.255  54.318  0.00  0.00           H
ATOM   1298  HB2 CYS    83      14.722   8.594  53.095  0.00  0.00           H
ATOM   1299  HB3 CYS    83      16.333   9.235  53.713  0.00  0.00           H
ATOM   1300  HG  CYS    83      15.030   7.467  55.340  0.00  0.00           H
ATOM   1301  N   ALA    84      14.188  11.637  51.296  0.00  0.00           N
ATOM   1302  CA  ALA    84      14.274  12.464  50.134  0.00  0.00           C
ATOM   1303  C   ALA    84      13.135  13.580  50.152  0.00  0.00           C
ATOM   1304  O   ALA    84      13.461  14.797  49.922  0.00  0.00           O
ATOM   1305  CB  ALA    84      14.253  11.598  48.851  0.00  0.00           C
ATOM   1306  H   ALA    84      13.305  11.148  51.336  0.00  0.00           H
ATOM   1307  HA  ALA    84      15.236  12.973  50.111  0.00  0.00           H
ATOM   1308  HB1 ALA    84      14.599  12.097  47.946  0.00  0.00           H
ATOM   1309  HB2 ALA    84      14.890  10.729  49.023  0.00  0.00           H
ATOM   1310  HB3 ALA    84      13.283  11.111  48.749  0.00  0.00           H
ATOM   1311  N   MET    85      11.913  13.167  50.465  0.00  0.00           N
ATOM   1312  CA  MET    85      10.713  14.032  50.433  0.00  0.00           C
ATOM   1313  C   MET    85      10.613  15.172  51.544  0.00  0.00           C
ATOM   1314  O   MET    85       9.725  16.057  51.400  0.00  0.00           O
ATOM   1315  CB  MET    85       9.513  13.132  50.468  0.00  0.00           C
ATOM   1316  CG  MET    85       8.237  13.868  50.063  0.00  0.00           C
ATOM   1317  SD  MET    85       8.336  14.614  48.358  0.00  0.00           S
ATOM   1318  CE  MET    85       6.727  15.401  48.444  0.00  0.00           C
ATOM   1319  H   MET    85      11.796  12.202  50.734  0.00  0.00           H
ATOM   1320  HA  MET    85      10.755  14.543  49.472  0.00  0.00           H
ATOM   1321  HB2 MET    85       9.547  12.328  49.732  0.00  0.00           H
ATOM   1322  HB3 MET    85       9.241  12.738  51.447  0.00  0.00           H
ATOM   1323  HG2 MET    85       7.461  13.107  49.986  0.00  0.00           H
ATOM   1324  HG3 MET    85       7.861  14.583  50.794  0.00  0.00           H
ATOM   1325  HE1 MET    85       6.917  16.230  49.125  0.00  0.00           H
ATOM   1326  HE2 MET    85       6.444  15.730  47.444  0.00  0.00           H
ATOM   1327  HE3 MET    85       5.820  14.911  48.799  0.00  0.00           H
ATOM   1328  N   LYS    86      11.593  15.195  52.546  0.00  0.00           N
ATOM   1329  CA  LYS    86      11.725  16.268  53.604  0.00  0.00           C
ATOM   1330  C   LYS    86      13.210  16.490  54.002  0.00  0.00           C
ATOM   1331  O   LYS    86      13.468  16.340  55.243  0.00  0.00           O
ATOM   1332  CB  LYS    86      10.777  16.023  54.748  0.00  0.00           C
ATOM   1333  CG  LYS    86      10.461  17.266  55.588  0.00  0.00           C
ATOM   1334  CD  LYS    86       9.351  16.860  56.612  0.00  0.00           C
ATOM   1335  CE  LYS    86       8.792  18.158  57.265  0.00  0.00           C
ATOM   1336  NZ  LYS    86       7.892  17.701  58.342  0.00  0.00           N
ATOM   1337  H   LYS    86      12.374  14.563  52.441  0.00  0.00           H
ATOM   1338  HA  LYS    86      11.447  17.153  53.031  0.00  0.00           H
ATOM   1339  HB2 LYS    86       9.885  15.612  54.273  0.00  0.00           H
ATOM   1340  HB3 LYS    86      11.147  15.208  55.369  0.00  0.00           H
ATOM   1341  HG2 LYS    86      11.368  17.653  56.055  0.00  0.00           H
ATOM   1342  HG3 LYS    86       9.978  17.996  54.940  0.00  0.00           H
ATOM   1343  HD2 LYS    86       8.530  16.361  56.098  0.00  0.00           H
ATOM   1344  HD3 LYS    86       9.822  16.130  57.272  0.00  0.00           H
ATOM   1345  HE2 LYS    86       9.633  18.711  57.681  0.00  0.00           H
ATOM   1346  HE3 LYS    86       8.308  18.659  56.426  0.00  0.00           H
ATOM   1347  HZ1 LYS    86       8.430  17.310  59.101  0.00  0.00           H
ATOM   1348  HZ2 LYS    86       7.331  18.487  58.641  0.00  0.00           H
ATOM   1349  HZ3 LYS    86       7.197  16.978  58.215  0.00  0.00           H
ATOM   1350  N   ARG    87      14.095  16.722  53.133  0.00  0.00           N
ATOM   1351  CA  ARG    87      15.545  16.961  53.279  0.00  0.00           C
ATOM   1352  C   ARG    87      15.980  18.212  52.466  0.00  0.00           C
ATOM   1353  O   ARG    87      16.551  18.025  51.378  0.00  0.00           O
ATOM   1354  CB  ARG    87      16.507  15.774  53.049  0.00  0.00           C
ATOM   1355  CG  ARG    87      16.255  14.477  53.871  0.00  0.00           C
ATOM   1356  CD  ARG    87      16.617  14.655  55.328  0.00  0.00           C
ATOM   1357  NE  ARG    87      16.295  13.449  56.217  0.00  0.00           N
ATOM   1358  CZ  ARG    87      15.312  13.327  57.091  0.00  0.00           C
ATOM   1359  NH1 ARG    87      14.353  14.185  57.193  0.00  0.00           N
ATOM   1360  NH2 ARG    87      15.315  12.358  57.921  0.00  0.00           N
ATOM   1361  OXT ARG    87      15.612  19.314  52.895  0.00  0.00           O
ATOM   1362  H   ARG    87      13.753  16.777  52.184  0.00  0.00           H
ATOM   1363  HA  ARG    87      15.724  17.179  54.333  0.00  0.00           H
ATOM   1364  HB2 ARG    87      16.571  15.551  51.984  0.00  0.00           H
ATOM   1365  HB3 ARG    87      17.554  15.992  53.258  0.00  0.00           H
ATOM   1366  HG2 ARG    87      15.211  14.166  53.887  0.00  0.00           H
ATOM   1367  HG3 ARG    87      16.814  13.650  53.432  0.00  0.00           H
ATOM   1368  HD2 ARG    87      17.597  15.100  55.506  0.00  0.00           H
ATOM   1369  HD3 ARG    87      15.934  15.410  55.719  0.00  0.00           H
ATOM   1370  HE  ARG    87      16.894  12.642  56.127  0.00  0.00           H
ATOM   1371 1HH1 ARG    87      14.387  14.937  56.521  0.00  0.00           H
ATOM   1372 2HH1 ARG    87      13.513  13.915  57.685  0.00  0.00           H
ATOM   1373 1HH2 ARG    87      16.075  11.692  57.909  0.00  0.00           H
ATOM   1374 2HH2 ARG    87      14.423  12.237  58.379  0.00  0.00           H
ATOM   1375  ZN  ZN     88      11.831  26.697  34.048  0.00  0.00           Z
ATOM   1376  ZN  ZN     89      22.811  22.129  24.722  0.00  0.00           Z
END
