# Supplementary material for: The Molecular Basis of Conformational Instability of the Ecdysone Receptor DNA Binding Domain Studied by In Silico and In Vitro Experiments
Source: PLoS One. 2014 Jan 23;9(1):e86052. doi: 10.1371/journal.pone.0086052 (PMC3900457; doi:10.1371/journal.pone.0086052)
Supplement: Supporting Information S1 — Supplemental files (.pdb files) contained in the compressed directory file S1 include structures of the EcRDBDWT, its mutants and the UspDBD. All.pdb files can be visualized with Open Pymol. The optimized structures of the EcRDBDWT, its mutants and the UspDBD are named respectively: EcRDBD_WT.pdb, EcRDBD_[mutant].pdb and UspDBD.pdb. The DBD structures obtained after 10 ns of MD simulation are named respectively: EcRDBD_WT_10ns.pdb, EcRDBD_[mutant]_10ns.pdb and UspDBD_10ns.pdb. (ZIP) [file pone.0086052.s002.zip › Supporting_Information_S1/EcRDBD_WT.pdb]

ATOM      1  N   ARG     1       9.950  44.618  45.965  0.00  0.00           N
ATOM      2  CA  ARG     1      11.294  44.173  45.470  0.00  0.00           C
ATOM      3  C   ARG     1      11.168  42.916  44.607  0.00  0.00           C
ATOM      4  O   ARG     1      11.671  42.912  43.482  0.00  0.00           O
ATOM      5  CB  ARG     1      12.296  43.941  46.620  0.00  0.00           C
ATOM      6  CG  ARG     1      13.440  42.937  46.323  0.00  0.00           C
ATOM      7  CD  ARG     1      14.811  43.582  46.163  0.00  0.00           C
ATOM      8  NE  ARG     1      15.030  44.049  45.532  0.00  0.00           N
ATOM      9  CZ  ARG     1      16.333  43.893  45.233  0.00  0.00           C
ATOM     10  NH1 ARG     1      17.097  43.114  45.978  0.00  0.00           N
ATOM     11  NH2 ARG     1      16.849  44.528  44.177  0.00  0.00           N
ATOM     12  HA  ARG     1      11.696  44.939  44.807  0.00  0.00           H
ATOM     13 2HB  ARG     1      12.721  44.916  46.857  0.00  0.00           H
ATOM     14 3HB  ARG     1      11.711  43.585  47.468  0.00  0.00           H
ATOM     15 2HG  ARG     1      13.467  42.228  47.150  0.00  0.00           H
ATOM     16 3HG  ARG     1      13.176  42.413  45.404  0.00  0.00           H
ATOM     17 2HD  ARG     1      14.903  44.166  47.079  0.00  0.00           H
ATOM     18 3HD  ARG     1      15.481  42.724  46.211  0.00  0.00           H
ATOM     19  HE  ARG     1      14.483  44.693  44.980  0.00  0.00           H
ATOM     20 1HH1 ARG     1      16.700  42.635  46.774  0.00  0.00           H
ATOM     21 2HH1 ARG     1      18.074  43.001  45.748  0.00  0.00           H
ATOM     22 1HH2 ARG     1      16.259  45.120  43.610  0.00  0.00           H
ATOM     23 2HH2 ARG     1      17.826  44.413  43.950  0.00  0.00           H
ATOM     24  H1  ARG     1       9.265  43.937  45.669  0.00  0.00           H
ATOM     25  H2  ARG     1       9.767  45.491  45.491  0.00  0.00           H
ATOM     26  H3  ARG     1      10.016  44.595  46.973  0.00  0.00           H
ATOM     27  N   VAL     2      10.550  41.850  45.146  0.00  0.00           N
ATOM     28  CA  VAL     2      10.226  40.661  44.337  0.00  0.00           C
ATOM     29  C   VAL     2       8.991  40.961  43.492  0.00  0.00           C
ATOM     30  O   VAL     2       7.836  40.909  43.949  0.00  0.00           O
ATOM     31  CB  VAL     2      10.030  39.362  45.150  0.00  0.00           C
ATOM     32  CG1 VAL     2       9.405  38.260  44.264  0.00  0.00           C
ATOM     33  CG2 VAL     2      11.365  38.882  45.703  0.00  0.00           C
ATOM     34  H   VAL     2      10.361  41.820  46.138  0.00  0.00           H
ATOM     35  HA  VAL     2      11.025  40.501  43.613  0.00  0.00           H
ATOM     36  HB  VAL     2       9.371  39.567  45.994  0.00  0.00           H
ATOM     37 1HG1 VAL     2      10.064  38.054  43.420  0.00  0.00           H
ATOM     38 2HG1 VAL     2       9.274  37.352  44.852  0.00  0.00           H
ATOM     39 3HG1 VAL     2       8.436  38.596  43.894  0.00  0.00           H
ATOM     40 1HG2 VAL     2      11.787  39.649  46.352  0.00  0.00           H
ATOM     41 2HG2 VAL     2      11.214  37.966  46.274  0.00  0.00           H
ATOM     42 3HG2 VAL     2      12.051  38.687  44.879  0.00  0.00           H
ATOM     43  N   GLN     3       9.261  41.277  42.232  0.00  0.00           N
ATOM     44  CA  GLN     3       8.223  41.607  41.273  0.00  0.00           C
ATOM     45  C   GLN     3       7.695  40.358  40.554  0.00  0.00           C
ATOM     46  O   GLN     3       6.546  40.353  40.112  0.00  0.00           O
ATOM     47  CB  GLN     3       8.776  42.614  40.256  0.00  0.00           C
ATOM     48  CG  GLN     3       9.113  44.010  40.870  0.00  0.00           C
ATOM     49  CD  GLN     3       9.138  45.104  39.833  0.00  0.00           C
ATOM     50  NE2 GLN     3       8.219  45.030  38.929  0.00  0.00           N
ATOM     51  OE1 GLN     3       9.975  46.017  39.862  0.00  0.00           O
ATOM     52  H   GLN     3      10.224  41.326  41.931  0.00  0.00           H
ATOM     53  HA  GLN     3       7.368  42.056  41.778  0.00  0.00           H
ATOM     54 2HB  GLN     3       9.678  42.179  39.827  0.00  0.00           H
ATOM     55 3HB  GLN     3       8.024  42.732  39.476  0.00  0.00           H
ATOM     56 2HG  GLN     3       8.349  44.249  41.610  0.00  0.00           H
ATOM     57 3HG  GLN     3      10.088  43.968  41.356  0.00  0.00           H
ATOM     58 1HE2 GLN     3       8.173  45.729  38.201  0.00  0.00           H
ATOM     59 2HE2 GLN     3       7.550  44.274  38.954  0.00  0.00           H
ATOM     60  N   GLU     4       8.546  39.331  40.439  0.00  0.00           N
ATOM     61  CA  GLU     4       8.223  38.066  39.750  0.00  0.00           C
ATOM     62  C   GLU     4       9.047  36.961  40.421  0.00  0.00           C
ATOM     63  O   GLU     4      10.278  37.080  40.572  0.00  0.00           O
ATOM     64  CB  GLU     4       8.600  38.185  38.243  0.00  0.00           C
ATOM     65  CG  GLU     4       8.110  37.086  37.286  0.00  0.00           C
ATOM     66  CD  GLU     4       8.948  36.938  35.981  0.00  0.00           C
ATOM     67  OE1 GLU     4       8.831  35.847  35.338  0.00  0.00           O
ATOM     68  OE2 GLU     4       9.732  37.867  35.572  0.00  0.00           O
ATOM     69  H   GLU     4       9.462  39.430  40.853  0.00  0.00           H
ATOM     70  HA  GLU     4       7.156  37.855  39.827  0.00  0.00           H
ATOM     71 2HB  GLU     4       8.199  39.148  37.926  0.00  0.00           H
ATOM     72 3HB  GLU     4       9.689  38.222  38.226  0.00  0.00           H
ATOM     73 2HG  GLU     4       8.143  36.152  37.847  0.00  0.00           H
ATOM     74 3HG  GLU     4       7.076  37.318  37.029  0.00  0.00           H
ATOM     75  N   GLU     5       8.407  35.859  40.789  0.00  0.00           N
ATOM     76  CA  GLU     5       9.161  34.721  41.280  0.00  0.00           C
ATOM     77  C   GLU     5       9.749  34.031  40.043  0.00  0.00           C
ATOM     78  O   GLU     5       9.030  33.726  39.082  0.00  0.00           O
ATOM     79  CB  GLU     5       8.279  33.763  42.097  0.00  0.00           C
ATOM     80  CG  GLU     5       7.791  34.305  43.447  0.00  0.00           C
ATOM     81  CD  GLU     5       8.902  34.606  44.463  0.00  0.00           C
ATOM     82  OE1 GLU     5      10.087  34.213  44.270  0.00  0.00           O
ATOM     83  OE2 GLU     5       8.590  35.274  45.473  0.00  0.00           O
ATOM     84  H   GLU     5       7.399  35.792  40.767  0.00  0.00           H
ATOM     85  HA  GLU     5       9.972  35.076  41.916  0.00  0.00           H
ATOM     86 2HB  GLU     5       7.420  33.524  41.470  0.00  0.00           H
ATOM     87 3HB  GLU     5       8.871  32.862  42.260  0.00  0.00           H
ATOM     88 2HG  GLU     5       7.221  35.214  43.252  0.00  0.00           H
ATOM     89 3HG  GLU     5       7.127  33.540  43.851  0.00  0.00           H
ATOM     90  N   LEU     6      11.047  33.784  40.073  0.00  0.00           N
ATOM     91  CA  LEU     6      11.810  33.331  38.875  0.00  0.00           C
ATOM     92  C   LEU     6      12.219  31.865  38.929  0.00  0.00           C
ATOM     93  O   LEU     6      12.713  31.375  39.957  0.00  0.00           O
ATOM     94  CB  LEU     6      13.114  34.144  38.768  0.00  0.00           C
ATOM     95  CG  LEU     6      13.117  35.460  37.953  0.00  0.00           C
ATOM     96  CD1 LEU     6      11.781  36.063  37.680  0.00  0.00           C
ATOM     97  CD2 LEU     6      14.069  36.486  38.546  0.00  0.00           C
ATOM     98  H   LEU     6      11.544  33.886  40.947  0.00  0.00           H
ATOM     99  HA  LEU     6      11.225  33.490  37.969  0.00  0.00           H
ATOM    100 2HB  LEU     6      13.236  34.372  39.827  0.00  0.00           H
ATOM    101 3HB  LEU     6      13.936  33.510  38.437  0.00  0.00           H
ATOM    102  HG  LEU     6      13.612  35.231  37.009  0.00  0.00           H
ATOM    103 1HD1 LEU     6      11.286  36.293  38.623  0.00  0.00           H
ATOM    104 2HD1 LEU     6      11.906  36.979  37.103  0.00  0.00           H
ATOM    105 3HD1 LEU     6      11.173  35.358  37.113  0.00  0.00           H
ATOM    106 1HD2 LEU     6      15.082  36.083  38.550  0.00  0.00           H
ATOM    107 2HD2 LEU     6      14.043  37.396  37.946  0.00  0.00           H
ATOM    108 3HD2 LEU     6      13.766  36.716  39.567  0.00  0.00           H
ATOM    109  N   CYS     7      12.045  31.167  37.806  0.00  0.00           N
ATOM    110  CA  CYS     7      12.499  29.808  37.684  0.00  0.00           C
ATOM    111  C   CYS     7      14.035  29.868  37.688  0.00  0.00           C
ATOM    112  O   CYS     7      14.638  30.571  36.887  0.00  0.00           O
ATOM    113  CB  CYS     7      11.982  29.166  36.389  0.00  0.00           C
ATOM    114  SG  CYS     7      12.741  27.559  36.043  0.00  0.00           S
ATOM    115  HN  CYS     7      11.577  31.588  37.016  0.00  0.00           H
ATOM    116  HA  CYS     7      12.135  29.226  38.531  0.00  0.00           H
ATOM    117 2HB  CYS     7      10.919  28.946  36.491  0.00  0.00           H
ATOM    118 3HB  CYS     7      12.132  29.854  35.557  0.00  0.00           H
ATOM    119  N   LEU     8      14.645  29.159  38.637  0.00  0.00           N
ATOM    120  CA  LEU     8      16.088  29.096  38.747  0.00  0.00           C
ATOM    121  C   LEU     8      16.770  28.477  37.544  0.00  0.00           C
ATOM    122  O   LEU     8      17.988  28.716  37.331  0.00  0.00           O
ATOM    123  CB  LEU     8      16.521  28.345  40.028  0.00  0.00           C
ATOM    124  CG  LEU     8      16.195  29.096  41.308  0.00  0.00           C
ATOM    125  CD1 LEU     8      16.376  28.210  42.548  0.00  0.00           C
ATOM    126  CD2 LEU     8      17.051  30.358  41.422  0.00  0.00           C
ATOM    127  H   LEU     8      14.090  28.700  39.345  0.00  0.00           H
ATOM    128  HA  LEU     8      16.493  30.107  38.782  0.00  0.00           H
ATOM    129 2HB  LEU     8      15.962  27.410  40.003  0.00  0.00           H
ATOM    130 3HB  LEU     8      17.589  28.130  39.995  0.00  0.00           H
ATOM    131  HG  LEU     8      15.161  29.436  41.253  0.00  0.00           H
ATOM    132 1HD1 LEU     8      17.410  27.870  42.604  0.00  0.00           H
ATOM    133 2HD1 LEU     8      16.133  28.783  43.443  0.00  0.00           H
ATOM    134 3HD1 LEU     8      15.713  27.347  42.479  0.00  0.00           H
ATOM    135 1HD2 LEU     8      16.854  31.009  40.570  0.00  0.00           H
ATOM    136 2HD2 LEU     8      16.804  30.883  42.345  0.00  0.00           H
ATOM    137 3HD2 LEU     8      18.106  30.083  41.432  0.00  0.00           H
ATOM    138  N   VAL     9      16.031  27.677  36.747  0.00  0.00           N
ATOM    139  CA  VAL     9      16.613  27.066  35.582  0.00  0.00           C
ATOM    140  C   VAL     9      16.599  28.038  34.404  0.00  0.00           C
ATOM    141  O   VAL     9      17.658  28.293  33.782  0.00  0.00           O
ATOM    142  CB  VAL     9      15.894  25.684  35.212  0.00  0.00           C
ATOM    143  CG1 VAL     9      16.457  25.095  33.938  0.00  0.00           C
ATOM    144  CG2 VAL     9      16.039  24.705  36.359  0.00  0.00           C
ATOM    145  H   VAL     9      15.082  27.432  36.993  0.00  0.00           H
ATOM    146  HA  VAL     9      17.677  26.878  35.723  0.00  0.00           H
ATOM    147  HB  VAL     9      14.828  25.871  35.085  0.00  0.00           H
ATOM    148 1HG1 VAL     9      17.523  24.908  34.064  0.00  0.00           H
ATOM    149 2HG1 VAL     9      15.948  24.158  33.715  0.00  0.00           H
ATOM    150 3HG1 VAL     9      16.306  25.795  33.116  0.00  0.00           H
ATOM    151 1HG2 VAL     9      15.577  25.122  37.254  0.00  0.00           H
ATOM    152 2HG2 VAL     9      15.548  23.767  36.101  0.00  0.00           H
ATOM    153 3HG2 VAL     9      17.096  24.521  36.549  0.00  0.00           H
ATOM    154  N   CYS    10      15.421  28.579  34.060  0.00  0.00           N
ATOM    155  CA  CYS    10      15.291  29.260  32.796  0.00  0.00           C
ATOM    156  C   CYS    10      14.838  30.700  32.881  0.00  0.00           C
ATOM    157  O   CYS    10      14.813  31.382  31.851  0.00  0.00           O
ATOM    158  CB  CYS    10      14.327  28.464  31.907  0.00  0.00           C
ATOM    159  SG  CYS    10      12.627  28.691  32.392  0.00  0.00           S
ATOM    160  HN  CYS    10      14.598  28.477  34.636  0.00  0.00           H
ATOM    161  HA  CYS    10      16.255  29.326  32.292  0.00  0.00           H
ATOM    162 2HB  CYS    10      14.494  28.728  30.863  0.00  0.00           H
ATOM    163 3HB  CYS    10      14.502  27.397  32.044  0.00  0.00           H
ATOM    164  N   GLY    11      14.507  31.173  34.082  0.00  0.00           N
ATOM    165  CA  GLY    11      14.097  32.555  34.301  0.00  0.00           C
ATOM    166  C   GLY    11      12.659  32.923  33.929  0.00  0.00           C
ATOM    167  O   GLY    11      12.257  34.094  34.017  0.00  0.00           O
ATOM    168  H   GLY    11      14.540  30.552  34.877  0.00  0.00           H
ATOM    169 2HA  GLY    11      14.250  32.750  35.362  0.00  0.00           H
ATOM    170 3HA  GLY    11      14.783  33.169  33.717  0.00  0.00           H
ATOM    171  N   ASP    12      11.873  31.950  33.461  0.00  0.00           N
ATOM    172  CA  ASP    12      10.413  32.114  33.301  0.00  0.00           C
ATOM    173  C   ASP    12       9.793  32.331  34.683  0.00  0.00           C
ATOM    174  O   ASP    12      10.481  32.197  35.737  0.00  0.00           O
ATOM    175  CB  ASP    12       9.864  30.821  32.659  0.00  0.00           C
ATOM    176  CG  ASP    12       8.444  30.953  32.080  0.00  0.00           C
ATOM    177  OD1 ASP    12       7.940  29.906  31.550  0.00  0.00           O
ATOM    178  OD2 ASP    12       7.754  31.997  32.140  0.00  0.00           O
ATOM    179  H   ASP    12      12.286  31.063  33.210  0.00  0.00           H
ATOM    180  HA  ASP    12      10.180  32.954  32.646  0.00  0.00           H
ATOM    181 2HB  ASP    12      10.548  30.499  31.874  0.00  0.00           H
ATOM    182 3HB  ASP    12       9.861  30.085  33.463  0.00  0.00           H
ATOM    183  N   ARG    13       8.497  32.614  34.717  0.00  0.00           N
ATOM    184  CA  ARG    13       7.818  32.772  35.973  0.00  0.00           C
ATOM    185  C   ARG    13       7.691  31.419  36.703  0.00  0.00           C
ATOM    186  O   ARG    13       7.188  30.442  36.115  0.00  0.00           O
ATOM    187  CB  ARG    13       6.431  33.393  35.762  0.00  0.00           C
ATOM    188  CG  ARG    13       5.621  33.616  37.028  0.00  0.00           C
ATOM    189  CD  ARG    13       4.110  33.813  36.767  0.00  0.00           C
ATOM    190  NE  ARG    13       3.395  32.532  36.659  0.00  0.00           N
ATOM    191  CZ  ARG    13       2.857  31.838  37.673  0.00  0.00           C
ATOM    192  NH1 ARG    13       2.932  32.277  38.928  0.00  0.00           N
ATOM    193  NH2 ARG    13       2.234  30.680  37.428  0.00  0.00           N
ATOM    194  H   ARG    13       7.972  32.763  33.867  0.00  0.00           H
ATOM    195  HA  ARG    13       8.397  33.426  36.625  0.00  0.00           H
ATOM    196 2HB  ARG    13       6.592  34.348  35.261  0.00  0.00           H
ATOM    197 3HB  ARG    13       5.888  32.721  35.097  0.00  0.00           H
ATOM    198 2HG  ARG    13       5.769  32.746  37.668  0.00  0.00           H
ATOM    199 3HG  ARG    13       6.023  34.501  37.521  0.00  0.00           H
ATOM    200 2HD  ARG    13       3.680  34.384  37.590  0.00  0.00           H
ATOM    201 3HD  ARG    13       3.981  34.365  35.836  0.00  0.00           H
ATOM    202  HE  ARG    13       3.312  32.161  35.723  0.00  0.00           H
ATOM    203 1HH1 ARG    13       3.402  33.149  39.128  0.00  0.00           H
ATOM    204 2HH1 ARG    13       2.519  31.736  39.674  0.00  0.00           H
ATOM    205 1HH2 ARG    13       2.172  30.334  36.481  0.00  0.00           H
ATOM    206 2HH2 ARG    13       1.829  30.157  38.191  0.00  0.00           H
ATOM    207  N   ALA    14       8.169  31.360  37.946  0.00  0.00           N
ATOM    208  CA  ALA    14       8.080  30.126  38.750  0.00  0.00           C
ATOM    209  C   ALA    14       6.686  29.943  39.299  0.00  0.00           C
ATOM    210  O   ALA    14       6.077  30.899  39.739  0.00  0.00           O
ATOM    211  CB  ALA    14       9.064  30.148  39.908  0.00  0.00           C
ATOM    212  H   ALA    14       8.622  32.165  38.353  0.00  0.00           H
ATOM    213  HA  ALA    14       8.310  29.271  38.114  0.00  0.00           H
ATOM    214 1HB  ALA    14       8.841  30.993  40.559  0.00  0.00           H
ATOM    215 2HB  ALA    14       8.979  29.221  40.475  0.00  0.00           H
ATOM    216 3HB  ALA    14      10.079  30.245  39.522  0.00  0.00           H
ATOM    217  N   SER    15       6.219  28.702  39.335  0.00  0.00           N
ATOM    218  CA  SER    15       4.910  28.396  39.875  0.00  0.00           C
ATOM    219  C   SER    15       4.953  27.895  41.311  0.00  0.00           C
ATOM    220  O   SER    15       3.903  27.789  41.926  0.00  0.00           O
ATOM    221  CB  SER    15       4.199  27.369  38.990  0.00  0.00           C
ATOM    222  OG  SER    15       4.932  26.144  38.906  0.00  0.00           O
ATOM    223  H   SER    15       6.759  27.949  38.932  0.00  0.00           H
ATOM    224  HA  SER    15       4.304  29.301  39.915  0.00  0.00           H
ATOM    225 2HB  SER    15       3.214  27.174  39.414  0.00  0.00           H
ATOM    226 3HB  SER    15       4.087  27.794  37.993  0.00  0.00           H
ATOM    227  HG  SER    15       4.458  25.525  38.345  0.00  0.00           H
ATOM    228  N   GLY    16       6.143  27.620  41.853  0.00  0.00           N
ATOM    229  CA  GLY    16       6.301  26.933  43.116  0.00  0.00           C
ATOM    230  C   GLY    16       7.631  26.183  43.225  0.00  0.00           C
ATOM    231  O   GLY    16       8.412  26.195  42.297  0.00  0.00           O
ATOM    232  H   GLY    16       6.975  27.906  41.356  0.00  0.00           H
ATOM    233 2HA  GLY    16       6.244  27.672  43.915  0.00  0.00           H
ATOM    234 3HA  GLY    16       5.483  26.221  43.221  0.00  0.00           H
ATOM    235  N   TYR    17       7.857  25.523  44.356  0.00  0.00           N
ATOM    236  CA  TYR    17       9.030  24.694  44.592  0.00  0.00           C
ATOM    237  C   TYR    17       8.670  23.324  44.131  0.00  0.00           C
ATOM    238  O   TYR    17       7.632  22.791  44.606  0.00  0.00           O
ATOM    239  CB  TYR    17       9.373  24.657  46.080  0.00  0.00           C
ATOM    240  CG  TYR    17       9.858  25.983  46.549  0.00  0.00           C
ATOM    241  CD1 TYR    17       8.969  26.980  46.916  0.00  0.00           C
ATOM    242  CD2 TYR    17      11.222  26.274  46.563  0.00  0.00           C
ATOM    243  CE1 TYR    17       9.423  28.236  47.310  0.00  0.00           C
ATOM    244  CE2 TYR    17      11.683  27.496  46.954  0.00  0.00           C
ATOM    245  CZ  TYR    17      10.797  28.481  47.329  0.00  0.00           C
ATOM    246  OH  TYR    17      11.290  29.715  47.705  0.00  0.00           O
ATOM    247  H   TYR    17       7.162  25.588  45.086  0.00  0.00           H
ATOM    248  HA  TYR    17       9.883  25.100  44.048  0.00  0.00           H
ATOM    249 2HB  TYR    17       8.446  24.406  46.596  0.00  0.00           H
ATOM    250 3HB  TYR    17      10.125  23.898  46.296  0.00  0.00           H
ATOM    251  HD1 TYR    17       7.900  26.769  46.893  0.00  0.00           H
ATOM    252  HD2 TYR    17      11.924  25.500  46.253  0.00  0.00           H
ATOM    253  HE1 TYR    17       8.726  29.017  47.614  0.00  0.00           H
ATOM    254  HE2 TYR    17      12.755  27.695  46.970  0.00  0.00           H
ATOM    255  HH  TYR    17      10.599  30.340  47.937  0.00  0.00           H
ATOM    256  N   HIS    18       9.449  22.782  43.189  0.00  0.00           N
ATOM    257  CA  HIS    18       9.235  21.461  42.623  0.00  0.00           C
ATOM    258  C   HIS    18      10.506  20.653  42.779  0.00  0.00           C
ATOM    259  O   HIS    18      11.601  21.058  42.304  0.00  0.00           O
ATOM    260  CB  HIS    18       8.844  21.591  41.147  0.00  0.00           C
ATOM    261  CG  HIS    18       7.732  22.553  40.929  0.00  0.00           C
ATOM    262  CD2 HIS    18       7.723  23.823  40.462  0.00  0.00           C
ATOM    263  ND1 HIS    18       6.428  22.263  41.277  0.00  0.00           N
ATOM    264  CE1 HIS    18       5.664  23.307  41.018  0.00  0.00           C
ATOM    265  NE2 HIS    18       6.423  24.272  40.535  0.00  0.00           N
ATOM    266  H   HIS    18      10.217  23.335  42.837  0.00  0.00           H
ATOM    267  HA  HIS    18       8.431  20.950  43.153  0.00  0.00           H
ATOM    268 2HB  HIS    18       9.707  21.986  40.611  0.00  0.00           H
ATOM    269 3HB  HIS    18       8.535  20.649  40.694  0.00  0.00           H
ATOM    270  HD1 HIS    18       6.120  21.384  41.668  0.00  0.00           H
ATOM    271  HD2 HIS    18       8.505  24.478  40.077  0.00  0.00           H
ATOM    272  HE1 HIS    18       4.592  23.269  41.210  0.00  0.00           H
ATOM    273  N   TYR    19      10.381  19.525  43.483  0.00  0.00           N
ATOM    274  CA  TYR    19      11.481  18.628  43.731  0.00  0.00           C
ATOM    275  C   TYR    19      12.637  19.405  44.372  0.00  0.00           C
ATOM    276  O   TYR    19      13.823  19.176  44.084  0.00  0.00           O
ATOM    277  CB  TYR    19      11.866  17.930  42.426  0.00  0.00           C
ATOM    278  CG  TYR    19      10.676  17.287  41.749  0.00  0.00           C
ATOM    279  CD1 TYR    19      10.164  17.763  40.541  0.00  0.00           C
ATOM    280  CD2 TYR    19      10.026  16.210  42.364  0.00  0.00           C
ATOM    281  CE1 TYR    19       9.058  17.152  39.946  0.00  0.00           C
ATOM    282  CE2 TYR    19       8.954  15.571  41.757  0.00  0.00           C
ATOM    283  CZ  TYR    19       8.465  16.059  40.604  0.00  0.00           C
ATOM    284  OH  TYR    19       7.373  15.473  40.070  0.00  0.00           O
ATOM    285  H   TYR    19       9.493  19.326  43.920  0.00  0.00           H
ATOM    286  HA  TYR    19      11.197  17.870  44.461  0.00  0.00           H
ATOM    287 2HB  TYR    19      12.279  18.703  41.778  0.00  0.00           H
ATOM    288 3HB  TYR    19      12.627  17.174  42.618  0.00  0.00           H
ATOM    289  HD1 TYR    19      10.636  18.621  40.062  0.00  0.00           H
ATOM    290  HD2 TYR    19      10.378  15.876  43.340  0.00  0.00           H
ATOM    291  HE1 TYR    19       8.652  17.503  38.997  0.00  0.00           H
ATOM    292  HE2 TYR    19       8.518  14.683  42.215  0.00  0.00           H
ATOM    293  HH  TYR    19       7.092  15.882  39.248  0.00  0.00           H
ATOM    294  N   ASN    20      12.239  20.302  45.269  0.00  0.00           N
ATOM    295  CA  ASN    20      13.118  21.173  46.059  0.00  0.00           C
ATOM    296  C   ASN    20      13.763  22.367  45.364  0.00  0.00           C
ATOM    297  O   ASN    20      14.738  22.896  45.921  0.00  0.00           O
ATOM    298  CB  ASN    20      14.224  20.372  46.800  0.00  0.00           C
ATOM    299  CG  ASN    20      14.564  20.955  48.170  0.00  0.00           C
ATOM    300  ND2 ASN    20      15.853  20.988  48.501  0.00  0.00           N
ATOM    301  OD1 ASN    20      13.695  21.405  48.896  0.00  0.00           O
ATOM    302  H   ASN    20      11.242  20.456  45.318  0.00  0.00           H
ATOM    303  HA  ASN    20      12.519  21.705  46.798  0.00  0.00           H
ATOM    304 2HB  ASN    20      13.840  19.361  46.937  0.00  0.00           H
ATOM    305 3HB  ASN    20      15.134  20.336  46.201  0.00  0.00           H
ATOM    306 1HD2 ASN    20      16.132  21.364  49.396  0.00  0.00           H
ATOM    307 2HD2 ASN    20      16.546  20.637  47.856  0.00  0.00           H
ATOM    308  N   ALA    21      13.253  22.833  44.217  0.00  0.00           N
ATOM    309  CA  ALA    21      13.791  24.077  43.625  0.00  0.00           C
ATOM    310  C   ALA    21      12.677  24.947  43.079  0.00  0.00           C
ATOM    311  O   ALA    21      11.689  24.445  42.514  0.00  0.00           O
ATOM    312  CB  ALA    21      14.793  23.785  42.524  0.00  0.00           C
ATOM    313  H   ALA    21      12.531  22.337  43.715  0.00  0.00           H
ATOM    314  HA  ALA    21      14.294  24.635  44.414  0.00  0.00           H
ATOM    315 1HB  ALA    21      14.302  23.234  41.722  0.00  0.00           H
ATOM    316 2HB  ALA    21      15.186  24.723  42.132  0.00  0.00           H
ATOM    317 3HB  ALA    21      15.612  23.188  42.926  0.00  0.00           H
ATOM    318  N   LEU    22      12.836  26.257  43.241  0.00  0.00           N
ATOM    319  CA  LEU    22      11.919  27.250  42.659  0.00  0.00           C
ATOM    320  C   LEU    22      11.971  27.158  41.135  0.00  0.00           C
ATOM    321  O   LEU    22      12.987  27.487  40.514  0.00  0.00           O
ATOM    322  CB  LEU    22      12.306  28.683  43.137  0.00  0.00           C
ATOM    323  CG  LEU    22      11.238  29.785  42.968  0.00  0.00           C
ATOM    324  CD1 LEU    22       9.885  29.326  43.515  0.00  0.00           C
ATOM    325  CD2 LEU    22      11.623  31.117  43.636  0.00  0.00           C
ATOM    326  H   LEU    22      13.602  26.588  43.810  0.00  0.00           H
ATOM    327  HA  LEU    22      10.896  27.042  42.974  0.00  0.00           H
ATOM    328 2HB  LEU    22      12.521  28.545  44.197  0.00  0.00           H
ATOM    329 3HB  LEU    22      13.218  28.978  42.617  0.00  0.00           H
ATOM    330  HG  LEU    22      11.141  30.018  41.908  0.00  0.00           H
ATOM    331 1HD1 LEU    22       9.981  29.093  44.575  0.00  0.00           H
ATOM    332 2HD1 LEU    22       9.151  30.121  43.384  0.00  0.00           H
ATOM    333 3HD1 LEU    22       9.557  28.437  42.976  0.00  0.00           H
ATOM    334 1HD2 LEU    22      12.549  31.489  43.198  0.00  0.00           H
ATOM    335 2HD2 LEU    22      10.828  31.846  43.478  0.00  0.00           H
ATOM    336 3HD2 LEU    22      11.765  30.960  44.705  0.00  0.00           H
ATOM    337  N   THR    23      10.882  26.709  40.508  0.00  0.00           N
ATOM    338  CA  THR    23      10.904  26.444  39.083  0.00  0.00           C
ATOM    339  C   THR    23       9.563  26.702  38.415  0.00  0.00           C
ATOM    340  O   THR    23       8.518  26.758  39.051  0.00  0.00           O
ATOM    341  CB  THR    23      11.370  24.973  38.764  0.00  0.00           C
ATOM    342  CG2 THR    23      12.869  24.726  39.069  0.00  0.00           C
ATOM    343  OG1 THR    23      10.698  24.025  39.591  0.00  0.00           O
ATOM    344  H   THR    23      10.041  26.490  41.023  0.00  0.00           H
ATOM    345  HA  THR    23      11.628  27.139  38.658  0.00  0.00           H
ATOM    346  HB  THR    23      11.180  24.790  37.707  0.00  0.00           H
ATOM    347 1HG  THR    23      11.001  23.140  39.375  0.00  0.00           H
ATOM    348 1HG2 THR    23      13.060  24.909  40.126  0.00  0.00           H
ATOM    349 2HG2 THR    23      13.124  23.694  38.827  0.00  0.00           H
ATOM    350 3HG2 THR    23      13.479  25.401  38.468  0.00  0.00           H
ATOM    351  N   CYS    24       9.597  26.854  37.109  0.00  0.00           N
ATOM    352  CA  CYS    24       8.365  27.010  36.328  0.00  0.00           C
ATOM    353  C   CYS    24       7.745  25.649  36.062  0.00  0.00           C
ATOM    354  O   CYS    24       8.402  24.601  36.296  0.00  0.00           O
ATOM    355  CB  CYS    24       8.661  27.698  34.989  0.00  0.00           C
ATOM    356  SG  CYS    24       9.688  26.826  33.744  0.00  0.00           S
ATOM    357  HN  CYS    24      10.480  26.874  36.619  0.00  0.00           H
ATOM    358  HA  CYS    24       7.651  27.619  36.882  0.00  0.00           H
ATOM    359 2HB  CYS    24       7.725  27.889  34.464  0.00  0.00           H
ATOM    360 3HB  CYS    24       9.175  28.642  35.171  0.00  0.00           H
ATOM    361  N   GLU    25       6.513  25.668  35.527  0.00  0.00           N
ATOM    362  CA  GLU    25       5.810  24.452  35.162  0.00  0.00           C
ATOM    363  C   GLU    25       6.505  23.700  34.048  0.00  0.00           C
ATOM    364  O   GLU    25       6.552  22.485  34.087  0.00  0.00           O
ATOM    365  CB  GLU    25       4.340  24.720  34.769  0.00  0.00           C
ATOM    366  CG  GLU    25       3.406  25.011  35.920  0.00  0.00           C
ATOM    367  CD  GLU    25       3.199  23.819  36.818  0.00  0.00           C
ATOM    368  OE1 GLU    25       2.835  22.722  36.295  0.00  0.00           O
ATOM    369  OE2 GLU    25       3.396  23.989  38.031  0.00  0.00           O
ATOM    370  H   GLU    25       6.029  26.549  35.428  0.00  0.00           H
ATOM    371  HA  GLU    25       5.825  23.768  36.010  0.00  0.00           H
ATOM    372 2HB  GLU    25       4.352  25.570  34.087  0.00  0.00           H
ATOM    373 3HB  GLU    25       3.995  23.833  34.237  0.00  0.00           H
ATOM    374 2HG  GLU    25       3.837  25.829  36.497  0.00  0.00           H
ATOM    375 3HG  GLU    25       2.448  25.324  35.506  0.00  0.00           H
ATOM    376  N   GLY    26       7.087  24.399  33.088  0.00  0.00           N
ATOM    377  CA  GLY    26       7.861  23.756  32.039  0.00  0.00           C
ATOM    378  C   GLY    26       9.014  22.921  32.602  0.00  0.00           C
ATOM    379  O   GLY    26       9.189  21.738  32.232  0.00  0.00           O
ATOM    380  H   GLY    26       7.000  25.405  33.071  0.00  0.00           H
ATOM    381 2HA  GLY    26       7.199  23.106  31.467  0.00  0.00           H
ATOM    382 3HA  GLY    26       8.268  24.527  31.384  0.00  0.00           H
ATOM    383  N   CYS    27       9.830  23.546  33.443  0.00  0.00           N
ATOM    384  CA  CYS    27      11.018  22.871  34.004  0.00  0.00           C
ATOM    385  C   CYS    27      10.635  21.709  34.958  0.00  0.00           C
ATOM    386  O   CYS    27      11.211  20.630  34.925  0.00  0.00           O
ATOM    387  CB  CYS    27      11.937  23.912  34.622  0.00  0.00           C
ATOM    388  SG  CYS    27      12.764  24.927  33.335  0.00  0.00           S
ATOM    389  HN  CYS    27       9.713  24.534  33.618  0.00  0.00           H
ATOM    390  HA  CYS    27      11.564  22.346  33.220  0.00  0.00           H
ATOM    391 2HB  CYS    27      11.373  24.524  35.326  0.00  0.00           H
ATOM    392 3HB  CYS    27      12.751  23.413  35.147  0.00  0.00           H
ATOM    393  N   LYS    28       9.598  21.913  35.748  0.00  0.00           N
ATOM    394  CA  LYS    28       9.015  20.867  36.572  0.00  0.00           C
ATOM    395  C   LYS    28       8.681  19.607  35.739  0.00  0.00           C
ATOM    396  O   LYS    28       9.092  18.479  36.089  0.00  0.00           O
ATOM    397  CB  LYS    28       7.751  21.430  37.252  0.00  0.00           C
ATOM    398  CG  LYS    28       6.879  20.425  37.900  0.00  0.00           C
ATOM    399  CD  LYS    28       5.489  21.043  38.060  0.00  0.00           C
ATOM    400  CE  LYS    28       4.343  20.069  38.309  0.00  0.00           C
ATOM    401  NZ  LYS    28       3.106  20.882  38.611  0.00  0.00           N
ATOM    402  H   LYS    28       9.213  22.844  35.813  0.00  0.00           H
ATOM    403  HA  LYS    28       9.714  20.548  37.345  0.00  0.00           H
ATOM    404 2HB  LYS    28       8.094  22.147  37.997  0.00  0.00           H
ATOM    405 3HB  LYS    28       7.190  21.952  36.477  0.00  0.00           H
ATOM    406 2HG  LYS    28       6.809  19.530  37.282  0.00  0.00           H
ATOM    407 3HG  LYS    28       7.273  20.159  38.881  0.00  0.00           H
ATOM    408 2HD  LYS    28       5.563  21.738  38.897  0.00  0.00           H
ATOM    409 3HD  LYS    28       5.300  21.599  37.142  0.00  0.00           H
ATOM    410 2HE  LYS    28       4.168  19.456  37.425  0.00  0.00           H
ATOM    411 3HE  LYS    28       4.570  19.425  39.158  0.00  0.00           H
ATOM    412 1HZ  LYS    28       2.895  21.479  37.824  0.00  0.00           H
ATOM    413 2HZ  LYS    28       2.328  20.261  38.781  0.00  0.00           H
ATOM    414 3HZ  LYS    28       3.268  21.450  39.430  0.00  0.00           H
ATOM    415  N   GLY    29       7.947  19.793  34.642  0.00  0.00           N
ATOM    416  CA  GLY    29       7.491  18.686  33.800  0.00  0.00           C
ATOM    417  C   GLY    29       8.638  18.056  33.023  0.00  0.00           C
ATOM    418  O   GLY    29       8.741  16.837  32.884  0.00  0.00           O
ATOM    419  H   GLY    29       7.692  20.733  34.376  0.00  0.00           H
ATOM    420 2HA  GLY    29       7.034  17.927  34.435  0.00  0.00           H
ATOM    421 3HA  GLY    29       6.750  19.063  33.095  0.00  0.00           H
ATOM    422  N   PHE    30       9.512  18.892  32.522  0.00  0.00           N
ATOM    423  CA  PHE    30      10.702  18.424  31.834  0.00  0.00           C
ATOM    424  C   PHE    30      11.545  17.577  32.751  0.00  0.00           C
ATOM    425  O   PHE    30      12.000  16.507  32.379  0.00  0.00           O
ATOM    426  CB  PHE    30      11.547  19.608  31.320  0.00  0.00           C
ATOM    427  CG  PHE    30      12.906  19.188  30.848  0.00  0.00           C
ATOM    428  CD1 PHE    30      13.072  18.594  29.582  0.00  0.00           C
ATOM    429  CD2 PHE    30      13.971  19.328  31.661  0.00  0.00           C
ATOM    430  CE1 PHE    30      14.321  18.179  29.128  0.00  0.00           C
ATOM    431  CE2 PHE    30      15.245  18.925  31.230  0.00  0.00           C
ATOM    432  CZ  PHE    30      15.406  18.334  30.005  0.00  0.00           C
ATOM    433  H   PHE    30       9.359  19.888  32.590  0.00  0.00           H
ATOM    434  HA  PHE    30      10.412  17.808  30.983  0.00  0.00           H
ATOM    435 2HB  PHE    30      11.039  20.045  30.460  0.00  0.00           H
ATOM    436 3HB  PHE    30      11.704  20.376  32.078  0.00  0.00           H
ATOM    437  HD1 PHE    30      12.192  18.462  28.953  0.00  0.00           H
ATOM    438  HD2 PHE    30      13.842  19.755  32.655  0.00  0.00           H
ATOM    439  HE1 PHE    30      14.477  17.749  28.139  0.00  0.00           H
ATOM    440  HE2 PHE    30      16.112  19.082  31.871  0.00  0.00           H
ATOM    441  HZ  PHE    30      16.388  17.975  29.698  0.00  0.00           H
ATOM    442  N   PHE    31      11.730  18.032  33.973  0.00  0.00           N
ATOM    443  CA  PHE    31      12.537  17.310  34.944  0.00  0.00           C
ATOM    444  C   PHE    31      11.893  15.963  35.322  0.00  0.00           C
ATOM    445  O   PHE    31      12.500  14.922  35.291  0.00  0.00           O
ATOM    446  CB  PHE    31      12.681  18.124  36.205  0.00  0.00           C
ATOM    447  CG  PHE    31      13.601  17.487  37.199  0.00  0.00           C
ATOM    448  CD1 PHE    31      14.971  17.432  36.944  0.00  0.00           C
ATOM    449  CD2 PHE    31      13.125  16.958  38.381  0.00  0.00           C
ATOM    450  CE1 PHE    31      15.836  16.807  37.870  0.00  0.00           C
ATOM    451  CE2 PHE    31      13.984  16.361  39.318  0.00  0.00           C
ATOM    452  CZ  PHE    31      15.311  16.313  39.078  0.00  0.00           C
ATOM    453  H   PHE    31      11.302  18.901  34.258  0.00  0.00           H
ATOM    454  HA  PHE    31      13.530  17.121  34.536  0.00  0.00           H
ATOM    455 2HB  PHE    31      13.088  19.112  35.992  0.00  0.00           H
ATOM    456 3HB  PHE    31      11.714  18.228  36.697  0.00  0.00           H
ATOM    457  HD1 PHE    31      15.375  17.871  36.031  0.00  0.00           H
ATOM    458  HD2 PHE    31      12.055  17.011  38.580  0.00  0.00           H
ATOM    459  HE1 PHE    31      16.900  16.706  37.656  0.00  0.00           H
ATOM    460  HE2 PHE    31      13.578  15.938  40.237  0.00  0.00           H
ATOM    461  HZ  PHE    31      15.985  15.889  39.823  0.00  0.00           H
ATOM    462  N   ARG    32      10.631  16.023  35.702  0.00  0.00           N
ATOM    463  CA  ARG    32       9.846  14.808  35.981  0.00  0.00           C
ATOM    464  C   ARG    32       9.946  13.807  34.823  0.00  0.00           C
ATOM    465  O   ARG    32      10.245  12.643  35.051  0.00  0.00           O
ATOM    466  CB  ARG    32       8.362  15.158  36.268  0.00  0.00           C
ATOM    467  CG  ARG    32       7.567  14.017  36.828  0.00  0.00           C
ATOM    468  CD  ARG    32       6.047  14.170  36.726  0.00  0.00           C
ATOM    469  NE  ARG    32       5.495  12.844  36.526  0.00  0.00           N
ATOM    470  CZ  ARG    32       5.265  11.979  37.498  0.00  0.00           C
ATOM    471  NH1 ARG    32       5.495  12.323  38.751  0.00  0.00           N
ATOM    472  NH2 ARG    32       4.796  10.763  37.216  0.00  0.00           N
ATOM    473  H   ARG    32      10.195  16.921  35.857  0.00  0.00           H
ATOM    474  HA  ARG    32      10.259  14.299  36.852  0.00  0.00           H
ATOM    475 2HB  ARG    32       8.356  15.987  36.976  0.00  0.00           H
ATOM    476 3HB  ARG    32       7.918  15.482  35.327  0.00  0.00           H
ATOM    477 2HG  ARG    32       7.879  13.125  36.286  0.00  0.00           H
ATOM    478 3HG  ARG    32       7.853  13.923  37.876  0.00  0.00           H
ATOM    479 2HD  ARG    32       5.628  14.588  37.641  0.00  0.00           H
ATOM    480 3HD  ARG    32       5.767  14.796  35.879  0.00  0.00           H
ATOM    481  HE  ARG    32       5.280  12.572  35.578  0.00  0.00           H
ATOM    482 1HH1 ARG    32       5.846  13.246  38.962  0.00  0.00           H
ATOM    483 2HH1 ARG    32       5.319  11.661  39.494  0.00  0.00           H
ATOM    484 1HH2 ARG    32       4.617  10.504  36.256  0.00  0.00           H
ATOM    485 2HH2 ARG    32       4.622  10.106  37.963  0.00  0.00           H
ATOM    486  N   ARG    33       9.676  14.218  33.595  0.00  0.00           N
ATOM    487  CA  ARG    33       9.700  13.283  32.454  0.00  0.00           C
ATOM    488  C   ARG    33      11.113  12.738  32.196  0.00  0.00           C
ATOM    489  O   ARG    33      11.307  11.566  31.872  0.00  0.00           O
ATOM    490  CB  ARG    33       9.200  13.925  31.146  0.00  0.00           C
ATOM    491  CG  ARG    33       7.705  14.275  31.106  0.00  0.00           C
ATOM    492  CD  ARG    33       7.292  14.910  29.819  0.00  0.00           C
ATOM    493  NE  ARG    33       7.646  16.334  29.703  0.00  0.00           N
ATOM    494  CZ  ARG    33       8.572  16.802  28.913  0.00  0.00           C
ATOM    495  NH1 ARG    33       9.304  15.980  28.146  0.00  0.00           N
ATOM    496  NH2 ARG    33       8.758  18.111  28.849  0.00  0.00           N
ATOM    497  H   ARG    33       9.426  15.181  33.420  0.00  0.00           H
ATOM    498  HA  ARG    33       9.063  12.430  32.689  0.00  0.00           H
ATOM    499 2HB  ARG    33       9.789  14.831  31.005  0.00  0.00           H
ATOM    500 3HB  ARG    33       9.428  13.216  30.350  0.00  0.00           H
ATOM    501 2HG  ARG    33       7.143  13.352  31.252  0.00  0.00           H
ATOM    502 3HG  ARG    33       7.501  14.959  31.930  0.00  0.00           H
ATOM    503 2HD  ARG    33       7.774  14.363  29.008  0.00  0.00           H
ATOM    504 3HD  ARG    33       6.210  14.811  29.731  0.00  0.00           H
ATOM    505  HE  ARG    33       7.150  16.980  30.300  0.00  0.00           H
ATOM    506 1HH1 ARG    33       9.139  14.984  28.178  0.00  0.00           H
ATOM    507 2HH1 ARG    33      10.017  16.361  27.540  0.00  0.00           H
ATOM    508 1HH2 ARG    33       8.185  18.727  29.408  0.00  0.00           H
ATOM    509 2HH2 ARG    33       9.472  18.487  28.241  0.00  0.00           H
ATOM    510  N   SER    34      12.109  13.605  32.320  0.00  0.00           N
ATOM    511  CA  SER    34      13.496  13.193  32.123  0.00  0.00           C
ATOM    512  C   SER    34      13.865  12.097  33.126  0.00  0.00           C
ATOM    513  O   SER    34      14.560  11.110  32.787  0.00  0.00           O
ATOM    514  CB  SER    34      14.401  14.380  32.316  0.00  0.00           C
ATOM    515  OG  SER    34      14.171  15.249  31.252  0.00  0.00           O
ATOM    516  H   SER    34      11.924  14.572  32.547  0.00  0.00           H
ATOM    517  HA  SER    34      13.638  12.808  31.113  0.00  0.00           H
ATOM    518 2HB  SER    34      14.175  14.887  33.254  0.00  0.00           H
ATOM    519 3HB  SER    34      15.446  14.071  32.313  0.00  0.00           H
ATOM    520  HG  SER    34      14.734  16.021  31.342  0.00  0.00           H
ATOM    521  N   VAL    35      13.437  12.317  34.355  0.00  0.00           N
ATOM    522  CA  VAL    35      13.788  11.419  35.448  0.00  0.00           C
ATOM    523  C   VAL    35      12.983  10.133  35.340  0.00  0.00           C
ATOM    524  O   VAL    35      13.570   9.066  35.419  0.00  0.00           O
ATOM    525  CB  VAL    35      13.603  12.038  36.808  0.00  0.00           C
ATOM    526  CG1 VAL    35      13.737  10.993  37.898  0.00  0.00           C
ATOM    527  CG2 VAL    35      14.607  13.133  36.994  0.00  0.00           C
ATOM    528  H   VAL    35      12.905  13.148  34.570  0.00  0.00           H
ATOM    529  HA  VAL    35      14.823  11.092  35.352  0.00  0.00           H
ATOM    530  HB  VAL    35      12.612  12.489  36.857  0.00  0.00           H
ATOM    531 1HG1 VAL    35      14.728  10.542  37.850  0.00  0.00           H
ATOM    532 2HG1 VAL    35      13.600  11.463  38.872  0.00  0.00           H
ATOM    533 3HG1 VAL    35      12.980  10.222  37.758  0.00  0.00           H
ATOM    534 1HG2 VAL    35      14.464  13.892  36.225  0.00  0.00           H
ATOM    535 2HG2 VAL    35      14.476  13.584  37.978  0.00  0.00           H
ATOM    536 3HG2 VAL    35      15.613  12.721  36.915  0.00  0.00           H
ATOM    537  N   THR    36      11.682  10.215  35.074  0.00  0.00           N
ATOM    538  CA  THR    36      10.930   8.962  35.020  0.00  0.00           C
ATOM    539  C   THR    36      11.383   8.056  33.861  0.00  0.00           C
ATOM    540  O   THR    36      11.290   6.841  33.965  0.00  0.00           O
ATOM    541  CB  THR    36       9.412   9.153  34.970  0.00  0.00           C
ATOM    542  CG2 THR    36       8.898   9.999  36.102  0.00  0.00           C
ATOM    543  OG1 THR    36       9.061   9.889  33.823  0.00  0.00           O
ATOM    544  H   THR    36      11.172  11.083  34.997  0.00  0.00           H
ATOM    545  HA  THR    36      11.187   8.460  35.953  0.00  0.00           H
ATOM    546  HB  THR    36       8.949   8.167  35.014  0.00  0.00           H
ATOM    547 1HG  THR    36       8.108  10.006  33.797  0.00  0.00           H
ATOM    548 1HG2 THR    36       9.361  10.985  36.059  0.00  0.00           H
ATOM    549 2HG2 THR    36       7.816  10.102  36.017  0.00  0.00           H
ATOM    550 3HG2 THR    36       9.144   9.524  37.052  0.00  0.00           H
ATOM    551  N   LYS    37      11.844   8.637  32.754  0.00  0.00           N
ATOM    552  CA  LYS    37      12.386   7.883  31.622  0.00  0.00           C
ATOM    553  C   LYS    37      13.899   7.587  31.708  0.00  0.00           C
ATOM    554  O   LYS    37      14.454   6.946  30.816  0.00  0.00           O
ATOM    555  CB  LYS    37      12.201   8.685  30.331  0.00  0.00           C
ATOM    556  CG  LYS    37      10.794   9.040  29.952  0.00  0.00           C
ATOM    557  CD  LYS    37      10.765   9.851  28.611  0.00  0.00           C
ATOM    558  CE  LYS    37      11.944  10.785  28.443  0.00  0.00           C
ATOM    559  NZ  LYS    37      11.731  11.788  27.371  0.00  0.00           N
ATOM    560  H   LYS    37      11.842   9.646  32.700  0.00  0.00           H
ATOM    561  HA  LYS    37      11.864   6.932  31.519  0.00  0.00           H
ATOM    562 2HB  LYS    37      12.782   9.597  30.464  0.00  0.00           H
ATOM    563 3HB  LYS    37      12.648   8.081  29.541  0.00  0.00           H
ATOM    564 2HG  LYS    37      10.220   8.121  29.833  0.00  0.00           H
ATOM    565 3HG  LYS    37      10.356   9.641  30.749  0.00  0.00           H
ATOM    566 2HD  LYS    37      10.754   9.130  27.794  0.00  0.00           H
ATOM    567 3HD  LYS    37       9.840  10.428  28.599  0.00  0.00           H
ATOM    568 2HE  LYS    37      12.103  11.296  29.392  0.00  0.00           H
ATOM    569 3HE  LYS    37      12.819  10.180  28.205  0.00  0.00           H
ATOM    570 1HZ  LYS    37      10.921  12.349  27.591  0.00  0.00           H
ATOM    571 2HZ  LYS    37      12.544  12.383  27.301  0.00  0.00           H
ATOM    572 3HZ  LYS    37      11.584  11.314  26.491  0.00  0.00           H
ATOM    573  N   SER    38      14.558   8.061  32.743  0.00  0.00           N
ATOM    574  CA  SER    38      16.007   7.948  32.853  0.00  0.00           C
ATOM    575  C   SER    38      16.710   8.386  31.556  0.00  0.00           C
ATOM    576  O   SER    38      17.665   7.750  31.112  0.00  0.00           O
ATOM    577  CB  SER    38      16.381   6.495  33.286  0.00  0.00           C
ATOM    578  OG  SER    38      15.753   6.142  34.536  0.00  0.00           O
ATOM    579  H   SER    38      14.065   8.594  33.445  0.00  0.00           H
ATOM    580  HA  SER    38      16.386   8.643  33.602  0.00  0.00           H
ATOM    581 2HB  SER    38      16.053   5.806  32.508  0.00  0.00           H
ATOM    582 3HB  SER    38      17.464   6.433  33.393  0.00  0.00           H
ATOM    583  HG  SER    38      16.000   5.246  34.777  0.00  0.00           H
ATOM    584  N   ALA    39      16.239   9.492  30.963  0.00  0.00           N
ATOM    585  CA  ALA    39      16.739   9.976  29.706  0.00  0.00           C
ATOM    586  C   ALA    39      18.186  10.387  29.795  0.00  0.00           C
ATOM    587  O   ALA    39      18.606  10.987  30.789  0.00  0.00           O
ATOM    588  CB  ALA    39      15.914  11.178  29.229  0.00  0.00           C
ATOM    589  H   ALA    39      15.487   9.999  31.406  0.00  0.00           H
ATOM    590  HA  ALA    39      16.656   9.181  28.965  0.00  0.00           H
ATOM    591 1HB  ALA    39      15.995  11.986  29.956  0.00  0.00           H
ATOM    592 2HB  ALA    39      16.291  11.518  28.265  0.00  0.00           H
ATOM    593 3HB  ALA    39      14.869  10.885  29.127  0.00  0.00           H
ATOM    594  N   VAL    40      18.930  10.092  28.743  0.00  0.00           N
ATOM    595  CA  VAL    40      20.297  10.584  28.600  0.00  0.00           C
ATOM    596  C   VAL    40      20.292  11.448  27.335  0.00  0.00           C
ATOM    597  O   VAL    40      19.978  10.981  26.259  0.00  0.00           O
ATOM    598  CB  VAL    40      21.292   9.438  28.448  0.00  0.00           C
ATOM    599  CG1 VAL    40      22.693   9.972  28.246  0.00  0.00           C
ATOM    600  CG2 VAL    40      21.211   8.476  29.665  0.00  0.00           C
ATOM    601  H   VAL    40      18.549   9.515  28.007  0.00  0.00           H
ATOM    602  HA  VAL    40      20.611  11.210  29.436  0.00  0.00           H
ATOM    603  HB  VAL    40      21.006   8.834  27.587  0.00  0.00           H
ATOM    604 1HG1 VAL    40      22.980  10.576  29.107  0.00  0.00           H
ATOM    605 2HG1 VAL    40      23.388   9.139  28.140  0.00  0.00           H
ATOM    606 3HG1 VAL    40      22.722  10.586  27.346  0.00  0.00           H
ATOM    607 1HG2 VAL    40      20.205   8.062  29.735  0.00  0.00           H
ATOM    608 2HG2 VAL    40      21.929   7.666  29.537  0.00  0.00           H
ATOM    609 3HG2 VAL    40      21.442   9.024  30.578  0.00  0.00           H
ATOM    610  N   TYR    41      20.616  12.714  27.486  0.00  0.00           N
ATOM    611  CA  TYR    41      20.608  13.650  26.385  0.00  0.00           C
ATOM    612  C   TYR    41      22.055  13.928  25.919  0.00  0.00           C
ATOM    613  O   TYR    41      22.998  13.668  26.639  0.00  0.00           O
ATOM    614  CB  TYR    41      19.974  14.953  26.878  0.00  0.00           C
ATOM    615  CG  TYR    41      18.533  14.812  27.351  0.00  0.00           C
ATOM    616  CD1 TYR    41      18.166  15.162  28.639  0.00  0.00           C
ATOM    617  CD2 TYR    41      17.563  14.337  26.512  0.00  0.00           C
ATOM    618  CE1 TYR    41      16.842  15.019  29.083  0.00  0.00           C
ATOM    619  CE2 TYR    41      16.235  14.230  26.918  0.00  0.00           C
ATOM    620  CZ  TYR    41      15.885  14.566  28.223  0.00  0.00           C
ATOM    621  OH  TYR    41      14.567  14.475  28.661  0.00  0.00           O
ATOM    622  H   TYR    41      20.892  13.050  28.398  0.00  0.00           H
ATOM    623  HA  TYR    41      20.018  13.269  25.552  0.00  0.00           H
ATOM    624 2HB  TYR    41      20.591  15.319  27.698  0.00  0.00           H
ATOM    625 3HB  TYR    41      20.017  15.659  26.049  0.00  0.00           H
ATOM    626  HD1 TYR    41      18.927  15.555  29.313  0.00  0.00           H
ATOM    627  HD2 TYR    41      17.850  14.039  25.504  0.00  0.00           H
ATOM    628  HE1 TYR    41      16.582  15.248  30.117  0.00  0.00           H
ATOM    629  HE2 TYR    41      15.476  13.885  26.215  0.00  0.00           H
ATOM    630  HH  TYR    41      14.455  14.754  29.573  0.00  0.00           H
ATOM    631  N   CYS    42      22.191  14.477  24.729  0.00  0.00           N
ATOM    632  CA  CYS    42      23.486  14.781  24.114  0.00  0.00           C
ATOM    633  C   CYS    42      23.384  16.165  23.457  0.00  0.00           C
ATOM    634  O   CYS    42      22.695  16.327  22.468  0.00  0.00           O
ATOM    635  CB  CYS    42      23.784  13.731  23.037  0.00  0.00           C
ATOM    636  SG  CYS    42      25.455  13.833  22.441  0.00  0.00           S
ATOM    637  H   CYS    42      21.352  14.721  24.223  0.00  0.00           H
ATOM    638  HA  CYS    42      24.281  14.751  24.859  0.00  0.00           H
ATOM    639 2HB  CYS    42      23.663  12.720  23.425  0.00  0.00           H
ATOM    640 3HB  CYS    42      23.143  13.864  22.165  0.00  0.00           H
ATOM    641  HG  CYS    42      25.354  12.831  21.572  0.00  0.00           H
ATOM    642  N   CYS    43      24.031  17.142  24.046  0.00  0.00           N
ATOM    643  CA  CYS    43      24.051  18.522  23.552  0.00  0.00           C
ATOM    644  C   CYS    43      24.726  18.573  22.176  0.00  0.00           C
ATOM    645  O   CYS    43      25.860  18.136  22.020  0.00  0.00           O
ATOM    646  CB  CYS    43      24.817  19.409  24.544  0.00  0.00           C
ATOM    647  SG  CYS    43      25.159  21.107  24.016  0.00  0.00           S
ATOM    648  HN  CYS    43      24.534  16.930  24.896  0.00  0.00           H
ATOM    649  HA  CYS    43      23.035  18.904  23.456  0.00  0.00           H
ATOM    650 2HB  CYS    43      24.238  19.513  25.462  0.00  0.00           H
ATOM    651 3HB  CYS    43      25.780  18.952  24.772  0.00  0.00           H
ATOM    652  N   LYS    44      24.011  19.103  21.192  0.00  0.00           N
ATOM    653  CA  LYS    44      24.531  19.267  19.827  0.00  0.00           C
ATOM    654  C   LYS    44      25.299  20.585  19.619  0.00  0.00           C
ATOM    655  O   LYS    44      25.646  20.946  18.495  0.00  0.00           O
ATOM    656  CB  LYS    44      23.369  19.131  18.817  0.00  0.00           C
ATOM    657  CG  LYS    44      22.242  20.143  18.960  0.00  0.00           C
ATOM    658  CD  LYS    44      21.832  20.298  17.504  0.00  0.00           C
ATOM    659  CE  LYS    44      20.423  20.950  17.085  0.00  0.00           C
ATOM    660  NZ  LYS    44      20.638  21.759  15.840  0.00  0.00           N
ATOM    661  H   LYS    44      23.045  19.340  21.368  0.00  0.00           H
ATOM    662  HA  LYS    44      25.274  18.499  19.609  0.00  0.00           H
ATOM    663 2HB  LYS    44      23.815  19.222  17.827  0.00  0.00           H
ATOM    664 3HB  LYS    44      22.971  18.124  18.945  0.00  0.00           H
ATOM    665 2HG  LYS    44      21.393  19.780  19.540  0.00  0.00           H
ATOM    666 3HG  LYS    44      22.562  21.108  19.352  0.00  0.00           H
ATOM    667 2HD  LYS    44      22.645  20.888  17.081  0.00  0.00           H
ATOM    668 3HD  LYS    44      21.888  19.278  17.123  0.00  0.00           H
ATOM    669 2HE  LYS    44      19.690  20.168  16.888  0.00  0.00           H
ATOM    670 3HE  LYS    44      20.057  21.599  17.881  0.00  0.00           H
ATOM    671 1HZ  LYS    44      20.977  21.158  15.102  0.00  0.00           H
ATOM    672 2HZ  LYS    44      19.764  22.180  15.557  0.00  0.00           H
ATOM    673 3HZ  LYS    44      21.317  22.484  16.023  0.00  0.00           H
ATOM    674  N   PHE    45      25.535  21.323  20.694  0.00  0.00           N
ATOM    675  CA  PHE    45      26.263  22.594  20.632  0.00  0.00           C
ATOM    676  C   PHE    45      27.609  22.362  21.329  0.00  0.00           C
ATOM    677  O   PHE    45      28.285  21.374  20.987  0.00  0.00           O
ATOM    678  CB  PHE    45      25.403  23.713  21.239  0.00  0.00           C
ATOM    679  CG  PHE    45      24.034  23.822  20.601  0.00  0.00           C
ATOM    680  CD1 PHE    45      22.883  23.445  21.303  0.00  0.00           C
ATOM    681  CD2 PHE    45      23.908  24.256  19.282  0.00  0.00           C
ATOM    682  CE1 PHE    45      21.629  23.516  20.718  0.00  0.00           C
ATOM    683  CE2 PHE    45      22.644  24.350  18.675  0.00  0.00           C
ATOM    684  CZ  PHE    45      21.499  23.974  19.395  0.00  0.00           C
ATOM    685  H   PHE    45      25.137  21.042  21.579  0.00  0.00           H
ATOM    686  HA  PHE    45      26.487  22.850  19.596  0.00  0.00           H
ATOM    687 2HB  PHE    45      25.239  23.491  22.293  0.00  0.00           H
ATOM    688 3HB  PHE    45      25.871  24.693  21.143  0.00  0.00           H
ATOM    689  HD1 PHE    45      22.987  23.090  22.328  0.00  0.00           H
ATOM    690  HD2 PHE    45      24.803  24.524  18.721  0.00  0.00           H
ATOM    691  HE1 PHE    45      20.745  23.218  21.281  0.00  0.00           H
ATOM    692  HE2 PHE    45      22.557  24.713  17.651  0.00  0.00           H
ATOM    693  HZ  PHE    45      20.516  24.038  18.928  0.00  0.00           H
ATOM    694  N   GLY    46      27.999  23.214  22.288  0.00  0.00           N
ATOM    695  CA  GLY    46      29.293  23.091  22.976  0.00  0.00           C
ATOM    696  C   GLY    46      29.312  22.627  24.435  0.00  0.00           C
ATOM    697  O   GLY    46      30.301  22.876  25.154  0.00  0.00           O
ATOM    698  H   GLY    46      27.386  23.972  22.553  0.00  0.00           H
ATOM    699 2HA  GLY    46      29.870  22.390  22.373  0.00  0.00           H
ATOM    700 3HA  GLY    46      29.744  24.081  22.913  0.00  0.00           H
ATOM    701  N   ARG    47      28.249  21.934  24.871  0.00  0.00           N
ATOM    702  CA  ARG    47      28.130  21.391  26.239  0.00  0.00           C
ATOM    703  C   ARG    47      28.069  22.485  27.312  0.00  0.00           C
ATOM    704  O   ARG    47      28.407  22.256  28.482  0.00  0.00           O
ATOM    705  CB  ARG    47      29.269  20.397  26.541  0.00  0.00           C
ATOM    706  CG  ARG    47      28.845  18.961  26.711  0.00  0.00           C
ATOM    707  CD  ARG    47      30.067  18.126  27.449  0.00  0.00           C
ATOM    708  NE  ARG    47      29.582  16.786  27.795  0.00  0.00           N
ATOM    709  CZ  ARG    47      29.646  16.216  29.005  0.00  0.00           C
ATOM    710  NH1 ARG    47      30.172  16.847  30.055  0.00  0.00           N
ATOM    711  NH2 ARG    47      29.170  14.983  29.168  0.00  0.00           N
ATOM    712  H   ARG    47      27.459  21.842  24.249  0.00  0.00           H
ATOM    713  HA  ARG    47      27.177  20.871  26.343  0.00  0.00           H
ATOM    714 2HB  ARG    47      29.973  20.472  25.712  0.00  0.00           H
ATOM    715 3HB  ARG    47      29.748  20.745  27.456  0.00  0.00           H
ATOM    716 2HG  ARG    47      27.948  18.912  27.328  0.00  0.00           H
ATOM    717 3HG  ARG    47      28.640  18.519  25.736  0.00  0.00           H
ATOM    718 2HD  ARG    47      30.922  18.026  26.780  0.00  0.00           H
ATOM    719 3HD  ARG    47      30.379  18.631  28.363  0.00  0.00           H
ATOM    720  HE  ARG    47      29.167  16.263  27.037  0.00  0.00           H
ATOM    721 1HH1 ARG    47      30.536  17.783  29.947  0.00  0.00           H
ATOM    722 2HH1 ARG    47      30.204  16.386  30.953  0.00  0.00           H
ATOM    723 1HH2 ARG    47      28.768  14.492  28.382  0.00  0.00           H
ATOM    724 2HH2 ARG    47      29.214  14.544  30.077  0.00  0.00           H
ATOM    725  N   ALA    48      27.598  23.666  26.938  0.00  0.00           N
ATOM    726  CA  ALA    48      27.645  24.788  27.859  0.00  0.00           C
ATOM    727  C   ALA    48      26.632  25.901  27.531  0.00  0.00           C
ATOM    728  O   ALA    48      26.964  27.090  27.584  0.00  0.00           O
ATOM    729  CB  ALA    48      29.091  25.354  27.893  0.00  0.00           C
ATOM    730  H   ALA    48      27.259  23.830  26.001  0.00  0.00           H
ATOM    731  HA  ALA    48      27.397  24.406  28.849  0.00  0.00           H
ATOM    732 1HB  ALA    48      29.351  25.748  26.911  0.00  0.00           H
ATOM    733 2HB  ALA    48      29.152  26.153  28.632  0.00  0.00           H
ATOM    734 3HB  ALA    48      29.787  24.559  28.160  0.00  0.00           H
ATOM    735  N   CYS    49      25.407  25.507  27.187  0.00  0.00           N
ATOM    736  CA  CYS    49      24.364  26.457  26.838  0.00  0.00           C
ATOM    737  C   CYS    49      23.836  27.214  28.069  0.00  0.00           C
ATOM    738  O   CYS    49      23.531  26.609  29.122  0.00  0.00           O
ATOM    739  CB  CYS    49      23.197  25.714  26.146  0.00  0.00           C
ATOM    740  SG  CYS    49      23.693  24.721  24.722  0.00  0.00           S
ATOM    741  HN  CYS    49      25.193  24.521  27.137  0.00  0.00           H
ATOM    742  HA  CYS    49      24.753  27.210  26.152  0.00  0.00           H
ATOM    743 2HB  CYS    49      22.707  25.056  26.864  0.00  0.00           H
ATOM    744 3HB  CYS    49      22.476  26.440  25.769  0.00  0.00           H
ATOM    745  N   GLU    50      23.689  28.525  27.955  0.00  0.00           N
ATOM    746  CA  GLU    50      22.985  29.267  28.987  0.00  0.00           C
ATOM    747  C   GLU    50      21.483  29.078  28.805  0.00  0.00           C
ATOM    748  O   GLU    50      20.958  29.277  27.691  0.00  0.00           O
ATOM    749  CB  GLU    50      23.287  30.774  28.917  0.00  0.00           C
ATOM    750  CG  GLU    50      22.934  31.505  30.205  0.00  0.00           C
ATOM    751  CD  GLU    50      23.195  32.982  30.075  0.00  0.00           C
ATOM    752  OE1 GLU    50      22.252  33.763  29.784  0.00  0.00           O
ATOM    753  OE2 GLU    50      24.372  33.362  30.271  0.00  0.00           O
ATOM    754  H   GLU    50      24.049  29.034  27.160  0.00  0.00           H
ATOM    755  HA  GLU    50      23.291  28.896  29.965  0.00  0.00           H
ATOM    756 2HB  GLU    50      24.351  30.892  28.712  0.00  0.00           H
ATOM    757 3HB  GLU    50      22.710  31.192  28.092  0.00  0.00           H
ATOM    758 2HG  GLU    50      21.879  31.341  30.424  0.00  0.00           H
ATOM    759 3HG  GLU    50      23.540  31.099  31.015  0.00  0.00           H
ATOM    760  N   MET    51      20.788  28.740  29.893  0.00  0.00           N
ATOM    761  CA  MET    51      19.363  28.480  29.834  0.00  0.00           C
ATOM    762  C   MET    51      18.575  29.759  29.839  0.00  0.00           C
ATOM    763  O   MET    51      18.849  30.681  30.577  0.00  0.00           O
ATOM    764  CB  MET    51      18.900  27.611  31.030  0.00  0.00           C
ATOM    765  CG  MET    51      19.065  26.180  30.825  0.00  0.00           C
ATOM    766  SD  MET    51      18.233  25.585  29.325  0.00  0.00           S
ATOM    767  CE  MET    51      19.565  25.074  28.423  0.00  0.00           C
ATOM    768  H   MET    51      21.256  28.642  30.782  0.00  0.00           H
ATOM    769  HA  MET    51      19.129  27.953  28.909  0.00  0.00           H
ATOM    770 2HB  MET    51      19.482  27.923  31.897  0.00  0.00           H
ATOM    771 3HB  MET    51      17.847  27.834  31.200  0.00  0.00           H
ATOM    772 2HG  MET    51      20.132  25.969  30.751  0.00  0.00           H
ATOM    773 3HG  MET    51      18.653  25.664  31.692  0.00  0.00           H
ATOM    774 1HE  MET    51      20.097  24.295  28.969  0.00  0.00           H
ATOM    775 2HE  MET    51      19.226  24.678  27.466  0.00  0.00           H
ATOM    776 3HE  MET    51      20.233  25.918  28.251  0.00  0.00           H
ATOM    777  N   ASP    52      17.566  29.786  29.022  0.00  0.00           N
ATOM    778  CA  ASP    52      16.558  30.814  29.060  0.00  0.00           C
ATOM    779  C   ASP    52      15.356  30.238  28.401  0.00  0.00           C
ATOM    780  O   ASP    52      15.313  29.031  28.105  0.00  0.00           O
ATOM    781  CB  ASP    52      17.033  32.144  28.393  0.00  0.00           C
ATOM    782  CG  ASP    52      17.392  31.998  26.888  0.00  0.00           C
ATOM    783  OD1 ASP    52      16.830  31.149  26.147  0.00  0.00           O
ATOM    784  OD2 ASP    52      18.213  32.779  26.347  0.00  0.00           O
ATOM    785  H   ASP    52      17.512  29.090  28.292  0.00  0.00           H
ATOM    786  HA  ASP    52      16.304  31.017  30.100  0.00  0.00           H
ATOM    787 2HB  ASP    52      16.273  32.917  28.512  0.00  0.00           H
ATOM    788 3HB  ASP    52      17.925  32.423  28.954  0.00  0.00           H
ATOM    789  N   MET    53      14.373  31.083  28.137  0.00  0.00           N
ATOM    790  CA  MET    53      13.125  30.576  27.588  0.00  0.00           C
ATOM    791  C   MET    53      13.231  30.034  26.162  0.00  0.00           C
ATOM    792  O   MET    53      12.387  29.233  25.762  0.00  0.00           O
ATOM    793  CB  MET    53      11.994  31.590  27.735  0.00  0.00           C
ATOM    794  CG  MET    53      11.567  31.754  29.236  0.00  0.00           C
ATOM    795  SD  MET    53      10.181  32.976  29.330  0.00  0.00           S
ATOM    796  CE  MET    53       8.770  32.043  28.637  0.00  0.00           C
ATOM    797  H   MET    53      14.410  32.049  28.429  0.00  0.00           H
ATOM    798  HA  MET    53      12.845  29.663  28.114  0.00  0.00           H
ATOM    799 2HB  MET    53      12.336  32.550  27.348  0.00  0.00           H
ATOM    800 3HB  MET    53      11.141  31.246  27.150  0.00  0.00           H
ATOM    801 2HG  MET    53      11.230  30.798  29.636  0.00  0.00           H
ATOM    802 3HG  MET    53      12.407  32.119  29.827  0.00  0.00           H
ATOM    803 1HE  MET    53       8.589  31.155  29.242  0.00  0.00           H
ATOM    804 2HE  MET    53       7.880  32.673  28.641  0.00  0.00           H
ATOM    805 3HE  MET    53       8.998  31.745  27.614  0.00  0.00           H
ATOM    806  N   TYR    54      14.232  30.502  25.409  0.00  0.00           N
ATOM    807  CA  TYR    54      14.457  30.002  24.061  0.00  0.00           C
ATOM    808  C   TYR    54      15.273  28.729  24.086  0.00  0.00           C
ATOM    809  O   TYR    54      14.927  27.760  23.454  0.00  0.00           O
ATOM    810  CB  TYR    54      15.207  31.044  23.230  0.00  0.00           C
ATOM    811  CG  TYR    54      15.609  30.588  21.849  0.00  0.00           C
ATOM    812  CD1 TYR    54      14.657  30.467  20.831  0.00  0.00           C
ATOM    813  CD2 TYR    54      16.934  30.326  21.542  0.00  0.00           C
ATOM    814  CE1 TYR    54      15.013  30.088  19.589  0.00  0.00           C
ATOM    815  CE2 TYR    54      17.312  29.930  20.278  0.00  0.00           C
ATOM    816  CZ  TYR    54      16.360  29.823  19.305  0.00  0.00           C
ATOM    817  OH  TYR    54      16.701  29.476  18.030  0.00  0.00           O
ATOM    818  H   TYR    54      14.851  31.217  25.764  0.00  0.00           H
ATOM    819  HA  TYR    54      13.503  29.792  23.578  0.00  0.00           H
ATOM    820 2HB  TYR    54      14.586  31.936  23.151  0.00  0.00           H
ATOM    821 3HB  TYR    54      16.100  31.274  23.811  0.00  0.00           H
ATOM    822  HD1 TYR    54      13.613  30.685  21.056  0.00  0.00           H
ATOM    823  HD2 TYR    54      17.684  30.439  22.325  0.00  0.00           H
ATOM    824  HE1 TYR    54      14.259  29.971  18.811  0.00  0.00           H
ATOM    825  HE2 TYR    54      18.358  29.707  20.067  0.00  0.00           H
ATOM    826  HH  TYR    54      15.948  29.449  17.435  0.00  0.00           H
ATOM    827  N   MET    55      16.384  28.760  24.793  0.00  0.00           N
ATOM    828  CA  MET    55      17.298  27.633  24.822  0.00  0.00           C
ATOM    829  C   MET    55      16.783  26.425  25.615  0.00  0.00           C
ATOM    830  O   MET    55      17.262  25.326  25.400  0.00  0.00           O
ATOM    831  CB  MET    55      18.624  28.070  25.406  0.00  0.00           C
ATOM    832  CG  MET    55      19.465  28.851  24.374  0.00  0.00           C
ATOM    833  SD  MET    55      19.855  27.867  22.912  0.00  0.00           S
ATOM    834  CE  MET    55      20.978  26.825  23.621  0.00  0.00           C
ATOM    835  H   MET    55      16.636  29.594  25.304  0.00  0.00           H
ATOM    836  HA  MET    55      17.468  27.259  23.812  0.00  0.00           H
ATOM    837 2HB  MET    55      18.429  28.705  26.270  0.00  0.00           H
ATOM    838 3HB  MET    55      19.171  27.183  25.724  0.00  0.00           H
ATOM    839 2HG  MET    55      18.900  29.733  24.072  0.00  0.00           H
ATOM    840 3HG  MET    55      20.393  29.161  24.855  0.00  0.00           H
ATOM    841 1HE  MET    55      20.501  26.273  24.431  0.00  0.00           H
ATOM    842 2HE  MET    55      21.348  26.124  22.872  0.00  0.00           H
ATOM    843 3HE  MET    55      21.811  27.404  24.019  0.00  0.00           H
ATOM    844  N   ARG    56      15.847  26.632  26.532  0.00  0.00           N
ATOM    845  CA  ARG    56      15.291  25.504  27.247  0.00  0.00           C
ATOM    846  C   ARG    56      14.655  24.480  26.322  0.00  0.00           C
ATOM    847  O   ARG    56      14.723  23.326  26.637  0.00  0.00           O
ATOM    848  CB  ARG    56      14.353  25.904  28.377  0.00  0.00           C
ATOM    849  CG  ARG    56      13.005  26.290  27.969  0.00  0.00           C
ATOM    850  CD  ARG    56      12.093  26.721  29.127  0.00  0.00           C
ATOM    851  NE  ARG    56      10.718  26.854  28.616  0.00  0.00           N
ATOM    852  CZ  ARG    56       9.769  27.549  29.189  0.00  0.00           C
ATOM    853  NH1 ARG    56       9.991  28.231  30.313  0.00  0.00           N
ATOM    854  NH2 ARG    56       8.569  27.563  28.629  0.00  0.00           N
ATOM    855  H   ARG    56      15.600  27.562  26.839  0.00  0.00           H
ATOM    856  HA  ARG    56      16.114  24.925  27.666  0.00  0.00           H
ATOM    857 2HB  ARG    56      14.298  25.047  29.049  0.00  0.00           H
ATOM    858 3HB  ARG    56      14.830  26.738  28.892  0.00  0.00           H
ATOM    859 2HG  ARG    56      13.109  27.114  27.263  0.00  0.00           H
ATOM    860 3HG  ARG    56      12.567  25.430  27.462  0.00  0.00           H
ATOM    861 2HD  ARG    56      12.100  25.975  29.921  0.00  0.00           H
ATOM    862 3HD  ARG    56      12.410  27.683  29.530  0.00  0.00           H
ATOM    863  HE  ARG    56      10.507  26.367  27.757  0.00  0.00           H
ATOM    864 1HH1 ARG    56      10.908  28.216  30.737  0.00  0.00           H
ATOM    865 2HH1 ARG    56       9.241  28.760  30.736  0.00  0.00           H
ATOM    866 1HH2 ARG    56       8.406  27.043  27.778  0.00  0.00           H
ATOM    867 2HH2 ARG    56       7.822  28.093  29.055  0.00  0.00           H
ATOM    868  N   ARG    57      14.098  24.878  25.175  0.00  0.00           N
ATOM    869  CA  ARG    57      13.516  23.894  24.289  0.00  0.00           C
ATOM    870  C   ARG    57      14.543  23.385  23.296  0.00  0.00           C
ATOM    871  O   ARG    57      14.287  22.437  22.638  0.00  0.00           O
ATOM    872  CB  ARG    57      12.277  24.382  23.508  0.00  0.00           C
ATOM    873  CG  ARG    57      11.665  25.735  23.876  0.00  0.00           C
ATOM    874  CD  ARG    57      10.454  26.068  22.945  0.00  0.00           C
ATOM    875  NE  ARG    57      10.511  27.342  22.228  0.00  0.00           N
ATOM    876  CZ  ARG    57      11.505  27.774  21.441  0.00  0.00           C
ATOM    877  NH1 ARG    57      11.383  28.958  20.863  0.00  0.00           N
ATOM    878  NH2 ARG    57      12.621  27.079  21.229  0.00  0.00           N
ATOM    879  H   ARG    57      14.020  25.853  24.924  0.00  0.00           H
ATOM    880  HA  ARG    57      13.230  23.033  24.893  0.00  0.00           H
ATOM    881 2HB  ARG    57      12.595  24.399  22.466  0.00  0.00           H
ATOM    882 3HB  ARG    57      11.534  23.597  23.648  0.00  0.00           H
ATOM    883 2HG  ARG    57      11.327  25.698  24.912  0.00  0.00           H
ATOM    884 3HG  ARG    57      12.427  26.507  23.770  0.00  0.00           H
ATOM    885 2HD  ARG    57      10.389  25.260  22.216  0.00  0.00           H
ATOM    886 3HD  ARG    57       9.565  26.061  23.575  0.00  0.00           H
ATOM    887  HE  ARG    57       9.713  27.945  22.371  0.00  0.00           H
ATOM    888 1HH1 ARG    57      10.553  29.511  21.022  0.00  0.00           H
ATOM    889 2HH1 ARG    57      12.121  29.303  20.266  0.00  0.00           H
ATOM    890 1HH2 ARG    57      12.745  26.180  21.673  0.00  0.00           H
ATOM    891 2HH2 ARG    57      13.339  27.454  20.625  0.00  0.00           H
ATOM    892  N   LYS    58      15.701  24.025  23.194  0.00  0.00           N
ATOM    893  CA  LYS    58      16.708  23.666  22.197  0.00  0.00           C
ATOM    894  C   LYS    58      17.768  22.706  22.724  0.00  0.00           C
ATOM    895  O   LYS    58      18.348  21.989  21.919  0.00  0.00           O
ATOM    896  CB  LYS    58      17.411  24.928  21.702  0.00  0.00           C
ATOM    897  CG  LYS    58      16.429  25.836  20.890  0.00  0.00           C
ATOM    898  CD  LYS    58      16.764  25.812  19.410  0.00  0.00           C
ATOM    899  CE  LYS    58      15.623  26.333  18.540  0.00  0.00           C
ATOM    900  NZ  LYS    58      15.657  25.732  17.156  0.00  0.00           N
ATOM    901  H   LYS    58      15.895  24.799  23.813  0.00  0.00           H
ATOM    902  HA  LYS    58      16.238  23.173  21.346  0.00  0.00           H
ATOM    903 2HB  LYS    58      17.787  25.480  22.564  0.00  0.00           H
ATOM    904 3HB  LYS    58      18.246  24.636  21.065  0.00  0.00           H
ATOM    905 2HG  LYS    58      15.412  25.472  21.038  0.00  0.00           H
ATOM    906 3HG  LYS    58      16.507  26.857  21.263  0.00  0.00           H
ATOM    907 2HD  LYS    58      17.649  26.430  19.257  0.00  0.00           H
ATOM    908 3HD  LYS    58      16.989  24.782  19.135  0.00  0.00           H
ATOM    909 2HE  LYS    58      14.679  26.079  19.023  0.00  0.00           H
ATOM    910 3HE  LYS    58      15.714  27.417  18.468  0.00  0.00           H
ATOM    911 1HZ  LYS    58      15.573  24.728  17.223  0.00  0.00           H
ATOM    912 2HZ  LYS    58      14.890  26.099  16.611  0.00  0.00           H
ATOM    913 3HZ  LYS    58      16.531  25.967  16.708  0.00  0.00           H
ATOM    914  N   CYS    59      18.092  22.748  24.025  0.00  0.00           N
ATOM    915  CA  CYS    59      19.107  21.864  24.567  0.00  0.00           C
ATOM    916  C   CYS    59      18.665  21.128  25.838  0.00  0.00           C
ATOM    917  O   CYS    59      18.773  21.655  26.918  0.00  0.00           O
ATOM    918  CB  CYS    59      20.424  22.601  24.846  0.00  0.00           C
ATOM    919  SG  CYS    59      21.598  21.298  25.152  0.00  0.00           S
ATOM    920  HN  CYS    59      17.682  23.439  24.637  0.00  0.00           H
ATOM    921  HA  CYS    59      19.300  21.064  23.852  0.00  0.00           H
ATOM    922 2HB  CYS    59      20.653  23.265  24.012  0.00  0.00           H
ATOM    923 3HB  CYS    59      20.327  23.187  25.760  0.00  0.00           H
ATOM    924  N   GLN    60      18.161  19.899  25.685  0.00  0.00           N
ATOM    925  CA  GLN    60      17.696  19.096  26.810  0.00  0.00           C
ATOM    926  C   GLN    60      18.848  18.723  27.741  0.00  0.00           C
ATOM    927  O   GLN    60      18.707  18.748  28.963  0.00  0.00           O
ATOM    928  CB  GLN    60      16.992  17.826  26.298  0.00  0.00           C
ATOM    929  CG  GLN    60      15.678  18.076  25.542  0.00  0.00           C
ATOM    930  CD  GLN    60      15.856  18.496  24.091  0.00  0.00           C
ATOM    931  NE2 GLN    60      14.766  18.932  23.469  0.00  0.00           N
ATOM    932  OE1 GLN    60      16.952  18.448  23.544  0.00  0.00           O
ATOM    933  H   GLN    60      18.060  19.522  24.753  0.00  0.00           H
ATOM    934  HA  GLN    60      16.989  19.669  27.410  0.00  0.00           H
ATOM    935 2HB  GLN    60      17.698  17.319  25.641  0.00  0.00           H
ATOM    936 3HB  GLN    60      16.796  17.202  27.170  0.00  0.00           H
ATOM    937 2HG  GLN    60      15.113  17.144  25.568  0.00  0.00           H
ATOM    938 3HG  GLN    60      15.120  18.854  26.064  0.00  0.00           H
ATOM    939 1HE2 GLN    60      14.822  19.225  22.504  0.00  0.00           H
ATOM    940 2HE2 GLN    60      13.886  18.968  23.964  0.00  0.00           H
ATOM    941  N   GLU    61      20.024  18.437  27.181  0.00  0.00           N
ATOM    942  CA  GLU    61      21.138  18.081  28.042  0.00  0.00           C
ATOM    943  C   GLU    61      21.471  19.174  29.002  0.00  0.00           C
ATOM    944  O   GLU    61      21.635  18.948  30.192  0.00  0.00           O
ATOM    945  CB  GLU    61      22.400  17.613  27.270  0.00  0.00           C
ATOM    946  CG  GLU    61      23.484  17.210  28.229  0.00  0.00           C
ATOM    947  CD  GLU    61      24.757  16.630  27.568  0.00  0.00           C
ATOM    948  OE1 GLU    61      25.090  17.024  26.450  0.00  0.00           O
ATOM    949  OE2 GLU    61      25.383  15.725  28.157  0.00  0.00           O
ATOM    950  H   GLU    61      20.146  18.354  26.182  0.00  0.00           H
ATOM    951  HA  GLU    61      20.814  17.275  28.701  0.00  0.00           H
ATOM    952 2HB  GLU    61      22.136  16.762  26.642  0.00  0.00           H
ATOM    953 3HB  GLU    61      22.756  18.431  26.643  0.00  0.00           H
ATOM    954 2HG  GLU    61      23.734  18.135  28.748  0.00  0.00           H
ATOM    955 3HG  GLU    61      23.085  16.490  28.943  0.00  0.00           H
ATOM    956  N   CYS    62      21.607  20.387  28.494  0.00  0.00           N
ATOM    957  CA  CYS    62      22.021  21.491  29.349  0.00  0.00           C
ATOM    958  C   CYS    62      20.883  21.899  30.290  0.00  0.00           C
ATOM    959  O   CYS    62      21.141  22.257  31.394  0.00  0.00           O
ATOM    960  CB  CYS    62      22.580  22.673  28.507  0.00  0.00           C
ATOM    961  SG  CYS    62      24.128  22.266  27.575  0.00  0.00           S
ATOM    962  HN  CYS    62      21.533  20.553  27.500  0.00  0.00           H
ATOM    963  HA  CYS    62      22.800  21.150  30.031  0.00  0.00           H
ATOM    964 2HB  CYS    62      21.814  23.021  27.814  0.00  0.00           H
ATOM    965 3HB  CYS    62      22.867  23.489  29.171  0.00  0.00           H
ATOM    966  N   ARG    63      19.613  21.821  29.856  0.00  0.00           N
ATOM    967  CA  ARG    63      18.486  22.040  30.743  0.00  0.00           C
ATOM    968  C   ARG    63      18.445  21.073  31.910  0.00  0.00           C
ATOM    969  O   ARG    63      18.295  21.496  33.042  0.00  0.00           O
ATOM    970  CB  ARG    63      17.148  21.972  29.946  0.00  0.00           C
ATOM    971  CG  ARG    63      15.937  22.378  30.756  0.00  0.00           C
ATOM    972  CD  ARG    63      14.655  22.237  29.926  0.00  0.00           C
ATOM    973  NE  ARG    63      13.509  22.914  30.527  0.00  0.00           N
ATOM    974  CZ  ARG    63      12.303  22.913  29.994  0.00  0.00           C
ATOM    975  NH1 ARG    63      12.082  22.279  28.836  0.00  0.00           N
ATOM    976  NH2 ARG    63      11.336  23.563  30.583  0.00  0.00           N
ATOM    977  H   ARG    63      19.427  21.663  28.876  0.00  0.00           H
ATOM    978  HA  ARG    63      18.565  23.023  31.207  0.00  0.00           H
ATOM    979 2HB  ARG    63      17.248  22.634  29.086  0.00  0.00           H
ATOM    980 3HB  ARG    63      17.027  20.945  29.601  0.00  0.00           H
ATOM    981 2HG  ARG    63      15.872  21.739  31.636  0.00  0.00           H
ATOM    982 3HG  ARG    63      16.055  23.415  31.069  0.00  0.00           H
ATOM    983 2HD  ARG    63      14.834  22.663  28.939  0.00  0.00           H
ATOM    984 3HD  ARG    63      14.422  21.177  29.827  0.00  0.00           H
ATOM    985  HE  ARG    63      13.645  23.384  31.411  0.00  0.00           H
ATOM    986 1HH1 ARG    63      12.842  21.802  28.372  0.00  0.00           H
ATOM    987 2HH1 ARG    63      11.157  22.281  28.431  0.00  0.00           H
ATOM    988 1HH2 ARG    63      11.517  24.062  31.442  0.00  0.00           H
ATOM    989 2HH2 ARG    63      10.411  23.564  30.177  0.00  0.00           H
ATOM    990  N   LEU    64      18.632  19.779  31.664  0.00  0.00           N
ATOM    991  CA  LEU    64      18.620  18.813  32.755  0.00  0.00           C
ATOM    992  C   LEU    64      19.807  19.043  33.710  0.00  0.00           C
ATOM    993  O   LEU    64      19.666  19.000  34.930  0.00  0.00           O
ATOM    994  CB  LEU    64      18.693  17.413  32.191  0.00  0.00           C
ATOM    995  CG  LEU    64      18.689  16.306  33.245  0.00  0.00           C
ATOM    996  CD1 LEU    64      17.476  16.459  34.141  0.00  0.00           C
ATOM    997  CD2 LEU    64      18.674  14.931  32.591  0.00  0.00           C
ATOM    998  H   LEU    64      18.771  19.438  30.724  0.00  0.00           H
ATOM    999  HA  LEU    64      17.701  18.908  33.334  0.00  0.00           H
ATOM   1000 2HB  LEU    64      17.820  17.304  31.547  0.00  0.00           H
ATOM   1001 3HB  LEU    64      19.599  17.339  31.590  0.00  0.00           H
ATOM   1002  HG  LEU    64      19.596  16.375  33.846  0.00  0.00           H
ATOM   1003 1HD1 LEU    64      16.569  16.389  33.541  0.00  0.00           H
ATOM   1004 2HD1 LEU    64      17.476  15.668  34.891  0.00  0.00           H
ATOM   1005 3HD1 LEU    64      17.510  17.429  34.636  0.00  0.00           H
ATOM   1006 1HD2 LEU    64      19.560  14.816  31.966  0.00  0.00           H
ATOM   1007 2HD2 LEU    64      18.671  14.161  33.363  0.00  0.00           H
ATOM   1008 3HD2 LEU    64      17.780  14.831  31.975  0.00  0.00           H
ATOM   1009  N   LYS    65      20.983  19.281  33.135  0.00  0.00           N
ATOM   1010  CA  LYS    65      22.152  19.674  33.940  0.00  0.00           C
ATOM   1011  C   LYS    65      21.860  20.860  34.841  0.00  0.00           C
ATOM   1012  O   LYS    65      22.155  20.813  36.016  0.00  0.00           O
ATOM   1013  CB  LYS    65      23.357  19.998  33.050  0.00  0.00           C
ATOM   1014  CG  LYS    65      24.127  18.804  32.571  0.00  0.00           C
ATOM   1015  CD  LYS    65      25.408  19.269  31.807  0.00  0.00           C
ATOM   1016  CE  LYS    65      26.156  18.118  31.162  0.00  0.00           C
ATOM   1017  NZ  LYS    65      27.350  18.571  30.359  0.00  0.00           N
ATOM   1018  H   LYS    65      21.107  19.152  32.141  0.00  0.00           H
ATOM   1019  HA  LYS    65      22.423  18.857  34.609  0.00  0.00           H
ATOM   1020 2HB  LYS    65      22.974  20.551  32.192  0.00  0.00           H
ATOM   1021 3HB  LYS    65      24.014  20.643  33.634  0.00  0.00           H
ATOM   1022 2HG  LYS    65      24.416  18.195  33.427  0.00  0.00           H
ATOM   1023 3HG  LYS    65      23.499  18.215  31.902  0.00  0.00           H
ATOM   1024 2HD  LYS    65      25.100  19.978  31.038  0.00  0.00           H
ATOM   1025 3HD  LYS    65      26.060  19.770  32.522  0.00  0.00           H
ATOM   1026 2HE  LYS    65      26.486  17.449  31.957  0.00  0.00           H
ATOM   1027 3HE  LYS    65      25.459  17.592  30.510  0.00  0.00           H
ATOM   1028 1HZ  LYS    65      27.997  19.058  30.963  0.00  0.00           H
ATOM   1029 2HZ  LYS    65      27.808  17.767  29.954  0.00  0.00           H
ATOM   1030 3HZ  LYS    65      27.045  19.191  29.622  0.00  0.00           H
ATOM   1031  N   LYS    66      21.170  21.873  34.326  0.00  0.00           N
ATOM   1032  CA  LYS    66      20.812  23.043  35.132  0.00  0.00           C
ATOM   1033  C   LYS    66      19.794  22.707  36.204  0.00  0.00           C
ATOM   1034  O   LYS    66      19.927  23.125  37.345  0.00  0.00           O
ATOM   1035  CB  LYS    66      20.328  24.177  34.211  0.00  0.00           C
ATOM   1036  CG  LYS    66      19.954  25.440  34.911  0.00  0.00           C
ATOM   1037  CD  LYS    66      21.188  26.237  35.335  0.00  0.00           C
ATOM   1038  CE  LYS    66      20.882  27.666  35.896  0.00  0.00           C
ATOM   1039  NZ  LYS    66      20.349  28.630  34.815  0.00  0.00           N
ATOM   1040  H   LYS    66      20.948  21.884  33.341  0.00  0.00           H
ATOM   1041  HA  LYS    66      21.679  23.395  35.692  0.00  0.00           H
ATOM   1042 2HB  LYS    66      21.137  24.377  33.509  0.00  0.00           H
ATOM   1043 3HB  LYS    66      19.464  23.793  33.669  0.00  0.00           H
ATOM   1044 2HG  LYS    66      19.348  26.042  34.234  0.00  0.00           H
ATOM   1045 3HG  LYS    66      19.367  25.184  35.793  0.00  0.00           H
ATOM   1046 2HD  LYS    66      21.697  25.649  36.098  0.00  0.00           H
ATOM   1047 3HD  LYS    66      21.827  26.321  34.456  0.00  0.00           H
ATOM   1048 2HE  LYS    66      20.140  27.562  36.688  0.00  0.00           H
ATOM   1049 3HE  LYS    66      21.806  28.065  36.315  0.00  0.00           H
ATOM   1050 1HZ  LYS    66      19.493  28.261  34.427  0.00  0.00           H
ATOM   1051 2HZ  LYS    66      20.169  29.533  35.229  0.00  0.00           H
ATOM   1052 3HZ  LYS    66      21.037  28.727  34.082  0.00  0.00           H
ATOM   1053  N   CYS    67      18.773  21.903  35.852  0.00  0.00           N
ATOM   1054  CA  CYS    67      17.760  21.472  36.832  0.00  0.00           C
ATOM   1055  C   CYS    67      18.475  20.900  38.055  0.00  0.00           C
ATOM   1056  O   CYS    67      18.168  21.224  39.209  0.00  0.00           O
ATOM   1057  CB  CYS    67      16.858  20.381  36.248  0.00  0.00           C
ATOM   1058  SG  CYS    67      15.674  20.976  35.018  0.00  0.00           S
ATOM   1059  H   CYS    67      18.694  21.568  34.903  0.00  0.00           H
ATOM   1060  HA  CYS    67      17.140  22.323  37.113  0.00  0.00           H
ATOM   1061 2HB  CYS    67      17.458  19.621  35.747  0.00  0.00           H
ATOM   1062 3HB  CYS    67      16.267  19.915  37.036  0.00  0.00           H
ATOM   1063  HG  CYS    67      15.119  19.792  34.776  0.00  0.00           H
ATOM   1064  N   LEU    68      19.390  20.005  37.795  0.00  0.00           N
ATOM   1065  CA  LEU    68      20.095  19.307  38.872  0.00  0.00           C
ATOM   1066  C   LEU    68      21.020  20.283  39.668  0.00  0.00           C
ATOM   1067  O   LEU    68      21.087  20.240  40.875  0.00  0.00           O
ATOM   1068  CB  LEU    68      20.946  18.219  38.246  0.00  0.00           C
ATOM   1069  CG  LEU    68      20.551  16.758  38.059  0.00  0.00           C
ATOM   1070  CD1 LEU    68      19.269  16.299  38.772  0.00  0.00           C
ATOM   1071  CD2 LEU    68      20.646  16.304  36.656  0.00  0.00           C
ATOM   1072  H   LEU    68      19.633  19.782  36.840  0.00  0.00           H
ATOM   1073  HA  LEU    68      19.392  18.844  39.564  0.00  0.00           H
ATOM   1074 2HB  LEU    68      20.904  18.732  37.285  0.00  0.00           H
ATOM   1075 3HB  LEU    68      21.960  18.273  38.643  0.00  0.00           H
ATOM   1076  HG  LEU    68      21.396  16.171  38.419  0.00  0.00           H
ATOM   1077 1HD1 LEU    68      18.423  16.885  38.412  0.00  0.00           H
ATOM   1078 2HD1 LEU    68      19.094  15.244  38.563  0.00  0.00           H
ATOM   1079 3HD1 LEU    68      19.379  16.443  39.847  0.00  0.00           H
ATOM   1080 1HD2 LEU    68      21.673  16.414  36.307  0.00  0.00           H
ATOM   1081 2HD2 LEU    68      20.351  15.257  36.592  0.00  0.00           H
ATOM   1082 3HD2 LEU    68      19.984  16.906  36.033  0.00  0.00           H
ATOM   1083  N   ALA    69      21.698  21.180  38.952  0.00  0.00           N
ATOM   1084  CA  ALA    69      22.617  22.133  39.538  0.00  0.00           C
ATOM   1085  C   ALA    69      21.916  23.124  40.462  0.00  0.00           C
ATOM   1086  O   ALA    69      22.472  23.585  41.455  0.00  0.00           O
ATOM   1087  CB  ALA    69      23.359  22.847  38.404  0.00  0.00           C
ATOM   1088  H   ALA    69      21.608  21.157  37.946  0.00  0.00           H
ATOM   1089  HA  ALA    69      23.344  21.595  40.146  0.00  0.00           H
ATOM   1090 1HB  ALA    69      22.645  23.398  37.792  0.00  0.00           H
ATOM   1091 2HB  ALA    69      24.087  23.541  38.825  0.00  0.00           H
ATOM   1092 3HB  ALA    69      23.874  22.111  37.787  0.00  0.00           H
ATOM   1093  N   VAL    70      20.656  23.397  40.186  0.00  0.00           N
ATOM   1094  CA  VAL    70      19.846  24.299  40.983  0.00  0.00           C
ATOM   1095  C   VAL    70      19.162  23.566  42.158  0.00  0.00           C
ATOM   1096  O   VAL    70      18.537  24.169  42.992  0.00  0.00           O
ATOM   1097  CB  VAL    70      18.952  24.987  39.949  0.00  0.00           C
ATOM   1098  CG1 VAL    70      17.481  24.836  40.152  0.00  0.00           C
ATOM   1099  CG2 VAL    70      19.540  26.302  39.546  0.00  0.00           C
ATOM   1100  H   VAL    70      20.275  23.054  39.316  0.00  0.00           H
ATOM   1101  HA  VAL    70      20.124  25.028  41.744  0.00  0.00           H
ATOM   1102  HB  VAL    70      19.230  24.568  38.982  0.00  0.00           H
ATOM   1103 1HG1 VAL    70      17.202  25.255  41.119  0.00  0.00           H
ATOM   1104 2HG1 VAL    70      16.948  25.364  39.361  0.00  0.00           H
ATOM   1105 3HG1 VAL    70      17.217  23.779  40.125  0.00  0.00           H
ATOM   1106 1HG2 VAL    70      20.527  26.142  39.112  0.00  0.00           H
ATOM   1107 2HG2 VAL    70      18.893  26.780  38.810  0.00  0.00           H
ATOM   1108 3HG2 VAL    70      19.629  26.944  40.422  0.00  0.00           H
ATOM   1109  N   GLY    71      19.373  22.262  42.253  0.00  0.00           N
ATOM   1110  CA  GLY    71      18.964  21.472  43.412  0.00  0.00           C
ATOM   1111  C   GLY    71      17.694  20.641  43.229  0.00  0.00           C
ATOM   1112  O   GLY    71      17.147  20.106  44.219  0.00  0.00           O
ATOM   1113  H   GLY    71      19.838  21.789  41.491  0.00  0.00           H
ATOM   1114 2HA  GLY    71      19.793  20.805  43.649  0.00  0.00           H
ATOM   1115 3HA  GLY    71      18.815  22.171  44.235  0.00  0.00           H
ATOM   1116  N   MET    72      17.204  20.490  42.006  0.00  0.00           N
ATOM   1117  CA  MET    72      16.028  19.580  41.816  0.00  0.00           C
ATOM   1118  C   MET    72      16.450  18.148  42.135  0.00  0.00           C
ATOM   1119  O   MET    72      17.413  17.709  41.595  0.00  0.00           O
ATOM   1120  CB  MET    72      15.465  19.649  40.385  0.00  0.00           C
ATOM   1121  CG  MET    72      14.872  21.022  40.035  0.00  0.00           C
ATOM   1122  SD  MET    72      14.153  21.201  38.408  0.00  0.00           S
ATOM   1123  CE  MET    72      12.339  20.548  38.774  0.00  0.00           C
ATOM   1124  H   MET    72      17.567  20.978  41.200  0.00  0.00           H
ATOM   1125  HA  MET    72      15.242  19.867  42.514  0.00  0.00           H
ATOM   1126 2HB  MET    72      16.280  19.420  39.698  0.00  0.00           H
ATOM   1127 3HB  MET    72      14.691  18.886  40.298  0.00  0.00           H
ATOM   1128 2HG  MET    72      14.109  21.220  40.788  0.00  0.00           H
ATOM   1129 3HG  MET    72      15.686  21.738  40.148  0.00  0.00           H
ATOM   1130 1HE  MET    72      11.874  21.173  39.537  0.00  0.00           H
ATOM   1131 2HE  MET    72      11.746  20.590  37.860  0.00  0.00           H
ATOM   1132 3HE  MET    72      12.388  19.518  39.128  0.00  0.00           H
ATOM   1133  N   ARG    73      15.677  17.437  42.973  0.00  0.00           N
ATOM   1134  CA  ARG    73      16.086  16.168  43.555  0.00  0.00           C
ATOM   1135  C   ARG    73      15.446  14.988  42.806  0.00  0.00           C
ATOM   1136  O   ARG    73      14.235  14.809  42.890  0.00  0.00           O
ATOM   1137  CB  ARG    73      15.642  16.126  45.017  0.00  0.00           C
ATOM   1138  CG  ARG    73      16.204  17.169  45.951  0.00  0.00           C
ATOM   1139  CD  ARG    73      15.610  17.030  47.377  0.00  0.00           C
ATOM   1140  NE  ARG    73      15.911  15.722  47.996  0.00  0.00           N
ATOM   1141  CZ  ARG    73      15.278  15.205  49.071  0.00  0.00           C
ATOM   1142  NH1 ARG    73      14.301  15.873  49.684  0.00  0.00           N
ATOM   1143  NH2 ARG    73      15.626  13.998  49.535  0.00  0.00           N
ATOM   1144  H   ARG    73      14.765  17.801  43.210  0.00  0.00           H
ATOM   1145  HA  ARG    73      17.170  16.061  43.517  0.00  0.00           H
ATOM   1146 2HB  ARG    73      14.556  16.211  44.989  0.00  0.00           H
ATOM   1147 3HB  ARG    73      15.919  15.133  45.372  0.00  0.00           H
ATOM   1148 2HG  ARG    73      17.286  17.048  45.995  0.00  0.00           H
ATOM   1149 3HG  ARG    73      15.965  18.155  45.553  0.00  0.00           H
ATOM   1150 2HD  ARG    73      16.025  17.818  48.006  0.00  0.00           H
ATOM   1151 3HD  ARG    73      14.528  17.147  47.316  0.00  0.00           H
ATOM   1152  HE  ARG    73      16.655  15.187  47.571  0.00  0.00           H
ATOM   1153 1HH1 ARG    73      14.024  16.783  49.343  0.00  0.00           H
ATOM   1154 2HH1 ARG    73      13.842  15.466  50.486  0.00  0.00           H
ATOM   1155 1HH2 ARG    73      16.362  13.478  49.079  0.00  0.00           H
ATOM   1156 2HH2 ARG    73      15.151  13.613  50.339  0.00  0.00           H
ATOM   1157  N   PRO    74      16.211  14.230  42.033  0.00  0.00           N
ATOM   1158  CA  PRO    74      15.619  13.183  41.178  0.00  0.00           C
ATOM   1159  C   PRO    74      15.057  12.010  42.007  0.00  0.00           C
ATOM   1160  O   PRO    74      14.104  11.359  41.623  0.00  0.00           O
ATOM   1161  CB  PRO    74      16.784  12.726  40.326  0.00  0.00           C
ATOM   1162  CG  PRO    74      17.967  13.018  41.119  0.00  0.00           C
ATOM   1163  CD  PRO    74      17.676  14.311  41.859  0.00  0.00           C
ATOM   1164  HA  PRO    74      14.816  13.633  40.595  0.00  0.00           H
ATOM   1165 2HB  PRO    74      16.728  11.649  40.169  0.00  0.00           H
ATOM   1166 3HB  PRO    74      16.762  13.235  39.362  0.00  0.00           H
ATOM   1167 2HG  PRO    74      18.168  12.226  41.841  0.00  0.00           H
ATOM   1168 3HG  PRO    74      18.839  13.156  40.480  0.00  0.00           H
ATOM   1169 2HD  PRO    74      18.170  14.358  42.829  0.00  0.00           H
ATOM   1170 3HD  PRO    74      17.939  15.193  41.275  0.00  0.00           H
ATOM   1171  N   GLU    75      15.623  11.781  43.170  0.00  0.00           N
ATOM   1172  CA  GLU    75      15.084  10.752  44.078  0.00  0.00           C
ATOM   1173  C   GLU    75      13.688  11.087  44.611  0.00  0.00           C
ATOM   1174  O   GLU    75      13.011  10.217  45.134  0.00  0.00           O
ATOM   1175  CB  GLU    75      16.051  10.514  45.220  0.00  0.00           C
ATOM   1176  CG  GLU    75      16.131  11.625  46.225  0.00  0.00           C
ATOM   1177  CD  GLU    75      17.072  12.771  45.902  0.00  0.00           C
ATOM   1178  OE1 GLU    75      17.669  12.889  44.800  0.00  0.00           O
ATOM   1179  OE2 GLU    75      17.232  13.541  46.860  0.00  0.00           O
ATOM   1180  H   GLU    75      16.475  12.255  43.435  0.00  0.00           H
ATOM   1181  HA  GLU    75      14.943   9.815  43.540  0.00  0.00           H
ATOM   1182 2HB  GLU    75      15.730   9.598  45.716  0.00  0.00           H
ATOM   1183 3HB  GLU    75      17.032  10.359  44.772  0.00  0.00           H
ATOM   1184 2HG  GLU    75      15.108  11.998  46.273  0.00  0.00           H
ATOM   1185 3HG  GLU    75      16.405  11.190  47.186  0.00  0.00           H
ATOM   1186  N   CYS    76      13.247  12.332  44.452  0.00  0.00           N
ATOM   1187  CA  CYS    76      11.909  12.736  44.827  0.00  0.00           C
ATOM   1188  C   CYS    76      10.886  12.618  43.709  0.00  0.00           C
ATOM   1189  O   CYS    76       9.723  12.914  43.935  0.00  0.00           O
ATOM   1190  CB  CYS    76      11.906  14.157  45.377  0.00  0.00           C
ATOM   1191  SG  CYS    76      12.968  14.435  46.809  0.00  0.00           S
ATOM   1192  H   CYS    76      13.886  13.040  44.120  0.00  0.00           H
ATOM   1193  HA  CYS    76      11.525  12.064  45.595  0.00  0.00           H
ATOM   1194 2HB  CYS    76      12.247  14.851  44.609  0.00  0.00           H
ATOM   1195 3HB  CYS    76      10.898  14.429  45.691  0.00  0.00           H
ATOM   1196  HG  CYS    76      12.677  15.725  46.949  0.00  0.00           H
ATOM   1197  N   VAL    77      11.289  12.170  42.521  0.00  0.00           N
ATOM   1198  CA  VAL    77      10.342  11.983  41.449  0.00  0.00           C
ATOM   1199  C   VAL    77       9.842  10.524  41.599  0.00  0.00           C
ATOM   1200  O   VAL    77      10.630   9.598  41.504  0.00  0.00           O
ATOM   1201  CB  VAL    77      10.992  12.197  40.046  0.00  0.00           C
ATOM   1202  CG1 VAL    77       9.997  11.874  38.943  0.00  0.00           C
ATOM   1203  CG2 VAL    77      11.501  13.642  39.851  0.00  0.00           C
ATOM   1204  H   VAL    77      12.260  11.955  42.345  0.00  0.00           H
ATOM   1205  HA  VAL    77       9.507  12.676  41.555  0.00  0.00           H
ATOM   1206  HB  VAL    77      11.860  11.544  39.954  0.00  0.00           H
ATOM   1207 1HG1 VAL    77       9.129  12.527  39.034  0.00  0.00           H
ATOM   1208 2HG1 VAL    77      10.467  12.029  37.972  0.00  0.00           H
ATOM   1209 3HG1 VAL    77       9.681  10.835  39.031  0.00  0.00           H
ATOM   1210 1HG2 VAL    77      12.251  13.869  40.609  0.00  0.00           H
ATOM   1211 2HG2 VAL    77      11.945  13.741  38.860  0.00  0.00           H
ATOM   1212 3HG2 VAL    77      10.667  14.337  39.946  0.00  0.00           H
ATOM   1213  N   VAL    78       8.539  10.345  41.834  0.00  0.00           N
ATOM   1214  CA  VAL    78       7.961   9.010  41.969  0.00  0.00           C
ATOM   1215  C   VAL    78       8.879   8.064  42.789  0.00  0.00           C
ATOM   1216  O   VAL    78       9.366   7.086  42.285  0.00  0.00           O
ATOM   1217  CB  VAL    78       7.656   8.404  40.615  0.00  0.00           C
ATOM   1218  CG1 VAL    78       6.897   7.062  40.782  0.00  0.00           C
ATOM   1219  CG2 VAL    78       6.799   9.372  39.796  0.00  0.00           C
ATOM   1220  H   VAL    78       7.939  11.144  41.982  0.00  0.00           H
ATOM   1221  HA  VAL    78       7.036   9.063  42.543  0.00  0.00           H
ATOM   1222  HB  VAL    78       8.592   8.228  40.085  0.00  0.00           H
ATOM   1223 1HG1 VAL    78       5.960   7.237  41.311  0.00  0.00           H
ATOM   1224 2HG1 VAL    78       6.685   6.639  39.800  0.00  0.00           H
ATOM   1225 3HG1 VAL    78       7.511   6.365  41.352  0.00  0.00           H
ATOM   1226 1HG2 VAL    78       7.339  10.309  39.658  0.00  0.00           H
ATOM   1227 2HG2 VAL    78       6.582   8.932  38.823  0.00  0.00           H
ATOM   1228 3HG2 VAL    78       5.865   9.566  40.323  0.00  0.00           H
ATOM   1229  N   PRO    79       9.079   8.369  44.063  0.00  0.00           N
ATOM   1230  CA  PRO    79       9.857   7.499  44.934  0.00  0.00           C
ATOM   1231  C   PRO    79       8.965   6.307  45.273  0.00  0.00           C
ATOM   1232  O   PRO    79       7.792   6.301  44.883  0.00  0.00           O
ATOM   1233  CB  PRO    79      10.125   8.347  46.159  0.00  0.00           C
ATOM   1234  CG  PRO    79       9.035   9.415  46.165  0.00  0.00           C
ATOM   1235  CD  PRO    79       8.466   9.501  44.785  0.00  0.00           C
ATOM   1236  HA  PRO    79      10.756   7.147  44.429  0.00  0.00           H
ATOM   1237 2HB  PRO    79       9.921   7.770  47.061  0.00  0.00           H
ATOM   1238 3HB  PRO    79      11.165   8.674  46.165  0.00  0.00           H
ATOM   1239 2HG  PRO    79       8.231   9.159  46.855  0.00  0.00           H
ATOM   1240 3HG  PRO    79       9.446  10.389  46.431  0.00  0.00           H
ATOM   1241 2HD  PRO    79       7.382   9.383  44.771  0.00  0.00           H
ATOM   1242 3HD  PRO    79       8.737  10.429  44.281  0.00  0.00           H
ATOM   1243  N   GLU    80       9.514   5.347  45.990  0.00  0.00           N
ATOM   1244  CA  GLU    80       8.819   4.119  46.312  0.00  0.00           C
ATOM   1245  C   GLU    80       8.096   4.268  47.667  0.00  0.00           C
ATOM   1246  O   GLU    80       8.499   3.711  48.676  0.00  0.00           O
ATOM   1247  CB  GLU    80       9.826   2.966  46.241  0.00  0.00           C
ATOM   1248  CG  GLU    80       9.200   1.596  46.161  0.00  0.00           C
ATOM   1249  CD  GLU    80       8.392   1.324  44.914  0.00  0.00           C
ATOM   1250  OE1 GLU    80       7.683   0.302  44.988  0.00  0.00           O
ATOM   1251  OE2 GLU    80       8.469   2.074  43.889  0.00  0.00           O
ATOM   1252  H   GLU    80      10.487   5.429  46.249  0.00  0.00           H
ATOM   1253  HA  GLU    80       8.018   3.926  45.598  0.00  0.00           H
ATOM   1254 2HB  GLU    80      10.442   3.136  45.358  0.00  0.00           H
ATOM   1255 3HB  GLU    80      10.447   3.030  47.135  0.00  0.00           H
ATOM   1256 2HG  GLU    80      10.031   0.893  46.216  0.00  0.00           H
ATOM   1257 3HG  GLU    80       8.565   1.476  47.039  0.00  0.00           H
ATOM   1258  N   ASN    81       7.079   5.123  47.652  0.00  0.00           N
ATOM   1259  CA  ASN    81       6.139   5.331  48.775  0.00  0.00           C
ATOM   1260  C   ASN    81       4.841   4.535  48.552  0.00  0.00           C
ATOM   1261  O   ASN    81       4.702   3.838  47.533  0.00  0.00           O
ATOM   1262  CB  ASN    81       5.836   6.829  49.009  0.00  0.00           C
ATOM   1263  CG  ASN    81       5.416   7.583  47.730  0.00  0.00           C
ATOM   1264  ND2 ASN    81       5.662   8.913  47.715  0.00  0.00           N
ATOM   1265  OD1 ASN    81       4.904   6.999  46.778  0.00  0.00           O
ATOM   1266  H   ASN    81       6.989   5.712  46.837  0.00  0.00           H
ATOM   1267  HA  ASN    81       6.575   4.918  49.684  0.00  0.00           H
ATOM   1268 2HB  ASN    81       5.023   6.890  49.732  0.00  0.00           H
ATOM   1269 3HB  ASN    81       6.724   7.309  49.420  0.00  0.00           H
ATOM   1270 1HD2 ASN    81       5.409   9.461  46.905  0.00  0.00           H
ATOM   1271 2HD2 ASN    81       6.097   9.352  48.514  0.00  0.00           H
ATOM   1272  N   GLN    82       3.914   4.624  49.510  0.00  0.00           N
ATOM   1273  CA  GLN    82       2.630   3.898  49.439  0.00  0.00           C
ATOM   1274  C   GLN    82       1.871   4.283  48.180  0.00  0.00           C
ATOM   1275  O   GLN    82       1.386   3.412  47.453  0.00  0.00           O
ATOM   1276  CB  GLN    82       1.771   4.199  50.685  0.00  0.00           C
ATOM   1277  CG  GLN    82       2.802   4.170  51.741  0.00  0.00           C
ATOM   1278  CD  GLN    82       2.307   4.966  52.925  0.00  0.00           C
ATOM   1279  NE2 GLN    82       1.454   5.957  52.596  0.00  0.00           N
ATOM   1280  OE1 GLN    82       2.641   4.726  54.073  0.00  0.00           O
ATOM   1281  H   GLN    82       4.103   5.184  50.329  0.00  0.00           H
ATOM   1282  HA  GLN    82       2.814   2.825  49.394  0.00  0.00           H
ATOM   1283 2HB  GLN    82       1.299   5.181  50.665  0.00  0.00           H
ATOM   1284 3HB  GLN    82       1.018   3.439  50.892  0.00  0.00           H
ATOM   1285 2HG  GLN    82       2.983   3.144  52.062  0.00  0.00           H
ATOM   1286 3HG  GLN    82       3.735   4.611  51.391  0.00  0.00           H
ATOM   1287 1HE2 GLN    82       1.067   6.547  53.319  0.00  0.00           H
ATOM   1288 2HE2 GLN    82       1.206   6.105  51.628  0.00  0.00           H
ATOM   1289  N   CYS    83       1.805   5.592  47.936  0.00  0.00           N
ATOM   1290  CA  CYS    83       1.161   6.202  46.759  0.00  0.00           C
ATOM   1291  C   CYS    83       1.583   5.702  45.375  0.00  0.00           C
ATOM   1292  O   CYS    83       0.816   5.857  44.423  0.00  0.00           O
ATOM   1293  CB  CYS    83       1.418   7.716  46.761  0.00  0.00           C
ATOM   1294  SG  CYS    83       0.069   8.715  47.417  0.00  0.00           S
ATOM   1295  H   CYS    83       2.216   6.203  48.627  0.00  0.00           H
ATOM   1296  HA  CYS    83       0.085   6.031  46.786  0.00  0.00           H
ATOM   1297 2HB  CYS    83       2.290   7.946  47.374  0.00  0.00           H
ATOM   1298 3HB  CYS    83       1.587   8.067  45.743  0.00  0.00           H
ATOM   1299  HG  CYS    83       0.670   9.889  47.246  0.00  0.00           H
ATOM   1300  N   ALA    84       2.812   5.183  45.237  0.00  0.00           N
ATOM   1301  CA  ALA    84       3.310   4.672  43.948  0.00  0.00           C
ATOM   1302  C   ALA    84       2.976   3.185  43.769  0.00  0.00           C
ATOM   1303  O   ALA    84       2.719   2.708  42.647  0.00  0.00           O
ATOM   1304  CB  ALA    84       4.845   4.883  43.831  0.00  0.00           C
ATOM   1305  H   ALA    84       3.437   5.170  46.031  0.00  0.00           H
ATOM   1306  HA  ALA    84       2.821   5.221  43.144  0.00  0.00           H
ATOM   1307 1HB  ALA    84       5.350   4.332  44.624  0.00  0.00           H
ATOM   1308 2HB  ALA    84       5.189   4.521  42.862  0.00  0.00           H
ATOM   1309 3HB  ALA    84       5.075   5.944  43.924  0.00  0.00           H
ATOM   1310  N   MET    85       3.032   2.448  44.874  0.00  0.00           N
ATOM   1311  CA  MET    85       2.607   1.055  44.891  0.00  0.00           C
ATOM   1312  C   MET    85       1.110   0.961  44.475  0.00  0.00           C
ATOM   1313  O   MET    85       0.692  -0.014  43.839  0.00  0.00           O
ATOM   1314  CB  MET    85       2.882   0.447  46.276  0.00  0.00           C
ATOM   1315  CG  MET    85       4.387   0.302  46.604  0.00  0.00           C
ATOM   1316  SD  MET    85       4.758   0.388  48.386  0.00  0.00           S
ATOM   1317  CE  MET    85       6.531  -0.111  48.431  0.00  0.00           C
ATOM   1318  H   MET    85       3.440   2.834  45.713  0.00  0.00           H
ATOM   1319  HA  MET    85       3.158   0.484  44.144  0.00  0.00           H
ATOM   1320 2HB  MET    85       2.410   1.095  47.015  0.00  0.00           H
ATOM   1321 3HB  MET    85       2.409  -0.535  46.300  0.00  0.00           H
ATOM   1322 2HG  MET    85       4.719  -0.661  46.215  0.00  0.00           H
ATOM   1323 3HG  MET    85       4.916   1.104  46.089  0.00  0.00           H
ATOM   1324 1HE  MET    85       7.121   0.588  47.838  0.00  0.00           H
ATOM   1325 2HE  MET    85       6.886  -0.101  49.462  0.00  0.00           H
ATOM   1326 3HE  MET    85       6.637  -1.115  48.020  0.00  0.00           H
ATOM   1327  N   LYS    86       0.333   1.975  44.841  0.00  0.00           N
ATOM   1328  CA  LYS    86      -0.903   2.287  44.133  0.00  0.00           C
ATOM   1329  C   LYS    86      -0.745   2.081  42.631  0.00  0.00           C
ATOM   1330  O   LYS    86      -1.043   1.008  42.107  0.00  0.00           O
ATOM   1331  CB  LYS    86      -1.339   3.724  44.425  0.00  0.00           C
ATOM   1332  CG  LYS    86      -1.763   3.965  45.865  0.00  0.00           C
ATOM   1333  CD  LYS    86      -2.196   5.406  46.079  0.00  0.00           C
ATOM   1334  CE  LYS    86      -2.605   5.650  47.523  0.00  0.00           C
ATOM   1335  NZ  LYS    86      -3.021   7.061  47.751  0.00  0.00           N
ATOM   1336  H   LYS    86       0.572   2.527  45.652  0.00  0.00           H
ATOM   1337  HA  LYS    86      -1.694   1.611  44.456  0.00  0.00           H
ATOM   1338 2HB  LYS    86      -0.496   4.371  44.182  0.00  0.00           H
ATOM   1339 3HB  LYS    86      -2.172   3.948  43.759  0.00  0.00           H
ATOM   1340 2HG  LYS    86      -2.593   3.298  46.099  0.00  0.00           H
ATOM   1341 3HG  LYS    86      -0.920   3.738  46.518  0.00  0.00           H
ATOM   1342 2HD  LYS    86      -1.364   6.061  45.822  0.00  0.00           H
ATOM   1343 3HD  LYS    86      -3.040   5.617  45.422  0.00  0.00           H
ATOM   1344 2HE  LYS    86      -3.435   4.984  47.761  0.00  0.00           H
ATOM   1345 3HE  LYS    86      -1.755   5.414  48.164  0.00  0.00           H
ATOM   1346 1HZ  LYS    86      -3.809   7.280  47.158  0.00  0.00           H
ATOM   1347 2HZ  LYS    86      -3.284   7.182  48.719  0.00  0.00           H
ATOM   1348 3HZ  LYS    86      -2.252   7.678  47.531  0.00  0.00           H
ATOM   1349  N   ARG    87      -0.276   3.117  41.943  0.00  0.00           N
ATOM   1350  CA  ARG    87      -0.678   3.367  40.564  0.00  0.00           C
ATOM   1351  C   ARG    87      -0.338   2.182  39.667  0.00  0.00           C
ATOM   1352  O   ARG    87      -1.015   1.154  39.696  0.00  0.00           O
ATOM   1353  CB  ARG    87      -0.011   4.637  40.033  0.00  0.00           C
ATOM   1354  CG  ARG    87       0.888   5.334  41.041  0.00  0.00           C
ATOM   1355  CD  ARG    87       2.150   5.931  40.440  0.00  0.00           C
ATOM   1356  NE  ARG    87       2.546   7.165  41.112  0.00  0.00           N
ATOM   1357  CZ  ARG    87       3.684   7.805  40.885  0.00  0.00           C
ATOM   1358  NH1 ARG    87       3.962   8.922  41.543  0.00  0.00           N
ATOM   1359  NH2 ARG    87       4.548   7.331  39.997  0.00  0.00           N
ATOM   1360  OXT ARG    87       0.610   2.242  38.887  0.00  0.00           O
ATOM   1361  H   ARG    87       0.345   3.778  42.388  0.00  0.00           H
ATOM   1362  HA  ARG    87      -1.759   3.494  40.512  0.00  0.00           H
ATOM   1363 2HB  ARG    87       0.576   4.351  39.160  0.00  0.00           H
ATOM   1364 3HB  ARG    87      -0.808   5.315  39.728  0.00  0.00           H
ATOM   1365 2HG  ARG    87       0.298   6.124  41.505  0.00  0.00           H
ATOM   1366 3HG  ARG    87       1.159   4.594  41.794  0.00  0.00           H
ATOM   1367 2HD  ARG    87       2.961   5.209  40.530  0.00  0.00           H
ATOM   1368 3HD  ARG    87       1.973   6.148  39.387  0.00  0.00           H
ATOM   1369  HE  ARG    87       1.904   7.549  41.791  0.00  0.00           H
ATOM   1370 1HH1 ARG    87       3.304   9.284  42.218  0.00  0.00           H
ATOM   1371 2HH1 ARG    87       4.831   9.406  41.366  0.00  0.00           H
ATOM   1372 1HH2 ARG    87       4.336   6.481  39.495  0.00  0.00           H
ATOM   1373 2HH2 ARG    87       5.414   7.822  39.827  0.00  0.00           H
ATOM   1374 ZN   ZN     88      11.972  27.052  33.935  0.00  0.00          Zn
ATOM   1375 ZN   ZN     89      23.690  22.340  25.369  0.00  0.00          Zn
END
