# Supplementary material for: The Molecular Basis of Conformational Instability of the Ecdysone Receptor DNA Binding Domain Studied by In Silico and In Vitro Experiments
Source: PLoS One. 2014 Jan 23;9(1):e86052. doi: 10.1371/journal.pone.0086052 (PMC3900457; doi:10.1371/journal.pone.0086052)
Supplement: Supporting Information S1 — Supplemental files (.pdb files) contained in the compressed directory file S1 include structures of the EcRDBDWT, its mutants and the UspDBD. All.pdb files can be visualized with Open Pymol. The optimized structures of the EcRDBDWT, its mutants and the UspDBD are named respectively: EcRDBD_WT.pdb, EcRDBD_[mutant].pdb and UspDBD.pdb. The DBD structures obtained after 10 ns of MD simulation are named respectively: EcRDBD_WT_10ns.pdb, EcRDBD_[mutant]_10ns.pdb and UspDBD_10ns.pdb. (ZIP) [file pone.0086052.s002.zip › Supporting_Information_S1/EcRDBD_WT_10ns.pdb]

ATOM      1  N   ARG     1       5.595  38.714  38.919  0.00  0.00           N
ATOM      2  CA  ARG     1       5.120  39.421  40.122  0.00  0.00           C
ATOM      3  C   ARG     1       6.306  39.777  40.995  0.00  0.00           C
ATOM      4  O   ARG     1       6.548  40.930  41.291  0.00  0.00           O
ATOM      5  CB  ARG     1       4.220  38.422  40.840  0.00  0.00           C
ATOM      6  CG  ARG     1       3.387  39.068  41.978  0.00  0.00           C
ATOM      7  CD  ARG     1       2.267  38.144  42.484  0.00  0.00           C
ATOM      8  NE  ARG     1       2.774  36.902  43.156  0.00  0.00           N
ATOM      9  CZ  ARG     1       3.209  36.773  44.413  0.00  0.00           C
ATOM     10  NH1 ARG     1       3.265  37.791  45.216  0.00  0.00           N
ATOM     11  NH2 ARG     1       3.540  35.632  44.879  0.00  0.00           N
ATOM     12  HA  ARG     1       4.539  40.321  39.917  0.00  0.00           H
ATOM     13  HB2 ARG     1       3.670  37.809  40.127  0.00  0.00           H
ATOM     14  HB3 ARG     1       4.833  37.725  41.412  0.00  0.00           H
ATOM     15  HG2 ARG     1       3.981  39.327  42.854  0.00  0.00           H
ATOM     16  HG3 ARG     1       2.785  39.872  41.556  0.00  0.00           H
ATOM     17  HD2 ARG     1       1.633  38.685  43.187  0.00  0.00           H
ATOM     18  HD3 ARG     1       1.696  37.842  41.606  0.00  0.00           H
ATOM     19  HE  ARG     1       2.775  36.054  42.607  0.00  0.00           H
ATOM     20 1HH1 ARG     1       2.962  38.695  44.882  0.00  0.00           H
ATOM     21 2HH1 ARG     1       3.763  37.658  46.085  0.00  0.00           H
ATOM     22 1HH2 ARG     1       3.741  34.865  44.252  0.00  0.00           H
ATOM     23 2HH2 ARG     1       3.936  35.628  45.808  0.00  0.00           H
ATOM     24  H1  ARG     1       4.944  38.679  38.148  0.00  0.00           H
ATOM     25  H2  ARG     1       5.826  37.748  39.103  0.00  0.00           H
ATOM     26  H3  ARG     1       6.412  39.111  38.479  0.00  0.00           H
ATOM     27  N   VAL     2       7.212  38.795  41.301  0.00  0.00           N
ATOM     28  CA  VAL     2       8.314  38.919  42.223  0.00  0.00           C
ATOM     29  C   VAL     2       9.360  37.866  42.001  0.00  0.00           C
ATOM     30  O   VAL     2       9.023  36.761  41.653  0.00  0.00           O
ATOM     31  CB  VAL     2       7.776  38.677  43.688  0.00  0.00           C
ATOM     32  CG1 VAL     2       6.941  39.726  44.448  0.00  0.00           C
ATOM     33  CG2 VAL     2       7.108  37.337  43.846  0.00  0.00           C
ATOM     34  H   VAL     2       7.048  37.848  40.988  0.00  0.00           H
ATOM     35  HA  VAL     2       8.809  39.884  42.118  0.00  0.00           H
ATOM     36  HB  VAL     2       8.747  38.631  44.180  0.00  0.00           H
ATOM     37 1HG1 VAL     2       6.817  39.598  45.523  0.00  0.00           H
ATOM     38 2HG1 VAL     2       7.440  40.693  44.369  0.00  0.00           H
ATOM     39 3HG1 VAL     2       5.966  39.834  43.971  0.00  0.00           H
ATOM     40 1HG2 VAL     2       6.706  37.181  44.846  0.00  0.00           H
ATOM     41 2HG2 VAL     2       6.228  37.275  43.207  0.00  0.00           H
ATOM     42 3HG2 VAL     2       7.753  36.481  43.647  0.00  0.00           H
ATOM     43  N   GLN     3      10.580  38.122  42.421  0.00  0.00           N
ATOM     44  CA  GLN     3      11.748  37.256  42.208  0.00  0.00           C
ATOM     45  C   GLN     3      11.708  35.886  42.804  0.00  0.00           C
ATOM     46  O   GLN     3      12.115  34.886  42.203  0.00  0.00           O
ATOM     47  CB  GLN     3      13.021  38.012  42.632  0.00  0.00           C
ATOM     48  CG  GLN     3      13.227  38.398  44.100  0.00  0.00           C
ATOM     49  CD  GLN     3      14.615  39.066  44.367  0.00  0.00           C
ATOM     50  NE2 GLN     3      15.205  38.806  45.493  0.00  0.00           N
ATOM     51  OE1 GLN     3      15.133  39.883  43.594  0.00  0.00           O
ATOM     52  H   GLN     3      10.878  39.072  42.593  0.00  0.00           H
ATOM     53  HA  GLN     3      11.848  37.225  41.123  0.00  0.00           H
ATOM     54  HB2 GLN     3      13.830  37.363  42.296  0.00  0.00           H
ATOM     55  HB3 GLN     3      13.069  38.972  42.118  0.00  0.00           H
ATOM     56  HG2 GLN     3      12.383  39.050  44.326  0.00  0.00           H
ATOM     57  HG3 GLN     3      13.069  37.502  44.701  0.00  0.00           H
ATOM     58 1HE2 GLN     3      16.102  39.215  45.715  0.00  0.00           H
ATOM     59 2HE2 GLN     3      14.652  38.597  46.312  0.00  0.00           H
ATOM     60  N   GLU     4      10.969  35.834  43.910  0.00  0.00           N
ATOM     61  CA  GLU     4      10.716  34.525  44.598  0.00  0.00           C
ATOM     62  C   GLU     4       9.737  33.617  43.876  0.00  0.00           C
ATOM     63  O   GLU     4       9.353  32.599  44.426  0.00  0.00           O
ATOM     64  CB  GLU     4      10.166  34.789  46.008  0.00  0.00           C
ATOM     65  CG  GLU     4       8.841  35.458  46.192  0.00  0.00           C
ATOM     66  CD  GLU     4       8.274  35.625  47.661  0.00  0.00           C
ATOM     67  OE1 GLU     4       7.046  35.438  47.916  0.00  0.00           O
ATOM     68  OE2 GLU     4       9.111  35.869  48.577  0.00  0.00           O
ATOM     69  H   GLU     4      10.525  36.636  44.334  0.00  0.00           H
ATOM     70  HA  GLU     4      11.680  34.014  44.578  0.00  0.00           H
ATOM     71  HB2 GLU     4      10.074  33.805  46.468  0.00  0.00           H
ATOM     72  HB3 GLU     4      10.947  35.261  46.602  0.00  0.00           H
ATOM     73  HG2 GLU     4       8.814  36.413  45.668  0.00  0.00           H
ATOM     74  HG3 GLU     4       8.118  34.839  45.661  0.00  0.00           H
ATOM     75  N   GLU     5       9.294  34.087  42.719  0.00  0.00           N
ATOM     76  CA  GLU     5       8.416  33.305  41.832  0.00  0.00           C
ATOM     77  C   GLU     5       8.846  33.429  40.308  0.00  0.00           C
ATOM     78  O   GLU     5       7.982  33.468  39.430  0.00  0.00           O
ATOM     79  CB  GLU     5       6.973  33.750  42.225  0.00  0.00           C
ATOM     80  CG  GLU     5       5.757  32.995  41.680  0.00  0.00           C
ATOM     81  CD  GLU     5       4.588  33.949  41.900  0.00  0.00           C
ATOM     82  OE1 GLU     5       3.747  33.847  42.859  0.00  0.00           O
ATOM     83  OE2 GLU     5       4.409  34.913  41.101  0.00  0.00           O
ATOM     84  H   GLU     5       9.600  34.952  42.298  0.00  0.00           H
ATOM     85  HA  GLU     5       8.621  32.284  42.153  0.00  0.00           H
ATOM     86  HB2 GLU     5       6.930  33.993  43.286  0.00  0.00           H
ATOM     87  HB3 GLU     5       6.828  34.762  41.848  0.00  0.00           H
ATOM     88  HG2 GLU     5       5.834  32.746  40.621  0.00  0.00           H
ATOM     89  HG3 GLU     5       5.652  32.010  42.135  0.00  0.00           H
ATOM     90  N   LEU     6      10.139  33.453  40.038  0.00  0.00           N
ATOM     91  CA  LEU     6      10.694  33.292  38.716  0.00  0.00           C
ATOM     92  C   LEU     6      11.819  32.235  38.748  0.00  0.00           C
ATOM     93  O   LEU     6      12.617  32.047  39.665  0.00  0.00           O
ATOM     94  CB  LEU     6      11.161  34.691  38.217  0.00  0.00           C
ATOM     95  CG  LEU     6      10.379  35.972  38.203  0.00  0.00           C
ATOM     96  CD1 LEU     6      11.145  37.182  37.765  0.00  0.00           C
ATOM     97  CD2 LEU     6       9.241  35.854  37.228  0.00  0.00           C
ATOM     98  H   LEU     6      10.757  33.414  40.835  0.00  0.00           H
ATOM     99  HA  LEU     6       9.900  32.897  38.082  0.00  0.00           H
ATOM    100  HB2 LEU     6      12.024  34.891  38.851  0.00  0.00           H
ATOM    101  HB3 LEU     6      11.507  34.507  37.200  0.00  0.00           H
ATOM    102  HG  LEU     6       9.938  36.100  39.192  0.00  0.00           H
ATOM    103 1HD1 LEU     6      11.845  36.962  36.959  0.00  0.00           H
ATOM    104 2HD1 LEU     6      10.536  38.057  37.538  0.00  0.00           H
ATOM    105 3HD1 LEU     6      11.765  37.379  38.640  0.00  0.00           H
ATOM    106 1HD2 LEU     6       8.423  35.287  37.672  0.00  0.00           H
ATOM    107 2HD2 LEU     6       8.797  36.825  37.006  0.00  0.00           H
ATOM    108 3HD2 LEU     6       9.580  35.384  36.305  0.00  0.00           H
ATOM    109  N   CYS     7      11.777  31.430  37.700  0.00  0.00           N
ATOM    110  CA  CYS     7      12.408  30.098  37.551  0.00  0.00           C
ATOM    111  C   CYS     7      13.952  30.302  37.675  0.00  0.00           C
ATOM    112  O   CYS     7      14.531  30.973  36.873  0.00  0.00           O
ATOM    113  CB  CYS     7      11.961  29.478  36.286  0.00  0.00           C
ATOM    114  SG  CYS     7      12.743  27.906  35.804  0.00  0.00           S
ATOM    115  HN  CYS     7      11.087  31.689  37.009  0.00  0.00           H
ATOM    116  HA  CYS     7      12.025  29.458  38.346  0.00  0.00           H
ATOM    117  HB2 CYS     7      10.884  29.516  36.129  0.00  0.00           H
ATOM    118  HB3 CYS     7      12.207  30.200  35.507  0.00  0.00           H
ATOM    119  N   LEU     8      14.593  29.485  38.542  0.00  0.00           N
ATOM    120  CA  LEU     8      16.031  29.532  38.639  0.00  0.00           C
ATOM    121  C   LEU     8      16.783  28.700  37.594  0.00  0.00           C
ATOM    122  O   LEU     8      17.925  29.082  37.369  0.00  0.00           O
ATOM    123  CB  LEU     8      16.358  29.175  40.121  0.00  0.00           C
ATOM    124  CG  LEU     8      17.866  29.481  40.577  0.00  0.00           C
ATOM    125  CD1 LEU     8      18.224  30.929  40.392  0.00  0.00           C
ATOM    126  CD2 LEU     8      18.152  29.094  42.041  0.00  0.00           C
ATOM    127  H   LEU     8      14.048  28.880  39.142  0.00  0.00           H
ATOM    128  HA  LEU     8      16.410  30.539  38.461  0.00  0.00           H
ATOM    129  HB2 LEU     8      15.863  29.839  40.829  0.00  0.00           H
ATOM    130  HB3 LEU     8      16.127  28.133  40.341  0.00  0.00           H
ATOM    131  HG  LEU     8      18.488  28.860  39.933  0.00  0.00           H
ATOM    132 1HD1 LEU     8      18.156  31.187  39.335  0.00  0.00           H
ATOM    133 2HD1 LEU     8      17.669  31.671  40.967  0.00  0.00           H
ATOM    134 3HD1 LEU     8      19.250  31.147  40.685  0.00  0.00           H
ATOM    135 1HD2 LEU     8      17.503  29.758  42.611  0.00  0.00           H
ATOM    136 2HD2 LEU     8      18.068  28.015  42.175  0.00  0.00           H
ATOM    137 3HD2 LEU     8      19.188  29.334  42.280  0.00  0.00           H
ATOM    138  N   VAL     9      16.154  27.784  36.931  0.00  0.00           N
ATOM    139  CA  VAL     9      16.615  27.055  35.746  0.00  0.00           C
ATOM    140  C   VAL     9      16.608  27.877  34.473  0.00  0.00           C
ATOM    141  O   VAL     9      17.594  27.784  33.736  0.00  0.00           O
ATOM    142  CB  VAL     9      15.860  25.714  35.554  0.00  0.00           C
ATOM    143  CG1 VAL     9      16.590  24.778  34.535  0.00  0.00           C
ATOM    144  CG2 VAL     9      15.992  24.856  36.884  0.00  0.00           C
ATOM    145  H   VAL     9      15.154  27.797  37.083  0.00  0.00           H
ATOM    146  HA  VAL     9      17.658  26.773  35.886  0.00  0.00           H
ATOM    147  HB  VAL     9      14.836  25.858  35.208  0.00  0.00           H
ATOM    148 1HG1 VAL     9      17.598  24.548  34.882  0.00  0.00           H
ATOM    149 2HG1 VAL     9      16.075  23.846  34.306  0.00  0.00           H
ATOM    150 3HG1 VAL     9      16.697  25.342  33.608  0.00  0.00           H
ATOM    151 1HG2 VAL     9      17.049  24.863  37.151  0.00  0.00           H
ATOM    152 2HG2 VAL     9      15.483  25.477  37.621  0.00  0.00           H
ATOM    153 3HG2 VAL     9      15.577  23.849  36.845  0.00  0.00           H
ATOM    154  N   CYS    10      15.481  28.558  34.227  0.00  0.00           N
ATOM    155  CA  CYS    10      15.230  29.201  32.961  0.00  0.00           C
ATOM    156  C   CYS    10      14.699  30.638  32.914  0.00  0.00           C
ATOM    157  O   CYS    10      14.930  31.275  31.888  0.00  0.00           O
ATOM    158  CB  CYS    10      14.278  28.335  32.112  0.00  0.00           C
ATOM    159  SG  CYS    10      12.519  28.362  32.703  0.00  0.00           S
ATOM    160  HN  CYS    10      14.790  28.552  34.964  0.00  0.00           H
ATOM    161  HA  CYS    10      16.199  29.214  32.461  0.00  0.00           H
ATOM    162  HB2 CYS    10      14.354  28.737  31.102  0.00  0.00           H
ATOM    163  HB3 CYS    10      14.722  27.339  32.091  0.00  0.00           H
ATOM    164  N   GLY    11      14.154  31.181  33.998  0.00  0.00           N
ATOM    165  CA  GLY    11      13.883  32.611  34.098  0.00  0.00           C
ATOM    166  C   GLY    11      12.450  33.049  33.800  0.00  0.00           C
ATOM    167  O   GLY    11      12.033  34.188  33.817  0.00  0.00           O
ATOM    168  H   GLY    11      14.088  30.623  34.837  0.00  0.00           H
ATOM    169  HA2 GLY    11      14.095  32.798  35.150  0.00  0.00           H
ATOM    170  HA3 GLY    11      14.650  33.190  33.584  0.00  0.00           H
ATOM    171  N   ASP    12      11.579  32.035  33.515  0.00  0.00           N
ATOM    172  CA  ASP    12      10.118  32.245  33.241  0.00  0.00           C
ATOM    173  C   ASP    12       9.309  32.409  34.556  0.00  0.00           C
ATOM    174  O   ASP    12       9.908  32.457  35.652  0.00  0.00           O
ATOM    175  CB  ASP    12       9.616  30.958  32.538  0.00  0.00           C
ATOM    176  CG  ASP    12       8.188  31.008  32.087  0.00  0.00           C
ATOM    177  OD1 ASP    12       7.721  32.076  31.683  0.00  0.00           O
ATOM    178  OD2 ASP    12       7.538  29.896  32.092  0.00  0.00           O
ATOM    179  H   ASP    12      11.895  31.077  33.465  0.00  0.00           H
ATOM    180  HA  ASP    12       9.991  33.122  32.605  0.00  0.00           H
ATOM    181  HB2 ASP    12      10.248  30.838  31.658  0.00  0.00           H
ATOM    182  HB3 ASP    12       9.792  30.118  33.210  0.00  0.00           H
ATOM    183  N   ARG    13       7.997  32.535  34.624  0.00  0.00           N
ATOM    184  CA  ARG    13       7.231  32.771  35.895  0.00  0.00           C
ATOM    185  C   ARG    13       7.074  31.353  36.444  0.00  0.00           C
ATOM    186  O   ARG    13       6.771  30.346  35.799  0.00  0.00           O
ATOM    187  CB  ARG    13       5.998  33.665  35.799  0.00  0.00           C
ATOM    188  CG  ARG    13       5.285  33.866  37.191  0.00  0.00           C
ATOM    189  CD  ARG    13       3.898  34.594  37.137  0.00  0.00           C
ATOM    190  NE  ARG    13       3.274  34.839  38.473  0.00  0.00           N
ATOM    191  CZ  ARG    13       2.060  35.022  38.890  0.00  0.00           C
ATOM    192  NH1 ARG    13       1.074  34.877  38.033  0.00  0.00           N
ATOM    193  NH2 ARG    13       1.846  35.328  40.129  0.00  0.00           N
ATOM    194  H   ARG    13       7.481  32.212  33.819  0.00  0.00           H
ATOM    195  HA  ARG    13       7.903  33.365  36.514  0.00  0.00           H
ATOM    196  HB2 ARG    13       6.314  34.672  35.529  0.00  0.00           H
ATOM    197  HB3 ARG    13       5.227  33.190  35.193  0.00  0.00           H
ATOM    198  HG2 ARG    13       5.054  32.875  37.579  0.00  0.00           H
ATOM    199  HG3 ARG    13       5.994  34.460  37.769  0.00  0.00           H
ATOM    200  HD2 ARG    13       4.074  35.452  36.487  0.00  0.00           H
ATOM    201  HD3 ARG    13       3.387  33.870  36.503  0.00  0.00           H
ATOM    202  HE  ARG    13       3.904  34.893  39.262  0.00  0.00           H
ATOM    203 1HH1 ARG    13       1.280  34.566  37.094  0.00  0.00           H
ATOM    204 2HH1 ARG    13       0.128  35.180  38.210  0.00  0.00           H
ATOM    205 1HH2 ARG    13       2.604  35.284  40.793  0.00  0.00           H
ATOM    206 2HH2 ARG    13       0.925  35.420  40.535  0.00  0.00           H
ATOM    207  N   ALA    14       7.266  31.280  37.800  0.00  0.00           N
ATOM    208  CA  ALA    14       7.389  29.997  38.490  0.00  0.00           C
ATOM    209  C   ALA    14       6.077  29.264  38.724  0.00  0.00           C
ATOM    210  O   ALA    14       4.974  29.902  38.710  0.00  0.00           O
ATOM    211  CB  ALA    14       8.129  30.215  39.796  0.00  0.00           C
ATOM    212  H   ALA    14       7.662  32.056  38.311  0.00  0.00           H
ATOM    213  HA  ALA    14       8.002  29.304  37.913  0.00  0.00           H
ATOM    214  HB1 ALA    14       8.162  29.243  40.289  0.00  0.00           H
ATOM    215  HB2 ALA    14       9.145  30.498  39.521  0.00  0.00           H
ATOM    216  HB3 ALA    14       7.578  30.850  40.491  0.00  0.00           H
ATOM    217  N   SER    15       6.175  28.008  39.121  0.00  0.00           N
ATOM    218  CA  SER    15       5.117  27.276  39.796  0.00  0.00           C
ATOM    219  C   SER    15       5.404  26.894  41.247  0.00  0.00           C
ATOM    220  O   SER    15       4.509  26.389  41.957  0.00  0.00           O
ATOM    221  CB  SER    15       4.701  26.033  39.004  0.00  0.00           C
ATOM    222  OG  SER    15       5.758  25.074  38.930  0.00  0.00           O
ATOM    223  H   SER    15       7.045  27.557  38.881  0.00  0.00           H
ATOM    224  HA  SER    15       4.295  27.991  39.827  0.00  0.00           H
ATOM    225  HB2 SER    15       3.882  25.573  39.557  0.00  0.00           H
ATOM    226  HB3 SER    15       4.478  26.206  37.951  0.00  0.00           H
ATOM    227  HG  SER    15       6.467  25.381  38.361  0.00  0.00           H
ATOM    228  N   GLY    16       6.616  27.097  41.686  0.00  0.00           N
ATOM    229  CA  GLY    16       6.905  26.989  43.127  0.00  0.00           C
ATOM    230  C   GLY    16       8.155  26.126  43.373  0.00  0.00           C
ATOM    231  O   GLY    16       8.825  25.795  42.425  0.00  0.00           O
ATOM    232  H   GLY    16       7.387  27.353  41.084  0.00  0.00           H
ATOM    233  HA2 GLY    16       7.149  27.996  43.463  0.00  0.00           H
ATOM    234  HA3 GLY    16       6.204  26.528  43.823  0.00  0.00           H
ATOM    235  N   TYR    17       8.466  25.718  44.552  0.00  0.00           N
ATOM    236  CA  TYR    17       9.650  24.928  44.874  0.00  0.00           C
ATOM    237  C   TYR    17       9.465  23.406  44.565  0.00  0.00           C
ATOM    238  O   TYR    17       9.608  22.541  45.436  0.00  0.00           O
ATOM    239  CB  TYR    17      10.048  25.263  46.339  0.00  0.00           C
ATOM    240  CG  TYR    17      11.413  24.865  46.796  0.00  0.00           C
ATOM    241  CD1 TYR    17      12.421  25.869  46.588  0.00  0.00           C
ATOM    242  CD2 TYR    17      11.751  23.679  47.391  0.00  0.00           C
ATOM    243  CE1 TYR    17      13.734  25.553  46.919  0.00  0.00           C
ATOM    244  CE2 TYR    17      13.045  23.392  47.871  0.00  0.00           C
ATOM    245  CZ  TYR    17      14.083  24.347  47.587  0.00  0.00           C
ATOM    246  OH  TYR    17      15.356  24.007  47.927  0.00  0.00           O
ATOM    247  H   TYR    17       7.885  26.068  45.301  0.00  0.00           H
ATOM    248  HA  TYR    17      10.491  25.159  44.221  0.00  0.00           H
ATOM    249  HB2 TYR    17       9.790  26.300  46.558  0.00  0.00           H
ATOM    250  HB3 TYR    17       9.383  24.707  47.001  0.00  0.00           H
ATOM    251  HD1 TYR    17      12.230  26.634  45.851  0.00  0.00           H
ATOM    252  HD2 TYR    17      10.915  23.064  47.693  0.00  0.00           H
ATOM    253  HE1 TYR    17      14.544  26.233  46.695  0.00  0.00           H
ATOM    254  HE2 TYR    17      13.221  22.472  48.408  0.00  0.00           H
ATOM    255  HH  TYR    17      15.949  24.504  47.359  0.00  0.00           H
ATOM    256  N   HIS    18       9.120  23.082  43.285  0.00  0.00           N
ATOM    257  CA  HIS    18       8.876  21.747  42.816  0.00  0.00           C
ATOM    258  C   HIS    18      10.241  20.988  42.617  0.00  0.00           C
ATOM    259  O   HIS    18      11.264  21.599  42.315  0.00  0.00           O
ATOM    260  CB  HIS    18       7.881  21.714  41.609  0.00  0.00           C
ATOM    261  CG  HIS    18       6.482  21.915  42.053  0.00  0.00           C
ATOM    262  CD2 HIS    18       5.663  23.074  41.952  0.00  0.00           C
ATOM    263  ND1 HIS    18       5.706  20.955  42.571  0.00  0.00           N
ATOM    264  CE1 HIS    18       4.450  21.444  42.599  0.00  0.00           C
ATOM    265  NE2 HIS    18       4.384  22.669  42.148  0.00  0.00           N
ATOM    266  H   HIS    18       9.208  23.755  42.538  0.00  0.00           H
ATOM    267  HA  HIS    18       8.237  21.309  43.583  0.00  0.00           H
ATOM    268  HB2 HIS    18       8.161  22.508  40.917  0.00  0.00           H
ATOM    269  HB3 HIS    18       8.048  20.770  41.087  0.00  0.00           H
ATOM    270  HD1 HIS    18       5.988  20.007  42.778  0.00  0.00           H
ATOM    271  HD2 HIS    18       6.016  24.047  41.641  0.00  0.00           H
ATOM    272  HE1 HIS    18       3.578  20.840  42.803  0.00  0.00           H
ATOM    273  N   TYR    19      10.125  19.710  42.898  0.00  0.00           N
ATOM    274  CA  TYR    19      11.172  18.634  42.989  0.00  0.00           C
ATOM    275  C   TYR    19      12.468  19.110  43.511  0.00  0.00           C
ATOM    276  O   TYR    19      13.501  18.567  43.146  0.00  0.00           O
ATOM    277  CB  TYR    19      11.372  18.063  41.556  0.00  0.00           C
ATOM    278  CG  TYR    19      10.063  17.592  40.891  0.00  0.00           C
ATOM    279  CD1 TYR    19       9.678  18.072  39.626  0.00  0.00           C
ATOM    280  CD2 TYR    19       9.256  16.680  41.587  0.00  0.00           C
ATOM    281  CE1 TYR    19       8.485  17.613  39.042  0.00  0.00           C
ATOM    282  CE2 TYR    19       7.971  16.357  41.116  0.00  0.00           C
ATOM    283  CZ  TYR    19       7.616  16.757  39.797  0.00  0.00           C
ATOM    284  OH  TYR    19       6.323  16.585  39.362  0.00  0.00           O
ATOM    285  H   TYR    19       9.239  19.317  43.183  0.00  0.00           H
ATOM    286  HA  TYR    19      10.870  17.772  43.584  0.00  0.00           H
ATOM    287  HB2 TYR    19      11.911  18.782  40.939  0.00  0.00           H
ATOM    288  HB3 TYR    19      11.917  17.170  41.863  0.00  0.00           H
ATOM    289  HD1 TYR    19      10.298  18.712  39.017  0.00  0.00           H
ATOM    290  HD2 TYR    19       9.457  16.371  42.603  0.00  0.00           H
ATOM    291  HE1 TYR    19       8.255  18.022  38.068  0.00  0.00           H
ATOM    292  HE2 TYR    19       7.304  15.770  41.729  0.00  0.00           H
ATOM    293  HH  TYR    19       6.351  16.829  38.433  0.00  0.00           H
ATOM    294  N   ASN    20      12.459  20.122  44.368  0.00  0.00           N
ATOM    295  CA  ASN    20      13.546  20.614  45.243  0.00  0.00           C
ATOM    296  C   ASN    20      14.237  21.917  44.735  0.00  0.00           C
ATOM    297  O   ASN    20      15.394  22.161  45.061  0.00  0.00           O
ATOM    298  CB  ASN    20      14.469  19.449  45.706  0.00  0.00           C
ATOM    299  CG  ASN    20      15.072  19.681  47.074  0.00  0.00           C
ATOM    300  ND2 ASN    20      16.352  19.911  47.145  0.00  0.00           N
ATOM    301  OD1 ASN    20      14.419  19.502  48.077  0.00  0.00           O
ATOM    302  H   ASN    20      11.494  20.285  44.616  0.00  0.00           H
ATOM    303  HA  ASN    20      13.069  20.969  46.155  0.00  0.00           H
ATOM    304  HB2 ASN    20      13.856  18.560  45.860  0.00  0.00           H
ATOM    305  HB3 ASN    20      15.207  19.310  44.917  0.00  0.00           H
ATOM    306 1HD2 ASN    20      16.653  20.098  48.091  0.00  0.00           H
ATOM    307 2HD2 ASN    20      16.898  20.094  46.316  0.00  0.00           H
ATOM    308  N   ALA    21      13.645  22.711  43.797  0.00  0.00           N
ATOM    309  CA  ALA    21      14.030  24.113  43.460  0.00  0.00           C
ATOM    310  C   ALA    21      12.895  25.002  43.000  0.00  0.00           C
ATOM    311  O   ALA    21      11.982  24.550  42.361  0.00  0.00           O
ATOM    312  CB  ALA    21      15.278  24.012  42.514  0.00  0.00           C
ATOM    313  H   ALA    21      12.686  22.428  43.645  0.00  0.00           H
ATOM    314  HA  ALA    21      14.266  24.573  44.420  0.00  0.00           H
ATOM    315  HB1 ALA    21      14.946  23.442  41.646  0.00  0.00           H
ATOM    316  HB2 ALA    21      15.655  25.013  42.301  0.00  0.00           H
ATOM    317  HB3 ALA    21      16.053  23.398  42.970  0.00  0.00           H
ATOM    318  N   LEU    22      13.003  26.315  43.227  0.00  0.00           N
ATOM    319  CA  LEU    22      12.220  27.259  42.460  0.00  0.00           C
ATOM    320  C   LEU    22      12.262  27.066  40.973  0.00  0.00           C
ATOM    321  O   LEU    22      13.326  27.124  40.329  0.00  0.00           O
ATOM    322  CB  LEU    22      12.800  28.653  42.825  0.00  0.00           C
ATOM    323  CG  LEU    22      12.028  29.824  42.184  0.00  0.00           C
ATOM    324  CD1 LEU    22      10.529  29.787  42.591  0.00  0.00           C
ATOM    325  CD2 LEU    22      12.751  31.091  42.591  0.00  0.00           C
ATOM    326  H   LEU    22      13.864  26.576  43.686  0.00  0.00           H
ATOM    327  HA  LEU    22      11.195  27.125  42.803  0.00  0.00           H
ATOM    328  HB2 LEU    22      12.800  28.711  43.914  0.00  0.00           H
ATOM    329  HB3 LEU    22      13.847  28.691  42.525  0.00  0.00           H
ATOM    330  HG  LEU    22      12.027  29.829  41.094  0.00  0.00           H
ATOM    331 1HD1 LEU    22      10.478  29.756  43.680  0.00  0.00           H
ATOM    332 2HD1 LEU    22       9.993  30.669  42.239  0.00  0.00           H
ATOM    333 3HD1 LEU    22      10.047  28.964  42.064  0.00  0.00           H
ATOM    334 1HD2 LEU    22      13.757  31.082  42.171  0.00  0.00           H
ATOM    335 2HD2 LEU    22      12.248  31.968  42.185  0.00  0.00           H
ATOM    336 3HD2 LEU    22      12.851  31.215  43.669  0.00  0.00           H
ATOM    337  N   THR    23      11.057  26.819  40.443  0.00  0.00           N
ATOM    338  CA  THR    23      10.977  26.407  39.039  0.00  0.00           C
ATOM    339  C   THR    23       9.643  26.719  38.405  0.00  0.00           C
ATOM    340  O   THR    23       8.583  26.751  39.076  0.00  0.00           O
ATOM    341  CB  THR    23      11.230  24.962  38.847  0.00  0.00           C
ATOM    342  CG2 THR    23      12.707  24.566  38.806  0.00  0.00           C
ATOM    343  OG1 THR    23      10.599  24.184  39.852  0.00  0.00           O
ATOM    344  H   THR    23      10.261  26.741  41.060  0.00  0.00           H
ATOM    345  HA  THR    23      11.680  26.976  38.429  0.00  0.00           H
ATOM    346  HB  THR    23      10.838  24.718  37.860  0.00  0.00           H
ATOM    347  HG1 THR    23      11.174  24.446  40.575  0.00  0.00           H
ATOM    348 1HG2 THR    23      13.160  25.360  38.213  0.00  0.00           H
ATOM    349 2HG2 THR    23      13.130  24.559  39.810  0.00  0.00           H
ATOM    350 3HG2 THR    23      12.827  23.570  38.379  0.00  0.00           H
ATOM    351  N   CYS    24       9.687  26.987  37.096  0.00  0.00           N
ATOM    352  CA  CYS    24       8.451  26.993  36.294  0.00  0.00           C
ATOM    353  C   CYS    24       7.900  25.586  36.153  0.00  0.00           C
ATOM    354  O   CYS    24       8.523  24.554  36.318  0.00  0.00           O
ATOM    355  CB  CYS    24       8.824  27.852  35.030  0.00  0.00           C
ATOM    356  SG  CYS    24      10.067  26.900  34.135  0.00  0.00           S
ATOM    357  HN  CYS    24      10.541  27.025  36.558  0.00  0.00           H
ATOM    358  HA  CYS    24       7.650  27.571  36.755  0.00  0.00           H
ATOM    359  HB2 CYS    24       8.011  28.219  34.404  0.00  0.00           H
ATOM    360  HB3 CYS    24       9.206  28.793  35.425  0.00  0.00           H
ATOM    361  N   GLU    25       6.622  25.518  35.869  0.00  0.00           N
ATOM    362  CA  GLU    25       5.884  24.365  35.411  0.00  0.00           C
ATOM    363  C   GLU    25       6.541  23.561  34.245  0.00  0.00           C
ATOM    364  O   GLU    25       6.481  22.285  34.115  0.00  0.00           O
ATOM    365  CB  GLU    25       4.472  24.913  35.018  0.00  0.00           C
ATOM    366  CG  GLU    25       3.433  23.828  34.573  0.00  0.00           C
ATOM    367  CD  GLU    25       1.992  24.172  34.839  0.00  0.00           C
ATOM    368  OE1 GLU    25       1.326  23.501  35.682  0.00  0.00           O
ATOM    369  OE2 GLU    25       1.391  24.944  34.058  0.00  0.00           O
ATOM    370  H   GLU    25       6.047  26.347  35.899  0.00  0.00           H
ATOM    371  HA  GLU    25       5.755  23.634  36.209  0.00  0.00           H
ATOM    372  HB2 GLU    25       4.061  25.179  35.992  0.00  0.00           H
ATOM    373  HB3 GLU    25       4.410  25.745  34.318  0.00  0.00           H
ATOM    374  HG2 GLU    25       3.609  23.708  33.504  0.00  0.00           H
ATOM    375  HG3 GLU    25       3.683  22.882  35.052  0.00  0.00           H
ATOM    376  N   GLY    26       7.105  24.313  33.308  0.00  0.00           N
ATOM    377  CA  GLY    26       7.838  23.742  32.169  0.00  0.00           C
ATOM    378  C   GLY    26       9.040  22.948  32.623  0.00  0.00           C
ATOM    379  O   GLY    26       9.292  21.864  32.065  0.00  0.00           O
ATOM    380  H   GLY    26       7.087  25.322  33.338  0.00  0.00           H
ATOM    381  HA2 GLY    26       7.213  23.167  31.485  0.00  0.00           H
ATOM    382  HA3 GLY    26       8.158  24.581  31.551  0.00  0.00           H
ATOM    383  N   CYS    27       9.858  23.548  33.570  0.00  0.00           N
ATOM    384  CA  CYS    27      11.115  22.978  34.106  0.00  0.00           C
ATOM    385  C   CYS    27      10.887  21.779  35.062  0.00  0.00           C
ATOM    386  O   CYS    27      11.498  20.687  34.938  0.00  0.00           O
ATOM    387  CB  CYS    27      11.874  24.072  34.955  0.00  0.00           C
ATOM    388  SG  CYS    27      12.682  25.320  33.924  0.00  0.00           S
ATOM    389  HN  CYS    27       9.779  24.555  33.597  0.00  0.00           H
ATOM    390  HA  CYS    27      11.767  22.593  33.321  0.00  0.00           H
ATOM    391  HB2 CYS    27      11.118  24.543  35.582  0.00  0.00           H
ATOM    392  HB3 CYS    27      12.588  23.644  35.658  0.00  0.00           H
ATOM    393  N   LYS    28       9.997  21.919  36.088  0.00  0.00           N
ATOM    394  CA  LYS    28       9.506  20.716  36.769  0.00  0.00           C
ATOM    395  C   LYS    28       9.061  19.656  35.776  0.00  0.00           C
ATOM    396  O   LYS    28       9.345  18.443  36.026  0.00  0.00           O
ATOM    397  CB  LYS    28       8.529  21.087  37.866  0.00  0.00           C
ATOM    398  CG  LYS    28       7.038  21.145  37.423  0.00  0.00           C
ATOM    399  CD  LYS    28       6.134  21.599  38.509  0.00  0.00           C
ATOM    400  CE  LYS    28       4.641  21.507  38.140  0.00  0.00           C
ATOM    401  NZ  LYS    28       3.779  22.300  39.065  0.00  0.00           N
ATOM    402  H   LYS    28       9.449  22.734  36.325  0.00  0.00           H
ATOM    403  HA  LYS    28      10.415  20.301  37.204  0.00  0.00           H
ATOM    404  HB2 LYS    28       8.726  20.333  38.629  0.00  0.00           H
ATOM    405  HB3 LYS    28       8.796  22.046  38.309  0.00  0.00           H
ATOM    406  HG2 LYS    28       6.942  21.835  36.585  0.00  0.00           H
ATOM    407  HG3 LYS    28       6.727  20.127  37.188  0.00  0.00           H
ATOM    408  HD2 LYS    28       6.266  21.039  39.435  0.00  0.00           H
ATOM    409  HD3 LYS    28       6.379  22.654  38.633  0.00  0.00           H
ATOM    410  HE2 LYS    28       4.463  21.730  37.088  0.00  0.00           H
ATOM    411  HE3 LYS    28       4.343  20.463  38.231  0.00  0.00           H
ATOM    412  HZ1 LYS    28       3.906  22.067  40.038  0.00  0.00           H
ATOM    413  HZ2 LYS    28       3.974  23.289  38.995  0.00  0.00           H
ATOM    414  HZ3 LYS    28       2.794  22.255  38.844  0.00  0.00           H
ATOM    415  N   GLY    29       8.398  20.010  34.667  0.00  0.00           N
ATOM    416  CA  GLY    29       8.015  19.131  33.598  0.00  0.00           C
ATOM    417  C   GLY    29       9.101  18.214  32.964  0.00  0.00           C
ATOM    418  O   GLY    29       9.081  16.947  32.922  0.00  0.00           O
ATOM    419  H   GLY    29       7.957  20.919  34.654  0.00  0.00           H
ATOM    420  HA2 GLY    29       7.239  18.494  34.023  0.00  0.00           H
ATOM    421  HA3 GLY    29       7.568  19.708  32.789  0.00  0.00           H
ATOM    422  N   PHE    30      10.078  18.918  32.409  0.00  0.00           N
ATOM    423  CA  PHE    30      11.325  18.307  31.904  0.00  0.00           C
ATOM    424  C   PHE    30      11.978  17.382  32.870  0.00  0.00           C
ATOM    425  O   PHE    30      12.312  16.271  32.497  0.00  0.00           O
ATOM    426  CB  PHE    30      12.245  19.468  31.470  0.00  0.00           C
ATOM    427  CG  PHE    30      13.567  18.988  30.865  0.00  0.00           C
ATOM    428  CD1 PHE    30      13.679  18.396  29.596  0.00  0.00           C
ATOM    429  CD2 PHE    30      14.661  19.049  31.680  0.00  0.00           C
ATOM    430  CE1 PHE    30      14.929  17.903  29.149  0.00  0.00           C
ATOM    431  CE2 PHE    30      15.856  18.493  31.272  0.00  0.00           C
ATOM    432  CZ  PHE    30      15.985  17.954  30.000  0.00  0.00           C
ATOM    433  H   PHE    30       9.890  19.910  32.371  0.00  0.00           H
ATOM    434  HA  PHE    30      11.107  17.706  31.021  0.00  0.00           H
ATOM    435  HB2 PHE    30      11.696  19.940  30.655  0.00  0.00           H
ATOM    436  HB3 PHE    30      12.506  20.066  32.343  0.00  0.00           H
ATOM    437  HD1 PHE    30      12.808  18.408  28.957  0.00  0.00           H
ATOM    438  HD2 PHE    30      14.568  19.540  32.637  0.00  0.00           H
ATOM    439  HE1 PHE    30      15.045  17.595  28.121  0.00  0.00           H
ATOM    440  HE2 PHE    30      16.695  18.555  31.949  0.00  0.00           H
ATOM    441  HZ  PHE    30      16.922  17.490  29.734  0.00  0.00           H
ATOM    442  N   PHE    31      12.148  17.831  34.161  0.00  0.00           N
ATOM    443  CA  PHE    31      12.787  17.034  35.258  0.00  0.00           C
ATOM    444  C   PHE    31      12.020  15.740  35.557  0.00  0.00           C
ATOM    445  O   PHE    31      12.629  14.592  35.624  0.00  0.00           O
ATOM    446  CB  PHE    31      13.082  17.883  36.461  0.00  0.00           C
ATOM    447  CG  PHE    31      14.243  17.308  37.264  0.00  0.00           C
ATOM    448  CD1 PHE    31      15.481  17.202  36.682  0.00  0.00           C
ATOM    449  CD2 PHE    31      14.051  16.901  38.625  0.00  0.00           C
ATOM    450  CE1 PHE    31      16.582  16.652  37.423  0.00  0.00           C
ATOM    451  CE2 PHE    31      15.138  16.343  39.289  0.00  0.00           C
ATOM    452  CZ  PHE    31      16.421  16.331  38.765  0.00  0.00           C
ATOM    453  H   PHE    31      11.833  18.770  34.357  0.00  0.00           H
ATOM    454  HA  PHE    31      13.770  16.701  34.927  0.00  0.00           H
ATOM    455  HB2 PHE    31      13.190  18.912  36.118  0.00  0.00           H
ATOM    456  HB3 PHE    31      12.270  17.877  37.188  0.00  0.00           H
ATOM    457  HD1 PHE    31      15.646  17.711  35.743  0.00  0.00           H
ATOM    458  HD2 PHE    31      13.078  16.969  39.087  0.00  0.00           H
ATOM    459  HE1 PHE    31      17.565  16.586  36.978  0.00  0.00           H
ATOM    460  HE2 PHE    31      14.916  16.055  40.306  0.00  0.00           H
ATOM    461  HZ  PHE    31      17.270  15.898  39.274  0.00  0.00           H
ATOM    462  N   ARG    32      10.652  15.877  35.608  0.00  0.00           N
ATOM    463  CA  ARG    32       9.734  14.737  35.607  0.00  0.00           C
ATOM    464  C   ARG    32      10.030  13.817  34.452  0.00  0.00           C
ATOM    465  O   ARG    32      10.291  12.622  34.695  0.00  0.00           O
ATOM    466  CB  ARG    32       8.267  15.256  35.568  0.00  0.00           C
ATOM    467  CG  ARG    32       7.231  14.111  35.640  0.00  0.00           C
ATOM    468  CD  ARG    32       5.847  14.523  35.928  0.00  0.00           C
ATOM    469  NE  ARG    32       5.008  13.309  36.115  0.00  0.00           N
ATOM    470  CZ  ARG    32       3.687  13.373  36.335  0.00  0.00           C
ATOM    471  NH1 ARG    32       3.018  14.438  36.709  0.00  0.00           N
ATOM    472  NH2 ARG    32       2.970  12.327  36.296  0.00  0.00           N
ATOM    473  H   ARG    32      10.188  16.775  35.605  0.00  0.00           H
ATOM    474  HA  ARG    32       9.723  14.134  36.515  0.00  0.00           H
ATOM    475  HB2 ARG    32       8.058  15.821  36.477  0.00  0.00           H
ATOM    476  HB3 ARG    32       7.988  15.878  34.717  0.00  0.00           H
ATOM    477  HG2 ARG    32       7.301  13.537  34.716  0.00  0.00           H
ATOM    478  HG3 ARG    32       7.470  13.437  36.463  0.00  0.00           H
ATOM    479  HD2 ARG    32       5.784  15.151  36.817  0.00  0.00           H
ATOM    480  HD3 ARG    32       5.460  15.199  35.166  0.00  0.00           H
ATOM    481  HE  ARG    32       5.390  12.402  35.892  0.00  0.00           H
ATOM    482 1HH1 ARG    32       3.504  15.283  36.974  0.00  0.00           H
ATOM    483 2HH1 ARG    32       2.032  14.403  36.924  0.00  0.00           H
ATOM    484 1HH2 ARG    32       3.399  11.430  36.119  0.00  0.00           H
ATOM    485 2HH2 ARG    32       1.970  12.449  36.376  0.00  0.00           H
ATOM    486  N   ARG    33       9.939  14.283  33.222  0.00  0.00           N
ATOM    487  CA  ARG    33       9.919  13.381  32.078  0.00  0.00           C
ATOM    488  C   ARG    33      11.280  12.721  32.047  0.00  0.00           C
ATOM    489  O   ARG    33      11.440  11.499  31.872  0.00  0.00           O
ATOM    490  CB  ARG    33       9.710  14.209  30.761  0.00  0.00           C
ATOM    491  CG  ARG    33       9.852  13.384  29.495  0.00  0.00           C
ATOM    492  CD  ARG    33       9.019  13.844  28.307  0.00  0.00           C
ATOM    493  NE  ARG    33       9.435  15.208  27.815  0.00  0.00           N
ATOM    494  CZ  ARG    33       8.967  16.409  28.166  0.00  0.00           C
ATOM    495  NH1 ARG    33       7.845  16.536  28.771  0.00  0.00           N
ATOM    496  NH2 ARG    33       9.667  17.462  27.860  0.00  0.00           N
ATOM    497  H   ARG    33       9.640  15.242  33.113  0.00  0.00           H
ATOM    498  HA  ARG    33       9.186  12.618  32.340  0.00  0.00           H
ATOM    499  HB2 ARG    33       8.745  14.712  30.805  0.00  0.00           H
ATOM    500  HB3 ARG    33      10.534  14.924  30.757  0.00  0.00           H
ATOM    501  HG2 ARG    33      10.900  13.464  29.205  0.00  0.00           H
ATOM    502  HG3 ARG    33       9.697  12.315  29.649  0.00  0.00           H
ATOM    503  HD2 ARG    33       9.378  13.209  27.497  0.00  0.00           H
ATOM    504  HD3 ARG    33       7.946  13.689  28.417  0.00  0.00           H
ATOM    505  HE  ARG    33      10.336  15.283  27.365  0.00  0.00           H
ATOM    506 1HH1 ARG    33       7.315  15.682  28.880  0.00  0.00           H
ATOM    507 2HH1 ARG    33       7.575  17.483  28.993  0.00  0.00           H
ATOM    508 1HH2 ARG    33      10.511  17.323  27.324  0.00  0.00           H
ATOM    509 2HH2 ARG    33       9.322  18.307  28.294  0.00  0.00           H
ATOM    510  N   SER    34      12.387  13.423  32.133  0.00  0.00           N
ATOM    511  CA  SER    34      13.720  12.769  32.096  0.00  0.00           C
ATOM    512  C   SER    34      13.971  11.654  33.225  0.00  0.00           C
ATOM    513  O   SER    34      14.404  10.554  32.844  0.00  0.00           O
ATOM    514  CB  SER    34      14.813  13.856  32.233  0.00  0.00           C
ATOM    515  OG  SER    34      14.599  14.818  31.181  0.00  0.00           O
ATOM    516  H   SER    34      12.292  14.428  32.132  0.00  0.00           H
ATOM    517  HA  SER    34      13.796  12.265  31.133  0.00  0.00           H
ATOM    518  HB2 SER    34      14.875  14.384  33.184  0.00  0.00           H
ATOM    519  HB3 SER    34      15.783  13.362  32.171  0.00  0.00           H
ATOM    520  HG  SER    34      13.911  15.412  31.490  0.00  0.00           H
ATOM    521  N   VAL    35      13.646  11.873  34.500  0.00  0.00           N
ATOM    522  CA  VAL    35      13.890  10.999  35.590  0.00  0.00           C
ATOM    523  C   VAL    35      12.956   9.788  35.433  0.00  0.00           C
ATOM    524  O   VAL    35      13.375   8.631  35.457  0.00  0.00           O
ATOM    525  CB  VAL    35      13.701  11.723  36.875  0.00  0.00           C
ATOM    526  CG1 VAL    35      13.746  10.877  38.126  0.00  0.00           C
ATOM    527  CG2 VAL    35      14.744  12.876  36.982  0.00  0.00           C
ATOM    528  H   VAL    35      13.353  12.816  34.716  0.00  0.00           H
ATOM    529  HA  VAL    35      14.906  10.609  35.524  0.00  0.00           H
ATOM    530  HB  VAL    35      12.787  12.317  36.867  0.00  0.00           H
ATOM    531 1HG1 VAL    35      12.966  10.117  38.163  0.00  0.00           H
ATOM    532 2HG1 VAL    35      14.661  10.294  38.238  0.00  0.00           H
ATOM    533 3HG1 VAL    35      13.634  11.474  39.032  0.00  0.00           H
ATOM    534 1HG2 VAL    35      15.748  12.584  37.293  0.00  0.00           H
ATOM    535 2HG2 VAL    35      14.719  13.436  36.047  0.00  0.00           H
ATOM    536 3HG2 VAL    35      14.415  13.548  37.775  0.00  0.00           H
ATOM    537  N   THR    36      11.640   9.973  35.364  0.00  0.00           N
ATOM    538  CA  THR    36      10.636   8.917  35.462  0.00  0.00           C
ATOM    539  C   THR    36      10.605   8.086  34.254  0.00  0.00           C
ATOM    540  O   THR    36      10.072   7.001  34.349  0.00  0.00           O
ATOM    541  CB  THR    36       9.303   9.529  35.756  0.00  0.00           C
ATOM    542  CG2 THR    36       9.300  10.386  37.041  0.00  0.00           C
ATOM    543  OG1 THR    36       8.848  10.310  34.662  0.00  0.00           O
ATOM    544  H   THR    36      11.217  10.889  35.304  0.00  0.00           H
ATOM    545  HA  THR    36      10.903   8.251  36.282  0.00  0.00           H
ATOM    546  HB  THR    36       8.557   8.739  35.843  0.00  0.00           H
ATOM    547  HG1 THR    36       9.471  11.033  34.554  0.00  0.00           H
ATOM    548 1HG2 THR    36      10.187  10.998  37.207  0.00  0.00           H
ATOM    549 2HG2 THR    36       8.495  11.119  37.108  0.00  0.00           H
ATOM    550 3HG2 THR    36       9.133   9.759  37.916  0.00  0.00           H
ATOM    551  N   LYS    37      11.098   8.637  33.165  0.00  0.00           N
ATOM    552  CA  LYS    37      11.173   7.838  31.910  0.00  0.00           C
ATOM    553  C   LYS    37      12.512   7.241  31.545  0.00  0.00           C
ATOM    554  O   LYS    37      12.712   6.460  30.569  0.00  0.00           O
ATOM    555  CB  LYS    37      10.612   8.702  30.750  0.00  0.00           C
ATOM    556  CG  LYS    37       9.149   9.197  30.938  0.00  0.00           C
ATOM    557  CD  LYS    37       8.104   8.164  30.787  0.00  0.00           C
ATOM    558  CE  LYS    37       7.988   7.564  29.348  0.00  0.00           C
ATOM    559  NZ  LYS    37       6.657   7.034  29.101  0.00  0.00           N
ATOM    560  H   LYS    37      11.446   9.581  33.251  0.00  0.00           H
ATOM    561  HA  LYS    37      10.534   6.976  32.098  0.00  0.00           H
ATOM    562  HB2 LYS    37      11.353   9.482  30.574  0.00  0.00           H
ATOM    563  HB3 LYS    37      10.735   8.161  29.812  0.00  0.00           H
ATOM    564  HG2 LYS    37       9.054   9.656  31.923  0.00  0.00           H
ATOM    565  HG3 LYS    37       9.097   9.883  30.092  0.00  0.00           H
ATOM    566  HD2 LYS    37       8.303   7.308  31.432  0.00  0.00           H
ATOM    567  HD3 LYS    37       7.159   8.585  31.129  0.00  0.00           H
ATOM    568  HE2 LYS    37       8.077   8.399  28.652  0.00  0.00           H
ATOM    569  HE3 LYS    37       8.758   6.810  29.189  0.00  0.00           H
ATOM    570  HZ1 LYS    37       6.013   7.794  29.274  0.00  0.00           H
ATOM    571  HZ2 LYS    37       6.468   6.746  28.152  0.00  0.00           H
ATOM    572  HZ3 LYS    37       6.480   6.236  29.693  0.00  0.00           H
ATOM    573  N   SER    38      13.523   7.464  32.397  0.00  0.00           N
ATOM    574  CA  SER    38      14.978   7.050  32.225  0.00  0.00           C
ATOM    575  C   SER    38      15.597   7.693  30.965  0.00  0.00           C
ATOM    576  O   SER    38      16.568   7.169  30.384  0.00  0.00           O
ATOM    577  CB  SER    38      15.039   5.458  32.199  0.00  0.00           C
ATOM    578  OG  SER    38      14.733   4.796  33.423  0.00  0.00           O
ATOM    579  H   SER    38      13.319   8.006  33.225  0.00  0.00           H
ATOM    580  HA  SER    38      15.372   7.400  33.179  0.00  0.00           H
ATOM    581  HB2 SER    38      14.454   5.043  31.378  0.00  0.00           H
ATOM    582  HB3 SER    38      16.081   5.259  31.946  0.00  0.00           H
ATOM    583  HG  SER    38      15.356   4.070  33.520  0.00  0.00           H
ATOM    584  N   ALA    39      15.071   8.789  30.472  0.00  0.00           N
ATOM    585  CA  ALA    39      15.665   9.534  29.367  0.00  0.00           C
ATOM    586  C   ALA    39      16.903  10.295  29.836  0.00  0.00           C
ATOM    587  O   ALA    39      16.971  10.846  30.951  0.00  0.00           O
ATOM    588  CB  ALA    39      14.571  10.372  28.681  0.00  0.00           C
ATOM    589  H   ALA    39      14.281   9.208  30.941  0.00  0.00           H
ATOM    590  HA  ALA    39      16.099   8.821  28.665  0.00  0.00           H
ATOM    591  HB1 ALA    39      14.861  10.842  27.741  0.00  0.00           H
ATOM    592  HB2 ALA    39      13.745   9.740  28.355  0.00  0.00           H
ATOM    593  HB3 ALA    39      14.130  11.204  29.230  0.00  0.00           H
ATOM    594  N   VAL    40      17.801  10.446  28.889  0.00  0.00           N
ATOM    595  CA  VAL    40      19.083  11.179  28.836  0.00  0.00           C
ATOM    596  C   VAL    40      19.371  11.686  27.384  0.00  0.00           C
ATOM    597  O   VAL    40      18.851  11.156  26.404  0.00  0.00           O
ATOM    598  CB  VAL    40      20.259  10.359  29.373  0.00  0.00           C
ATOM    599  CG1 VAL    40      20.031   9.896  30.807  0.00  0.00           C
ATOM    600  CG2 VAL    40      20.545   9.011  28.635  0.00  0.00           C
ATOM    601  H   VAL    40      17.547   9.979  28.029  0.00  0.00           H
ATOM    602  HA  VAL    40      18.954  12.106  29.395  0.00  0.00           H
ATOM    603  HB  VAL    40      21.130  11.014  29.341  0.00  0.00           H
ATOM    604 1HG1 VAL    40      20.917   9.340  31.114  0.00  0.00           H
ATOM    605 2HG1 VAL    40      19.791  10.680  31.526  0.00  0.00           H
ATOM    606 3HG1 VAL    40      19.314   9.093  30.976  0.00  0.00           H
ATOM    607 1HG2 VAL    40      21.518   8.635  28.950  0.00  0.00           H
ATOM    608 2HG2 VAL    40      19.755   8.289  28.842  0.00  0.00           H
ATOM    609 3HG2 VAL    40      20.488   9.145  27.555  0.00  0.00           H
ATOM    610  N   TYR    41      20.294  12.706  27.312  0.00  0.00           N
ATOM    611  CA  TYR    41      20.526  13.402  26.045  0.00  0.00           C
ATOM    612  C   TYR    41      21.934  13.905  25.856  0.00  0.00           C
ATOM    613  O   TYR    41      22.641  13.785  26.846  0.00  0.00           O
ATOM    614  CB  TYR    41      19.612  14.611  26.005  0.00  0.00           C
ATOM    615  CG  TYR    41      18.267  14.477  26.698  0.00  0.00           C
ATOM    616  CD1 TYR    41      18.149  14.827  28.080  0.00  0.00           C
ATOM    617  CD2 TYR    41      17.100  14.048  25.970  0.00  0.00           C
ATOM    618  CE1 TYR    41      16.878  14.676  28.691  0.00  0.00           C
ATOM    619  CE2 TYR    41      15.897  13.962  26.620  0.00  0.00           C
ATOM    620  CZ  TYR    41      15.727  14.185  28.013  0.00  0.00           C
ATOM    621  OH  TYR    41      14.516  14.028  28.560  0.00  0.00           O
ATOM    622  H   TYR    41      20.780  13.076  28.116  0.00  0.00           H
ATOM    623  HA  TYR    41      20.250  12.791  25.185  0.00  0.00           H
ATOM    624  HB2 TYR    41      20.155  15.445  26.450  0.00  0.00           H
ATOM    625  HB3 TYR    41      19.513  14.877  24.952  0.00  0.00           H
ATOM    626  HD1 TYR    41      19.025  15.232  28.567  0.00  0.00           H
ATOM    627  HD2 TYR    41      17.209  13.847  24.913  0.00  0.00           H
ATOM    628  HE1 TYR    41      16.739  14.687  29.762  0.00  0.00           H
ATOM    629  HE2 TYR    41      15.040  13.490  26.163  0.00  0.00           H
ATOM    630  HH  TYR    41      14.593  14.080  29.516  0.00  0.00           H
ATOM    631  N   CYS    42      22.366  14.492  24.740  0.00  0.00           N
ATOM    632  CA  CYS    42      23.766  15.139  24.648  0.00  0.00           C
ATOM    633  C   CYS    42      23.798  16.432  23.990  0.00  0.00           C
ATOM    634  O   CYS    42      22.884  16.718  23.254  0.00  0.00           O
ATOM    635  CB  CYS    42      24.575  14.103  23.796  0.00  0.00           C
ATOM    636  SG  CYS    42      26.240  14.236  24.416  0.00  0.00           S
ATOM    637  H   CYS    42      21.762  14.327  23.947  0.00  0.00           H
ATOM    638  HA  CYS    42      24.307  15.299  25.581  0.00  0.00           H
ATOM    639  HB2 CYS    42      24.124  13.172  24.143  0.00  0.00           H
ATOM    640  HB3 CYS    42      24.440  14.295  22.732  0.00  0.00           H
ATOM    641  HG  CYS    42      25.971  13.875  25.674  0.00  0.00           H
ATOM    642  N   CYS    43      24.904  17.162  24.161  0.00  0.00           N
ATOM    643  CA  CYS    43      25.112  18.486  23.563  0.00  0.00           C
ATOM    644  C   CYS    43      26.324  18.577  22.679  0.00  0.00           C
ATOM    645  O   CYS    43      27.358  17.924  22.866  0.00  0.00           O
ATOM    646  CB  CYS    43      25.240  19.470  24.772  0.00  0.00           C
ATOM    647  SG  CYS    43      25.304  21.184  24.166  0.00  0.00           S
ATOM    648  HN  CYS    43      25.610  16.926  24.845  0.00  0.00           H
ATOM    649  HA  CYS    43      24.272  18.690  22.899  0.00  0.00           H
ATOM    650  HB2 CYS    43      24.370  19.365  25.420  0.00  0.00           H
ATOM    651  HB3 CYS    43      26.155  19.182  25.290  0.00  0.00           H
ATOM    652  N   LYS    44      26.153  19.391  21.655  0.00  0.00           N
ATOM    653  CA  LYS    44      27.145  19.561  20.530  0.00  0.00           C
ATOM    654  C   LYS    44      27.214  21.039  20.113  0.00  0.00           C
ATOM    655  O   LYS    44      27.971  21.394  19.177  0.00  0.00           O
ATOM    656  CB  LYS    44      26.906  18.631  19.330  0.00  0.00           C
ATOM    657  CG  LYS    44      25.550  18.737  18.589  0.00  0.00           C
ATOM    658  CD  LYS    44      25.352  17.757  17.419  0.00  0.00           C
ATOM    659  CE  LYS    44      24.073  17.952  16.544  0.00  0.00           C
ATOM    660  NZ  LYS    44      24.086  17.102  15.371  0.00  0.00           N
ATOM    661  H   LYS    44      25.240  19.808  21.546  0.00  0.00           H
ATOM    662  HA  LYS    44      28.169  19.495  20.899  0.00  0.00           H
ATOM    663  HB2 LYS    44      27.649  18.874  18.569  0.00  0.00           H
ATOM    664  HB3 LYS    44      26.965  17.624  19.743  0.00  0.00           H
ATOM    665  HG2 LYS    44      24.749  18.600  19.316  0.00  0.00           H
ATOM    666  HG3 LYS    44      25.462  19.731  18.149  0.00  0.00           H
ATOM    667  HD2 LYS    44      26.248  17.886  16.813  0.00  0.00           H
ATOM    668  HD3 LYS    44      25.249  16.733  17.780  0.00  0.00           H
ATOM    669  HE2 LYS    44      23.184  17.788  17.153  0.00  0.00           H
ATOM    670  HE3 LYS    44      23.967  18.993  16.239  0.00  0.00           H
ATOM    671  HZ1 LYS    44      23.136  16.896  15.096  0.00  0.00           H
ATOM    672  HZ2 LYS    44      24.630  17.517  14.629  0.00  0.00           H
ATOM    673  HZ3 LYS    44      24.508  16.227  15.647  0.00  0.00           H
ATOM    674  N   PHE    45      26.404  21.891  20.764  0.00  0.00           N
ATOM    675  CA  PHE    45      26.368  23.382  20.515  0.00  0.00           C
ATOM    676  C   PHE    45      27.177  24.227  21.556  0.00  0.00           C
ATOM    677  O   PHE    45      27.418  25.466  21.393  0.00  0.00           O
ATOM    678  CB  PHE    45      24.921  23.832  20.362  0.00  0.00           C
ATOM    679  CG  PHE    45      24.356  23.146  19.124  0.00  0.00           C
ATOM    680  CD1 PHE    45      23.211  22.345  19.307  0.00  0.00           C
ATOM    681  CD2 PHE    45      24.926  23.381  17.856  0.00  0.00           C
ATOM    682  CE1 PHE    45      22.592  21.623  18.252  0.00  0.00           C
ATOM    683  CE2 PHE    45      24.298  22.714  16.748  0.00  0.00           C
ATOM    684  CZ  PHE    45      23.153  21.920  16.993  0.00  0.00           C
ATOM    685  H   PHE    45      25.919  21.561  21.585  0.00  0.00           H
ATOM    686  HA  PHE    45      26.976  23.625  19.643  0.00  0.00           H
ATOM    687  HB2 PHE    45      24.295  23.531  21.202  0.00  0.00           H
ATOM    688  HB3 PHE    45      24.946  24.923  20.382  0.00  0.00           H
ATOM    689  HD1 PHE    45      22.821  22.213  20.305  0.00  0.00           H
ATOM    690  HD2 PHE    45      25.821  23.977  17.752  0.00  0.00           H
ATOM    691  HE1 PHE    45      21.705  21.020  18.369  0.00  0.00           H
ATOM    692  HE2 PHE    45      24.747  22.972  15.801  0.00  0.00           H
ATOM    693  HZ  PHE    45      22.733  21.432  16.126  0.00  0.00           H
ATOM    694  N   GLY    46      27.728  23.564  22.605  0.00  0.00           N
ATOM    695  CA  GLY    46      28.756  24.148  23.458  0.00  0.00           C
ATOM    696  C   GLY    46      28.774  23.692  24.956  0.00  0.00           C
ATOM    697  O   GLY    46      29.602  24.276  25.629  0.00  0.00           O
ATOM    698  H   GLY    46      27.486  22.601  22.792  0.00  0.00           H
ATOM    699  HA2 GLY    46      29.664  23.706  23.047  0.00  0.00           H
ATOM    700  HA3 GLY    46      28.768  25.238  23.430  0.00  0.00           H
ATOM    701  N   ARG    47      28.052  22.696  25.394  0.00  0.00           N
ATOM    702  CA  ARG    47      27.990  22.080  26.752  0.00  0.00           C
ATOM    703  C   ARG    47      27.350  23.026  27.771  0.00  0.00           C
ATOM    704  O   ARG    47      27.175  22.648  28.931  0.00  0.00           O
ATOM    705  CB  ARG    47      29.340  21.432  27.127  0.00  0.00           C
ATOM    706  CG  ARG    47      29.234  19.980  27.514  0.00  0.00           C
ATOM    707  CD  ARG    47      28.946  19.112  26.216  0.00  0.00           C
ATOM    708  NE  ARG    47      28.332  17.849  26.777  0.00  0.00           N
ATOM    709  CZ  ARG    47      28.815  16.647  26.537  0.00  0.00           C
ATOM    710  NH1 ARG    47      30.062  16.361  26.104  0.00  0.00           N
ATOM    711  NH2 ARG    47      28.040  15.617  26.791  0.00  0.00           N
ATOM    712  H   ARG    47      27.665  22.134  24.648  0.00  0.00           H
ATOM    713  HA  ARG    47      27.364  21.190  26.686  0.00  0.00           H
ATOM    714  HB2 ARG    47      30.009  21.471  26.268  0.00  0.00           H
ATOM    715  HB3 ARG    47      29.772  22.007  27.946  0.00  0.00           H
ATOM    716  HG2 ARG    47      30.117  19.539  27.977  0.00  0.00           H
ATOM    717  HG3 ARG    47      28.385  19.870  28.187  0.00  0.00           H
ATOM    718  HD2 ARG    47      28.185  19.562  25.577  0.00  0.00           H
ATOM    719  HD3 ARG    47      29.846  18.992  25.613  0.00  0.00           H
ATOM    720  HE  ARG    47      27.507  17.990  27.342  0.00  0.00           H
ATOM    721 1HH1 ARG    47      30.769  17.055  26.299  0.00  0.00           H
ATOM    722 2HH1 ARG    47      30.250  15.368  26.108  0.00  0.00           H
ATOM    723 1HH2 ARG    47      27.110  15.734  27.168  0.00  0.00           H
ATOM    724 2HH2 ARG    47      28.388  14.681  26.642  0.00  0.00           H
ATOM    725  N   ALA    48      26.770  24.177  27.360  0.00  0.00           N
ATOM    726  CA  ALA    48      26.582  25.306  28.210  0.00  0.00           C
ATOM    727  C   ALA    48      25.266  26.053  27.818  0.00  0.00           C
ATOM    728  O   ALA    48      25.191  27.244  28.038  0.00  0.00           O
ATOM    729  CB  ALA    48      27.813  26.149  28.287  0.00  0.00           C
ATOM    730  H   ALA    48      26.668  24.378  26.376  0.00  0.00           H
ATOM    731  HA  ALA    48      26.338  24.906  29.195  0.00  0.00           H
ATOM    732  HB1 ALA    48      28.704  25.534  28.419  0.00  0.00           H
ATOM    733  HB2 ALA    48      27.820  26.696  27.344  0.00  0.00           H
ATOM    734  HB3 ALA    48      27.685  26.953  29.010  0.00  0.00           H
ATOM    735  N   CYS    49      24.330  25.411  27.092  0.00  0.00           N
ATOM    736  CA  CYS    49      23.154  25.999  26.465  0.00  0.00           C
ATOM    737  C   CYS    49      22.069  26.637  27.354  0.00  0.00           C
ATOM    738  O   CYS    49      21.975  26.342  28.561  0.00  0.00           O
ATOM    739  CB  CYS    49      22.522  24.889  25.559  0.00  0.00           C
ATOM    740  SG  CYS    49      23.825  24.099  24.483  0.00  0.00           S
ATOM    741  HN  CYS    49      24.427  24.440  26.835  0.00  0.00           H
ATOM    742  HA  CYS    49      23.614  26.675  25.745  0.00  0.00           H
ATOM    743  HB2 CYS    49      21.881  24.273  26.189  0.00  0.00           H
ATOM    744  HB3 CYS    49      21.862  25.358  24.831  0.00  0.00           H
ATOM    745  N   GLU    50      21.490  27.723  26.856  0.00  0.00           N
ATOM    746  CA  GLU    50      20.446  28.546  27.495  0.00  0.00           C
ATOM    747  C   GLU    50      19.053  28.093  27.218  0.00  0.00           C
ATOM    748  O   GLU    50      18.844  27.291  26.291  0.00  0.00           O
ATOM    749  CB  GLU    50      20.599  30.064  27.027  0.00  0.00           C
ATOM    750  CG  GLU    50      19.667  31.091  27.695  0.00  0.00           C
ATOM    751  CD  GLU    50      19.781  31.140  29.156  0.00  0.00           C
ATOM    752  OE1 GLU    50      20.683  31.783  29.711  0.00  0.00           O
ATOM    753  OE2 GLU    50      19.065  30.371  29.799  0.00  0.00           O
ATOM    754  H   GLU    50      21.845  28.033  25.963  0.00  0.00           H
ATOM    755  HA  GLU    50      20.643  28.433  28.562  0.00  0.00           H
ATOM    756  HB2 GLU    50      21.599  30.485  27.131  0.00  0.00           H
ATOM    757  HB3 GLU    50      20.419  30.166  25.957  0.00  0.00           H
ATOM    758  HG2 GLU    50      19.942  32.040  27.234  0.00  0.00           H
ATOM    759  HG3 GLU    50      18.637  30.935  27.375  0.00  0.00           H
ATOM    760  N   MET    51      17.993  28.628  27.816  0.00  0.00           N
ATOM    761  CA  MET    51      16.646  28.255  27.394  0.00  0.00           C
ATOM    762  C   MET    51      15.815  29.400  26.781  0.00  0.00           C
ATOM    763  O   MET    51      14.655  29.649  27.082  0.00  0.00           O
ATOM    764  CB  MET    51      15.934  27.497  28.570  0.00  0.00           C
ATOM    765  CG  MET    51      16.567  26.185  28.887  0.00  0.00           C
ATOM    766  SD  MET    51      17.170  25.924  30.549  0.00  0.00           S
ATOM    767  CE  MET    51      18.672  26.898  30.679  0.00  0.00           C
ATOM    768  H   MET    51      18.183  29.324  28.523  0.00  0.00           H
ATOM    769  HA  MET    51      16.696  27.615  26.514  0.00  0.00           H
ATOM    770  HB2 MET    51      15.885  28.139  29.449  0.00  0.00           H
ATOM    771  HB3 MET    51      14.926  27.283  28.214  0.00  0.00           H
ATOM    772  HG2 MET    51      15.803  25.413  28.791  0.00  0.00           H
ATOM    773  HG3 MET    51      17.356  26.089  28.142  0.00  0.00           H
ATOM    774  HE1 MET    51      19.366  26.509  31.425  0.00  0.00           H
ATOM    775  HE2 MET    51      19.219  26.982  29.740  0.00  0.00           H
ATOM    776  HE3 MET    51      18.469  27.936  30.946  0.00  0.00           H
ATOM    777  N   ASP    52      16.457  30.215  25.977  0.00  0.00           N
ATOM    778  CA  ASP    52      15.850  31.206  25.094  0.00  0.00           C
ATOM    779  C   ASP    52      14.785  30.417  24.195  0.00  0.00           C
ATOM    780  O   ASP    52      14.916  29.179  23.996  0.00  0.00           O
ATOM    781  CB  ASP    52      16.913  31.812  24.140  0.00  0.00           C
ATOM    782  CG  ASP    52      16.370  33.062  23.373  0.00  0.00           C
ATOM    783  OD1 ASP    52      16.931  33.340  22.297  0.00  0.00           O
ATOM    784  OD2 ASP    52      15.367  33.638  23.826  0.00  0.00           O
ATOM    785  H   ASP    52      17.445  30.013  25.917  0.00  0.00           H
ATOM    786  HA  ASP    52      15.404  31.903  25.804  0.00  0.00           H
ATOM    787  HB2 ASP    52      17.787  32.204  24.660  0.00  0.00           H
ATOM    788  HB3 ASP    52      17.232  31.058  23.420  0.00  0.00           H
ATOM    789  N   MET    53      13.854  31.136  23.623  0.00  0.00           N
ATOM    790  CA  MET    53      12.569  30.710  23.093  0.00  0.00           C
ATOM    791  C   MET    53      12.573  29.608  22.066  0.00  0.00           C
ATOM    792  O   MET    53      11.602  28.910  21.843  0.00  0.00           O
ATOM    793  CB  MET    53      11.914  31.972  22.488  0.00  0.00           C
ATOM    794  CG  MET    53      10.423  31.801  22.321  0.00  0.00           C
ATOM    795  SD  MET    53       9.669  33.065  21.249  0.00  0.00           S
ATOM    796  CE  MET    53       7.932  32.510  21.428  0.00  0.00           C
ATOM    797  H   MET    53      13.998  32.132  23.720  0.00  0.00           H
ATOM    798  HA  MET    53      11.943  30.330  23.901  0.00  0.00           H
ATOM    799  HB2 MET    53      12.095  32.778  23.199  0.00  0.00           H
ATOM    800  HB3 MET    53      12.410  32.171  21.538  0.00  0.00           H
ATOM    801  HG2 MET    53      10.051  30.834  21.980  0.00  0.00           H
ATOM    802  HG3 MET    53       9.945  32.051  23.269  0.00  0.00           H
ATOM    803  HE1 MET    53       7.252  33.065  20.781  0.00  0.00           H
ATOM    804  HE2 MET    53       7.948  31.459  21.138  0.00  0.00           H
ATOM    805  HE3 MET    53       7.699  32.708  22.474  0.00  0.00           H
ATOM    806  N   TYR    54      13.713  29.441  21.362  0.00  0.00           N
ATOM    807  CA  TYR    54      14.060  28.295  20.511  0.00  0.00           C
ATOM    808  C   TYR    54      15.392  27.524  20.791  0.00  0.00           C
ATOM    809  O   TYR    54      15.347  26.353  20.509  0.00  0.00           O
ATOM    810  CB  TYR    54      14.066  28.736  18.972  0.00  0.00           C
ATOM    811  CG  TYR    54      12.827  29.549  18.479  0.00  0.00           C
ATOM    812  CD1 TYR    54      12.745  30.887  18.875  0.00  0.00           C
ATOM    813  CD2 TYR    54      11.866  28.913  17.635  0.00  0.00           C
ATOM    814  CE1 TYR    54      11.659  31.665  18.414  0.00  0.00           C
ATOM    815  CE2 TYR    54      10.697  29.692  17.377  0.00  0.00           C
ATOM    816  CZ  TYR    54      10.601  31.070  17.712  0.00  0.00           C
ATOM    817  OH  TYR    54       9.519  31.863  17.315  0.00  0.00           O
ATOM    818  H   TYR    54      14.468  30.059  21.622  0.00  0.00           H
ATOM    819  HA  TYR    54      13.201  27.630  20.603  0.00  0.00           H
ATOM    820  HB2 TYR    54      14.959  29.306  18.714  0.00  0.00           H
ATOM    821  HB3 TYR    54      14.093  27.832  18.367  0.00  0.00           H
ATOM    822  HD1 TYR    54      13.552  31.213  19.513  0.00  0.00           H
ATOM    823  HD2 TYR    54      11.899  27.847  17.462  0.00  0.00           H
ATOM    824  HE1 TYR    54      11.649  32.718  18.651  0.00  0.00           H
ATOM    825  HE2 TYR    54       9.997  29.167  16.744  0.00  0.00           H
ATOM    826  HH  TYR    54       9.725  32.797  17.397  0.00  0.00           H
ATOM    827  N   MET    55      16.439  28.026  21.554  0.00  0.00           N
ATOM    828  CA  MET    55      17.515  27.157  22.068  0.00  0.00           C
ATOM    829  C   MET    55      17.024  26.083  23.106  0.00  0.00           C
ATOM    830  O   MET    55      17.626  24.997  23.174  0.00  0.00           O
ATOM    831  CB  MET    55      18.655  28.060  22.588  0.00  0.00           C
ATOM    832  CG  MET    55      19.989  27.240  22.647  0.00  0.00           C
ATOM    833  SD  MET    55      20.876  26.950  21.085  0.00  0.00           S
ATOM    834  CE  MET    55      22.063  25.745  21.726  0.00  0.00           C
ATOM    835  H   MET    55      16.473  29.009  21.785  0.00  0.00           H
ATOM    836  HA  MET    55      17.964  26.558  21.275  0.00  0.00           H
ATOM    837  HB2 MET    55      18.856  28.866  21.883  0.00  0.00           H
ATOM    838  HB3 MET    55      18.430  28.360  23.612  0.00  0.00           H
ATOM    839  HG2 MET    55      20.667  27.808  23.285  0.00  0.00           H
ATOM    840  HG3 MET    55      19.836  26.265  23.110  0.00  0.00           H
ATOM    841  HE1 MET    55      22.784  25.402  20.985  0.00  0.00           H
ATOM    842  HE2 MET    55      22.641  26.172  22.545  0.00  0.00           H
ATOM    843  HE3 MET    55      21.598  24.891  22.220  0.00  0.00           H
ATOM    844  N   ARG    56      15.838  26.302  23.733  0.00  0.00           N
ATOM    845  CA  ARG    56      15.198  25.187  24.436  0.00  0.00           C
ATOM    846  C   ARG    56      14.662  24.062  23.589  0.00  0.00           C
ATOM    847  O   ARG    56      14.159  23.143  24.127  0.00  0.00           O
ATOM    848  CB  ARG    56      14.027  25.778  25.277  0.00  0.00           C
ATOM    849  CG  ARG    56      12.864  26.301  24.447  0.00  0.00           C
ATOM    850  CD  ARG    56      11.840  27.090  25.268  0.00  0.00           C
ATOM    851  NE  ARG    56      12.314  28.466  25.517  0.00  0.00           N
ATOM    852  CZ  ARG    56      11.435  29.283  26.104  0.00  0.00           C
ATOM    853  NH1 ARG    56      10.180  29.075  26.355  0.00  0.00           N
ATOM    854  NH2 ARG    56      11.778  30.475  26.375  0.00  0.00           N
ATOM    855  H   ARG    56      15.410  27.213  23.796  0.00  0.00           H
ATOM    856  HA  ARG    56      15.994  24.852  25.102  0.00  0.00           H
ATOM    857  HB2 ARG    56      13.604  25.095  26.013  0.00  0.00           H
ATOM    858  HB3 ARG    56      14.440  26.653  25.778  0.00  0.00           H
ATOM    859  HG2 ARG    56      13.163  27.082  23.750  0.00  0.00           H
ATOM    860  HG3 ARG    56      12.351  25.451  23.995  0.00  0.00           H
ATOM    861  HD2 ARG    56      10.927  27.063  24.673  0.00  0.00           H
ATOM    862  HD3 ARG    56      11.654  26.622  26.236  0.00  0.00           H
ATOM    863  HE  ARG    56      13.210  28.864  25.276  0.00  0.00           H
ATOM    864 1HH1 ARG    56       9.872  28.115  26.417  0.00  0.00           H
ATOM    865 2HH1 ARG    56       9.573  29.811  26.688  0.00  0.00           H
ATOM    866 1HH2 ARG    56      12.733  30.804  26.362  0.00  0.00           H
ATOM    867 2HH2 ARG    56      11.055  31.039  26.800  0.00  0.00           H
ATOM    868  N   ARG    57      14.795  24.181  22.244  0.00  0.00           N
ATOM    869  CA  ARG    57      14.459  23.095  21.288  0.00  0.00           C
ATOM    870  C   ARG    57      15.623  22.470  20.488  0.00  0.00           C
ATOM    871  O   ARG    57      15.395  21.701  19.544  0.00  0.00           O
ATOM    872  CB  ARG    57      13.246  23.452  20.357  0.00  0.00           C
ATOM    873  CG  ARG    57      11.821  23.645  20.895  0.00  0.00           C
ATOM    874  CD  ARG    57      10.772  24.016  19.888  0.00  0.00           C
ATOM    875  NE  ARG    57      10.415  22.881  19.002  0.00  0.00           N
ATOM    876  CZ  ARG    57       9.923  22.874  17.775  0.00  0.00           C
ATOM    877  NH1 ARG    57       9.817  21.738  17.209  0.00  0.00           N
ATOM    878  NH2 ARG    57       9.528  23.926  17.143  0.00  0.00           N
ATOM    879  H   ARG    57      15.172  25.061  21.920  0.00  0.00           H
ATOM    880  HA  ARG    57      14.234  22.191  21.854  0.00  0.00           H
ATOM    881  HB2 ARG    57      13.334  24.424  19.870  0.00  0.00           H
ATOM    882  HB3 ARG    57      13.280  22.673  19.595  0.00  0.00           H
ATOM    883  HG2 ARG    57      11.462  22.801  21.485  0.00  0.00           H
ATOM    884  HG3 ARG    57      11.937  24.499  21.562  0.00  0.00           H
ATOM    885  HD2 ARG    57       9.819  24.297  20.336  0.00  0.00           H
ATOM    886  HD3 ARG    57      11.209  24.822  19.299  0.00  0.00           H
ATOM    887  HE  ARG    57      10.553  21.924  19.296  0.00  0.00           H
ATOM    888 1HH1 ARG    57      10.079  20.932  17.759  0.00  0.00           H
ATOM    889 2HH1 ARG    57       9.468  21.754  16.261  0.00  0.00           H
ATOM    890 1HH2 ARG    57       9.439  24.804  17.636  0.00  0.00           H
ATOM    891 2HH2 ARG    57       9.145  23.750  16.226  0.00  0.00           H
ATOM    892  N   LYS    58      16.830  23.017  20.808  0.00  0.00           N
ATOM    893  CA  LYS    58      18.169  22.737  20.210  0.00  0.00           C
ATOM    894  C   LYS    58      19.179  22.064  21.157  0.00  0.00           C
ATOM    895  O   LYS    58      20.211  21.581  20.725  0.00  0.00           O
ATOM    896  CB  LYS    58      18.628  24.052  19.589  0.00  0.00           C
ATOM    897  CG  LYS    58      19.872  23.865  18.660  0.00  0.00           C
ATOM    898  CD  LYS    58      20.254  25.103  17.830  0.00  0.00           C
ATOM    899  CE  LYS    58      21.395  24.718  16.958  0.00  0.00           C
ATOM    900  NZ  LYS    58      21.742  25.805  15.982  0.00  0.00           N
ATOM    901  H   LYS    58      16.793  23.805  21.438  0.00  0.00           H
ATOM    902  HA  LYS    58      18.085  21.969  19.441  0.00  0.00           H
ATOM    903  HB2 LYS    58      17.884  24.387  18.866  0.00  0.00           H
ATOM    904  HB3 LYS    58      18.847  24.763  20.386  0.00  0.00           H
ATOM    905  HG2 LYS    58      20.775  23.543  19.178  0.00  0.00           H
ATOM    906  HG3 LYS    58      19.606  23.122  17.909  0.00  0.00           H
ATOM    907  HD2 LYS    58      19.438  25.628  17.331  0.00  0.00           H
ATOM    908  HD3 LYS    58      20.654  25.878  18.483  0.00  0.00           H
ATOM    909  HE2 LYS    58      22.262  24.452  17.564  0.00  0.00           H
ATOM    910  HE3 LYS    58      21.149  23.830  16.379  0.00  0.00           H
ATOM    911  HZ1 LYS    58      22.358  25.553  15.223  0.00  0.00           H
ATOM    912  HZ2 LYS    58      20.911  26.220  15.585  0.00  0.00           H
ATOM    913  HZ3 LYS    58      22.184  26.561  16.485  0.00  0.00           H
ATOM    914  N   CYS    59      18.799  21.981  22.438  0.00  0.00           N
ATOM    915  CA  CYS    59      19.605  21.298  23.428  0.00  0.00           C
ATOM    916  C   CYS    59      18.641  20.861  24.573  0.00  0.00           C
ATOM    917  O   CYS    59      17.577  21.453  24.661  0.00  0.00           O
ATOM    918  CB  CYS    59      20.710  22.279  23.902  0.00  0.00           C
ATOM    919  SG  CYS    59      22.161  21.406  24.471  0.00  0.00           S
ATOM    920  HN  CYS    59      17.832  22.200  22.630  0.00  0.00           H
ATOM    921  HA  CYS    59      20.040  20.370  23.058  0.00  0.00           H
ATOM    922  HB2 CYS    59      21.045  22.830  23.023  0.00  0.00           H
ATOM    923  HB3 CYS    59      20.275  22.911  24.676  0.00  0.00           H
ATOM    924  N   GLN    60      18.985  19.818  25.353  0.00  0.00           N
ATOM    925  CA  GLN    60      18.156  19.199  26.436  0.00  0.00           C
ATOM    926  C   GLN    60      19.023  18.760  27.601  0.00  0.00           C
ATOM    927  O   GLN    60      18.778  19.089  28.767  0.00  0.00           O
ATOM    928  CB  GLN    60      17.393  18.010  25.946  0.00  0.00           C
ATOM    929  CG  GLN    60      16.084  18.170  25.252  0.00  0.00           C
ATOM    930  CD  GLN    60      15.227  16.945  25.006  0.00  0.00           C
ATOM    931  NE2 GLN    60      15.167  16.499  23.803  0.00  0.00           N
ATOM    932  OE1 GLN    60      14.492  16.456  25.879  0.00  0.00           O
ATOM    933  H   GLN    60      19.950  19.550  25.219  0.00  0.00           H
ATOM    934  HA  GLN    60      17.484  19.888  26.948  0.00  0.00           H
ATOM    935  HB2 GLN    60      18.030  17.361  25.347  0.00  0.00           H
ATOM    936  HB3 GLN    60      17.253  17.398  26.836  0.00  0.00           H
ATOM    937  HG2 GLN    60      15.435  18.804  25.855  0.00  0.00           H
ATOM    938  HG3 GLN    60      16.288  18.814  24.397  0.00  0.00           H
ATOM    939 1HE2 GLN    60      14.401  15.864  23.625  0.00  0.00           H
ATOM    940 2HE2 GLN    60      15.722  16.898  23.061  0.00  0.00           H
ATOM    941  N   GLU    61      20.150  18.086  27.305  0.00  0.00           N
ATOM    942  CA  GLU    61      21.231  17.815  28.273  0.00  0.00           C
ATOM    943  C   GLU    61      21.588  19.011  29.155  0.00  0.00           C
ATOM    944  O   GLU    61      21.728  18.861  30.396  0.00  0.00           O
ATOM    945  CB  GLU    61      22.468  17.254  27.531  0.00  0.00           C
ATOM    946  CG  GLU    61      23.595  16.911  28.519  0.00  0.00           C
ATOM    947  CD  GLU    61      24.944  16.591  27.907  0.00  0.00           C
ATOM    948  OE1 GLU    61      25.667  15.670  28.499  0.00  0.00           O
ATOM    949  OE2 GLU    61      25.472  17.290  27.031  0.00  0.00           O
ATOM    950  H   GLU    61      20.419  18.030  26.333  0.00  0.00           H
ATOM    951  HA  GLU    61      20.879  17.015  28.925  0.00  0.00           H
ATOM    952  HB2 GLU    61      22.189  16.326  27.032  0.00  0.00           H
ATOM    953  HB3 GLU    61      22.887  17.987  26.843  0.00  0.00           H
ATOM    954  HG2 GLU    61      23.723  17.678  29.282  0.00  0.00           H
ATOM    955  HG3 GLU    61      23.230  16.001  28.996  0.00  0.00           H
ATOM    956  N   CYS    62      21.825  20.194  28.493  0.00  0.00           N
ATOM    957  CA  CYS    62      22.359  21.324  29.233  0.00  0.00           C
ATOM    958  C   CYS    62      21.255  21.915  30.244  0.00  0.00           C
ATOM    959  O   CYS    62      21.615  22.542  31.259  0.00  0.00           O
ATOM    960  CB  CYS    62      22.746  22.350  28.146  0.00  0.00           C
ATOM    961  SG  CYS    62      24.070  21.878  27.019  0.00  0.00           S
ATOM    962  HN  CYS    62      21.867  20.293  27.488  0.00  0.00           H
ATOM    963  HA  CYS    62      23.209  20.968  29.815  0.00  0.00           H
ATOM    964  HB2 CYS    62      21.833  22.634  27.623  0.00  0.00           H
ATOM    965  HB3 CYS    62      22.980  23.215  28.766  0.00  0.00           H
ATOM    966  N   ARG    63      19.992  21.589  29.949  0.00  0.00           N
ATOM    967  CA  ARG    63      18.935  21.800  30.979  0.00  0.00           C
ATOM    968  C   ARG    63      18.871  20.857  32.109  0.00  0.00           C
ATOM    969  O   ARG    63      18.669  21.270  33.250  0.00  0.00           O
ATOM    970  CB  ARG    63      17.568  21.967  30.231  0.00  0.00           C
ATOM    971  CG  ARG    63      16.328  22.500  31.015  0.00  0.00           C
ATOM    972  CD  ARG    63      15.198  22.791  30.075  0.00  0.00           C
ATOM    973  NE  ARG    63      14.101  23.479  30.888  0.00  0.00           N
ATOM    974  CZ  ARG    63      12.998  23.885  30.347  0.00  0.00           C
ATOM    975  NH1 ARG    63      12.694  23.623  29.145  0.00  0.00           N
ATOM    976  NH2 ARG    63      12.035  24.414  31.049  0.00  0.00           N
ATOM    977  H   ARG    63      19.669  21.124  29.113  0.00  0.00           H
ATOM    978  HA  ARG    63      19.111  22.762  31.460  0.00  0.00           H
ATOM    979  HB2 ARG    63      17.788  22.564  29.347  0.00  0.00           H
ATOM    980  HB3 ARG    63      17.295  21.021  29.762  0.00  0.00           H
ATOM    981  HG2 ARG    63      15.959  21.750  31.714  0.00  0.00           H
ATOM    982  HG3 ARG    63      16.717  23.393  31.504  0.00  0.00           H
ATOM    983  HD2 ARG    63      15.596  23.448  29.302  0.00  0.00           H
ATOM    984  HD3 ARG    63      14.883  21.892  29.545  0.00  0.00           H
ATOM    985  HE  ARG    63      14.203  23.660  31.877  0.00  0.00           H
ATOM    986 1HH1 ARG    63      13.386  23.329  28.472  0.00  0.00           H
ATOM    987 2HH1 ARG    63      11.876  23.991  28.680  0.00  0.00           H
ATOM    988 1HH2 ARG    63      12.204  24.634  32.020  0.00  0.00           H
ATOM    989 2HH2 ARG    63      11.240  24.800  30.561  0.00  0.00           H
ATOM    990  N   LEU    64      19.198  19.586  31.866  0.00  0.00           N
ATOM    991  CA  LEU    64      19.160  18.606  32.912  0.00  0.00           C
ATOM    992  C   LEU    64      20.396  18.730  33.828  0.00  0.00           C
ATOM    993  O   LEU    64      20.232  18.715  35.071  0.00  0.00           O
ATOM    994  CB  LEU    64      19.230  17.233  32.230  0.00  0.00           C
ATOM    995  CG  LEU    64      18.871  16.081  33.248  0.00  0.00           C
ATOM    996  CD1 LEU    64      17.386  16.061  33.598  0.00  0.00           C
ATOM    997  CD2 LEU    64      19.183  14.700  32.671  0.00  0.00           C
ATOM    998  H   LEU    64      19.391  19.340  30.905  0.00  0.00           H
ATOM    999  HA  LEU    64      18.272  18.763  33.524  0.00  0.00           H
ATOM   1000  HB2 LEU    64      18.579  17.163  31.358  0.00  0.00           H
ATOM   1001  HB3 LEU    64      20.240  17.102  31.839  0.00  0.00           H
ATOM   1002  HG  LEU    64      19.459  16.169  34.161  0.00  0.00           H
ATOM   1003 1HD1 LEU    64      16.675  15.992  32.774  0.00  0.00           H
ATOM   1004 2HD1 LEU    64      17.108  15.170  34.161  0.00  0.00           H
ATOM   1005 3HD1 LEU    64      17.228  17.002  34.123  0.00  0.00           H
ATOM   1006 1HD2 LEU    64      18.888  13.950  33.405  0.00  0.00           H
ATOM   1007 2HD2 LEU    64      18.822  14.481  31.667  0.00  0.00           H
ATOM   1008 3HD2 LEU    64      20.255  14.643  32.480  0.00  0.00           H
ATOM   1009  N   LYS    65      21.523  19.059  33.232  0.00  0.00           N
ATOM   1010  CA  LYS    65      22.750  19.559  33.945  0.00  0.00           C
ATOM   1011  C   LYS    65      22.445  20.661  34.882  0.00  0.00           C
ATOM   1012  O   LYS    65      22.829  20.631  36.033  0.00  0.00           O
ATOM   1013  CB  LYS    65      23.874  19.939  33.017  0.00  0.00           C
ATOM   1014  CG  LYS    65      24.768  18.725  32.655  0.00  0.00           C
ATOM   1015  CD  LYS    65      26.288  18.967  32.367  0.00  0.00           C
ATOM   1016  CE  LYS    65      26.623  19.564  31.004  0.00  0.00           C
ATOM   1017  NZ  LYS    65      26.169  20.939  30.780  0.00  0.00           N
ATOM   1018  H   LYS    65      21.575  19.083  32.222  0.00  0.00           H
ATOM   1019  HA  LYS    65      23.036  18.751  34.619  0.00  0.00           H
ATOM   1020  HB2 LYS    65      23.491  20.372  32.092  0.00  0.00           H
ATOM   1021  HB3 LYS    65      24.477  20.705  33.505  0.00  0.00           H
ATOM   1022  HG2 LYS    65      24.670  18.098  33.541  0.00  0.00           H
ATOM   1023  HG3 LYS    65      24.294  18.160  31.853  0.00  0.00           H
ATOM   1024  HD2 LYS    65      26.789  19.645  33.059  0.00  0.00           H
ATOM   1025  HD3 LYS    65      26.800  18.007  32.300  0.00  0.00           H
ATOM   1026  HE2 LYS    65      27.685  19.433  30.804  0.00  0.00           H
ATOM   1027  HE3 LYS    65      26.090  18.895  30.330  0.00  0.00           H
ATOM   1028  HZ1 LYS    65      25.234  21.154  31.098  0.00  0.00           H
ATOM   1029  HZ2 LYS    65      26.703  21.685  31.200  0.00  0.00           H
ATOM   1030  HZ3 LYS    65      26.181  21.186  29.801  0.00  0.00           H
ATOM   1031  N   LYS    66      21.765  21.692  34.388  0.00  0.00           N
ATOM   1032  CA  LYS    66      21.291  22.842  35.150  0.00  0.00           C
ATOM   1033  C   LYS    66      20.215  22.537  36.205  0.00  0.00           C
ATOM   1034  O   LYS    66      20.248  23.105  37.284  0.00  0.00           O
ATOM   1035  CB  LYS    66      20.784  23.984  34.230  0.00  0.00           C
ATOM   1036  CG  LYS    66      20.794  25.310  34.961  0.00  0.00           C
ATOM   1037  CD  LYS    66      20.459  26.414  33.997  0.00  0.00           C
ATOM   1038  CE  LYS    66      20.549  27.760  34.619  0.00  0.00           C
ATOM   1039  NZ  LYS    66      20.031  28.747  33.745  0.00  0.00           N
ATOM   1040  H   LYS    66      21.701  21.626  33.382  0.00  0.00           H
ATOM   1041  HA  LYS    66      22.147  23.232  35.700  0.00  0.00           H
ATOM   1042  HB2 LYS    66      21.549  24.159  33.473  0.00  0.00           H
ATOM   1043  HB3 LYS    66      19.773  23.749  33.898  0.00  0.00           H
ATOM   1044  HG2 LYS    66      20.090  25.299  35.794  0.00  0.00           H
ATOM   1045  HG3 LYS    66      21.788  25.379  35.403  0.00  0.00           H
ATOM   1046  HD2 LYS    66      21.128  26.360  33.138  0.00  0.00           H
ATOM   1047  HD3 LYS    66      19.448  26.149  33.689  0.00  0.00           H
ATOM   1048  HE2 LYS    66      19.873  27.742  35.474  0.00  0.00           H
ATOM   1049  HE3 LYS    66      21.586  27.928  34.908  0.00  0.00           H
ATOM   1050  HZ1 LYS    66      20.191  29.605  34.254  0.00  0.00           H
ATOM   1051  HZ2 LYS    66      20.629  28.837  32.935  0.00  0.00           H
ATOM   1052  HZ3 LYS    66      19.075  28.607  33.452  0.00  0.00           H
ATOM   1053  N   CYS    67      19.244  21.628  35.997  0.00  0.00           N
ATOM   1054  CA  CYS    67      18.342  21.137  37.091  0.00  0.00           C
ATOM   1055  C   CYS    67      19.061  20.458  38.279  0.00  0.00           C
ATOM   1056  O   CYS    67      18.930  20.822  39.473  0.00  0.00           O
ATOM   1057  CB  CYS    67      17.378  20.192  36.366  0.00  0.00           C
ATOM   1058  SG  CYS    67      16.288  21.129  35.311  0.00  0.00           S
ATOM   1059  H   CYS    67      19.344  21.164  35.105  0.00  0.00           H
ATOM   1060  HA  CYS    67      17.811  22.001  37.488  0.00  0.00           H
ATOM   1061  HB2 CYS    67      17.923  19.446  35.786  0.00  0.00           H
ATOM   1062  HB3 CYS    67      16.841  19.729  37.194  0.00  0.00           H
ATOM   1063  HG  CYS    67      15.462  21.711  36.187  0.00  0.00           H
ATOM   1064  N   LEU    68      20.017  19.591  38.043  0.00  0.00           N
ATOM   1065  CA  LEU    68      20.772  19.068  39.150  0.00  0.00           C
ATOM   1066  C   LEU    68      21.585  20.074  39.917  0.00  0.00           C
ATOM   1067  O   LEU    68      21.568  20.065  41.150  0.00  0.00           O
ATOM   1068  CB  LEU    68      21.695  17.960  38.592  0.00  0.00           C
ATOM   1069  CG  LEU    68      20.924  16.595  38.192  0.00  0.00           C
ATOM   1070  CD1 LEU    68      21.735  15.579  37.356  0.00  0.00           C
ATOM   1071  CD2 LEU    68      20.520  15.852  39.520  0.00  0.00           C
ATOM   1072  H   LEU    68      20.181  19.317  37.084  0.00  0.00           H
ATOM   1073  HA  LEU    68      20.099  18.635  39.891  0.00  0.00           H
ATOM   1074  HB2 LEU    68      22.373  18.268  37.797  0.00  0.00           H
ATOM   1075  HB3 LEU    68      22.333  17.616  39.406  0.00  0.00           H
ATOM   1076  HG  LEU    68      20.046  16.844  37.596  0.00  0.00           H
ATOM   1077 1HD1 LEU    68      21.272  14.594  37.298  0.00  0.00           H
ATOM   1078 2HD1 LEU    68      21.941  15.943  36.348  0.00  0.00           H
ATOM   1079 3HD1 LEU    68      22.751  15.547  37.749  0.00  0.00           H
ATOM   1080 1HD2 LEU    68      20.114  14.883  39.229  0.00  0.00           H
ATOM   1081 2HD2 LEU    68      21.401  15.601  40.111  0.00  0.00           H
ATOM   1082 3HD2 LEU    68      19.827  16.410  40.150  0.00  0.00           H
ATOM   1083  N   ALA    69      22.243  20.995  39.177  0.00  0.00           N
ATOM   1084  CA  ALA    69      23.110  21.964  39.753  0.00  0.00           C
ATOM   1085  C   ALA    69      22.513  23.080  40.641  0.00  0.00           C
ATOM   1086  O   ALA    69      23.164  23.581  41.602  0.00  0.00           O
ATOM   1087  CB  ALA    69      23.952  22.681  38.681  0.00  0.00           C
ATOM   1088  H   ALA    69      22.036  20.996  38.189  0.00  0.00           H
ATOM   1089  HA  ALA    69      23.859  21.447  40.352  0.00  0.00           H
ATOM   1090  HB1 ALA    69      24.429  23.611  38.993  0.00  0.00           H
ATOM   1091  HB2 ALA    69      24.774  22.059  38.328  0.00  0.00           H
ATOM   1092  HB3 ALA    69      23.253  23.058  37.934  0.00  0.00           H
ATOM   1093  N   VAL    70      21.294  23.531  40.354  0.00  0.00           N
ATOM   1094  CA  VAL    70      20.478  24.466  41.164  0.00  0.00           C
ATOM   1095  C   VAL    70      20.024  23.746  42.439  0.00  0.00           C
ATOM   1096  O   VAL    70      19.987  24.418  43.460  0.00  0.00           O
ATOM   1097  CB  VAL    70      19.179  24.948  40.495  0.00  0.00           C
ATOM   1098  CG1 VAL    70      19.603  25.863  39.336  0.00  0.00           C
ATOM   1099  CG2 VAL    70      18.106  24.002  39.915  0.00  0.00           C
ATOM   1100  H   VAL    70      20.738  23.192  39.582  0.00  0.00           H
ATOM   1101  HA  VAL    70      21.101  25.268  41.561  0.00  0.00           H
ATOM   1102  HB  VAL    70      18.661  25.649  41.150  0.00  0.00           H
ATOM   1103 1HG1 VAL    70      18.722  26.167  38.771  0.00  0.00           H
ATOM   1104 2HG1 VAL    70      19.983  26.801  39.738  0.00  0.00           H
ATOM   1105 3HG1 VAL    70      20.283  25.459  38.586  0.00  0.00           H
ATOM   1106 1HG2 VAL    70      18.509  23.320  39.165  0.00  0.00           H
ATOM   1107 2HG2 VAL    70      17.698  23.483  40.783  0.00  0.00           H
ATOM   1108 3HG2 VAL    70      17.313  24.636  39.517  0.00  0.00           H
ATOM   1109  N   GLY    71      19.692  22.431  42.397  0.00  0.00           N
ATOM   1110  CA  GLY    71      19.357  21.650  43.521  0.00  0.00           C
ATOM   1111  C   GLY    71      18.220  20.587  43.365  0.00  0.00           C
ATOM   1112  O   GLY    71      17.806  20.072  44.410  0.00  0.00           O
ATOM   1113  H   GLY    71      19.749  22.006  41.483  0.00  0.00           H
ATOM   1114  HA2 GLY    71      20.275  21.130  43.795  0.00  0.00           H
ATOM   1115  HA3 GLY    71      18.978  22.232  44.362  0.00  0.00           H
ATOM   1116  N   MET    72      17.715  20.319  42.161  0.00  0.00           N
ATOM   1117  CA  MET    72      16.606  19.386  41.901  0.00  0.00           C
ATOM   1118  C   MET    72      16.903  17.944  42.338  0.00  0.00           C
ATOM   1119  O   MET    72      18.056  17.502  42.137  0.00  0.00           O
ATOM   1120  CB  MET    72      16.144  19.579  40.448  0.00  0.00           C
ATOM   1121  CG  MET    72      15.501  20.974  40.258  0.00  0.00           C
ATOM   1122  SD  MET    72      14.684  21.270  38.728  0.00  0.00           S
ATOM   1123  CE  MET    72      12.961  20.820  39.081  0.00  0.00           C
ATOM   1124  H   MET    72      18.222  20.552  41.319  0.00  0.00           H
ATOM   1125  HA  MET    72      15.819  19.784  42.541  0.00  0.00           H
ATOM   1126  HB2 MET    72      16.897  19.448  39.672  0.00  0.00           H
ATOM   1127  HB3 MET    72      15.298  18.897  40.367  0.00  0.00           H
ATOM   1128  HG2 MET    72      14.877  21.249  41.109  0.00  0.00           H
ATOM   1129  HG3 MET    72      16.232  21.775  40.366  0.00  0.00           H
ATOM   1130  HE1 MET    72      12.921  19.766  38.804  0.00  0.00           H
ATOM   1131  HE2 MET    72      12.659  20.988  40.115  0.00  0.00           H
ATOM   1132  HE3 MET    72      12.309  21.344  38.381  0.00  0.00           H
ATOM   1133  N   ARG    73      15.971  17.150  42.821  0.00  0.00           N
ATOM   1134  CA  ARG    73      16.216  15.875  43.478  0.00  0.00           C
ATOM   1135  C   ARG    73      15.394  14.739  42.841  0.00  0.00           C
ATOM   1136  O   ARG    73      14.211  14.606  43.084  0.00  0.00           O
ATOM   1137  CB  ARG    73      15.993  15.979  44.999  0.00  0.00           C
ATOM   1138  CG  ARG    73      17.181  16.453  45.798  0.00  0.00           C
ATOM   1139  CD  ARG    73      16.829  16.585  47.224  0.00  0.00           C
ATOM   1140  NE  ARG    73      17.945  17.365  47.890  0.00  0.00           N
ATOM   1141  CZ  ARG    73      18.238  17.234  49.137  0.00  0.00           C
ATOM   1142  NH1 ARG    73      17.539  16.433  49.919  0.00  0.00           N
ATOM   1143  NH2 ARG    73      19.314  17.754  49.629  0.00  0.00           N
ATOM   1144  H   ARG    73      15.032  17.516  42.757  0.00  0.00           H
ATOM   1145  HA  ARG    73      17.244  15.530  43.353  0.00  0.00           H
ATOM   1146  HB2 ARG    73      15.124  16.575  45.279  0.00  0.00           H
ATOM   1147  HB3 ARG    73      15.748  14.986  45.375  0.00  0.00           H
ATOM   1148  HG2 ARG    73      17.985  15.727  45.680  0.00  0.00           H
ATOM   1149  HG3 ARG    73      17.535  17.393  45.375  0.00  0.00           H
ATOM   1150  HD2 ARG    73      15.858  17.067  47.339  0.00  0.00           H
ATOM   1151  HD3 ARG    73      16.881  15.605  47.698  0.00  0.00           H
ATOM   1152  HE  ARG    73      18.323  18.192  47.450  0.00  0.00           H
ATOM   1153 1HH1 ARG    73      16.596  16.300  49.582  0.00  0.00           H
ATOM   1154 2HH1 ARG    73      17.710  16.259  50.898  0.00  0.00           H
ATOM   1155 1HH2 ARG    73      19.915  18.156  48.924  0.00  0.00           H
ATOM   1156 2HH2 ARG    73      19.739  17.382  50.467  0.00  0.00           H
ATOM   1157  N   PRO    74      16.035  13.898  42.012  0.00  0.00           N
ATOM   1158  CA  PRO    74      15.409  12.773  41.371  0.00  0.00           C
ATOM   1159  C   PRO    74      14.498  11.904  42.401  0.00  0.00           C
ATOM   1160  O   PRO    74      13.374  11.467  42.015  0.00  0.00           O
ATOM   1161  CB  PRO    74      16.591  12.000  40.731  0.00  0.00           C
ATOM   1162  CG  PRO    74      17.529  13.094  40.275  0.00  0.00           C
ATOM   1163  CD  PRO    74      17.323  14.094  41.429  0.00  0.00           C
ATOM   1164  HA  PRO    74      14.767  13.217  40.610  0.00  0.00           H
ATOM   1165  HB2 PRO    74      17.083  11.374  41.477  0.00  0.00           H
ATOM   1166  HB3 PRO    74      16.351  11.384  39.864  0.00  0.00           H
ATOM   1167  HG2 PRO    74      18.571  12.821  40.101  0.00  0.00           H
ATOM   1168  HG3 PRO    74      17.237  13.552  39.329  0.00  0.00           H
ATOM   1169  HD2 PRO    74      18.187  13.933  42.073  0.00  0.00           H
ATOM   1170  HD3 PRO    74      17.456  15.138  41.147  0.00  0.00           H
ATOM   1171  N   GLU    75      14.904  11.720  43.659  0.00  0.00           N
ATOM   1172  CA  GLU    75      14.192  11.012  44.745  0.00  0.00           C
ATOM   1173  C   GLU    75      12.753  11.562  45.004  0.00  0.00           C
ATOM   1174  O   GLU    75      11.851  10.792  45.453  0.00  0.00           O
ATOM   1175  CB  GLU    75      14.985  11.174  46.050  0.00  0.00           C
ATOM   1176  CG  GLU    75      14.574  10.121  47.128  0.00  0.00           C
ATOM   1177  CD  GLU    75      15.447  10.036  48.431  0.00  0.00           C
ATOM   1178  OE1 GLU    75      16.138  10.986  48.727  0.00  0.00           O
ATOM   1179  OE2 GLU    75      15.507   8.974  49.003  0.00  0.00           O
ATOM   1180  H   GLU    75      15.818  12.053  43.932  0.00  0.00           H
ATOM   1181  HA  GLU    75      14.018   9.982  44.432  0.00  0.00           H
ATOM   1182  HB2 GLU    75      16.023  10.923  45.830  0.00  0.00           H
ATOM   1183  HB3 GLU    75      14.959  12.181  46.466  0.00  0.00           H
ATOM   1184  HG2 GLU    75      13.530  10.223  47.426  0.00  0.00           H
ATOM   1185  HG3 GLU    75      14.599   9.096  46.760  0.00  0.00           H
ATOM   1186  N   CYS    76      12.595  12.874  44.816  0.00  0.00           N
ATOM   1187  CA  CYS    76      11.344  13.656  44.973  0.00  0.00           C
ATOM   1188  C   CYS    76      10.419  13.668  43.768  0.00  0.00           C
ATOM   1189  O   CYS    76       9.244  14.030  43.862  0.00  0.00           O
ATOM   1190  CB  CYS    76      11.764  15.013  45.409  0.00  0.00           C
ATOM   1191  SG  CYS    76      12.558  14.991  47.019  0.00  0.00           S
ATOM   1192  H   CYS    76      13.403  13.375  44.477  0.00  0.00           H
ATOM   1193  HA  CYS    76      10.803  13.173  45.786  0.00  0.00           H
ATOM   1194  HB2 CYS    76      12.486  15.484  44.741  0.00  0.00           H
ATOM   1195  HB3 CYS    76      10.951  15.738  45.449  0.00  0.00           H
ATOM   1196  HG  CYS    76      11.861  13.964  47.512  0.00  0.00           H
ATOM   1197  N   VAL    77      10.979  13.294  42.610  0.00  0.00           N
ATOM   1198  CA  VAL    77      10.228  13.263  41.354  0.00  0.00           C
ATOM   1199  C   VAL    77       9.166  12.123  41.300  0.00  0.00           C
ATOM   1200  O   VAL    77       9.507  10.997  40.955  0.00  0.00           O
ATOM   1201  CB  VAL    77      11.187  13.220  40.141  0.00  0.00           C
ATOM   1202  CG1 VAL    77      10.447  13.602  38.815  0.00  0.00           C
ATOM   1203  CG2 VAL    77      12.298  14.233  40.331  0.00  0.00           C
ATOM   1204  H   VAL    77      11.840  12.772  42.684  0.00  0.00           H
ATOM   1205  HA  VAL    77       9.648  14.184  41.303  0.00  0.00           H
ATOM   1206  HB  VAL    77      11.535  12.209  39.934  0.00  0.00           H
ATOM   1207 1HG1 VAL    77      11.123  13.326  38.006  0.00  0.00           H
ATOM   1208 2HG1 VAL    77       9.498  13.074  38.734  0.00  0.00           H
ATOM   1209 3HG1 VAL    77      10.224  14.669  38.826  0.00  0.00           H
ATOM   1210 1HG2 VAL    77      11.930  15.256  40.249  0.00  0.00           H
ATOM   1211 2HG2 VAL    77      12.969  14.076  41.175  0.00  0.00           H
ATOM   1212 3HG2 VAL    77      12.903  13.992  39.457  0.00  0.00           H
ATOM   1213  N   VAL    78       7.882  12.517  41.609  0.00  0.00           N
ATOM   1214  CA  VAL    78       6.643  11.626  41.791  0.00  0.00           C
ATOM   1215  C   VAL    78       6.782  10.175  42.422  0.00  0.00           C
ATOM   1216  O   VAL    78       6.193   9.192  41.886  0.00  0.00           O
ATOM   1217  CB  VAL    78       5.868  11.770  40.479  0.00  0.00           C
ATOM   1218  CG1 VAL    78       5.478  13.250  40.084  0.00  0.00           C
ATOM   1219  CG2 VAL    78       6.598  11.240  39.220  0.00  0.00           C
ATOM   1220  H   VAL    78       7.722  13.493  41.815  0.00  0.00           H
ATOM   1221  HA  VAL    78       6.092  12.162  42.566  0.00  0.00           H
ATOM   1222  HB  VAL    78       4.980  11.152  40.610  0.00  0.00           H
ATOM   1223 1HG1 VAL    78       6.307  13.765  39.599  0.00  0.00           H
ATOM   1224 2HG1 VAL    78       4.604  13.404  39.452  0.00  0.00           H
ATOM   1225 3HG1 VAL    78       5.204  13.850  40.952  0.00  0.00           H
ATOM   1226 1HG2 VAL    78       7.520  11.777  38.994  0.00  0.00           H
ATOM   1227 2HG2 VAL    78       6.817  10.181  39.360  0.00  0.00           H
ATOM   1228 3HG2 VAL    78       6.034  11.316  38.290  0.00  0.00           H
ATOM   1229  N   PRO    79       7.544  10.059  43.547  0.00  0.00           N
ATOM   1230  CA  PRO    79       7.861   8.683  43.966  0.00  0.00           C
ATOM   1231  C   PRO    79       6.635   7.739  44.166  0.00  0.00           C
ATOM   1232  O   PRO    79       6.704   6.486  43.991  0.00  0.00           O
ATOM   1233  CB  PRO    79       8.640   8.873  45.230  0.00  0.00           C
ATOM   1234  CG  PRO    79       8.377  10.293  45.704  0.00  0.00           C
ATOM   1235  CD  PRO    79       8.165  11.045  44.386  0.00  0.00           C
ATOM   1236  HA  PRO    79       8.386   8.190  43.148  0.00  0.00           H
ATOM   1237  HB2 PRO    79       8.192   8.195  45.956  0.00  0.00           H
ATOM   1238  HB3 PRO    79       9.691   8.608  45.118  0.00  0.00           H
ATOM   1239  HG2 PRO    79       7.446  10.412  46.259  0.00  0.00           H
ATOM   1240  HG3 PRO    79       9.225  10.756  46.209  0.00  0.00           H
ATOM   1241  HD2 PRO    79       7.551  11.933  44.540  0.00  0.00           H
ATOM   1242  HD3 PRO    79       9.160  11.224  43.979  0.00  0.00           H
ATOM   1243  N   GLU    80       5.477   8.200  44.705  0.00  0.00           N
ATOM   1244  CA  GLU    80       4.269   7.465  44.889  0.00  0.00           C
ATOM   1245  C   GLU    80       3.491   7.092  43.580  0.00  0.00           C
ATOM   1246  O   GLU    80       2.267   6.800  43.661  0.00  0.00           O
ATOM   1247  CB  GLU    80       3.382   8.329  45.777  0.00  0.00           C
ATOM   1248  CG  GLU    80       3.153   9.705  45.350  0.00  0.00           C
ATOM   1249  CD  GLU    80       2.216  10.435  46.323  0.00  0.00           C
ATOM   1250  OE1 GLU    80       2.737  11.099  47.288  0.00  0.00           O
ATOM   1251  OE2 GLU    80       0.992  10.371  46.078  0.00  0.00           O
ATOM   1252  H   GLU    80       5.435   9.170  44.979  0.00  0.00           H
ATOM   1253  HA  GLU    80       4.452   6.470  45.297  0.00  0.00           H
ATOM   1254  HB2 GLU    80       2.432   7.831  45.969  0.00  0.00           H
ATOM   1255  HB3 GLU    80       3.846   8.432  46.757  0.00  0.00           H
ATOM   1256  HG2 GLU    80       4.116  10.214  45.317  0.00  0.00           H
ATOM   1257  HG3 GLU    80       2.644   9.692  44.386  0.00  0.00           H
ATOM   1258  N   ASN    81       3.923   7.364  42.423  0.00  0.00           N
ATOM   1259  CA  ASN    81       3.128   7.307  41.104  0.00  0.00           C
ATOM   1260  C   ASN    81       3.501   6.022  40.382  0.00  0.00           C
ATOM   1261  O   ASN    81       4.610   5.605  40.543  0.00  0.00           O
ATOM   1262  CB  ASN    81       3.450   8.615  40.326  0.00  0.00           C
ATOM   1263  CG  ASN    81       2.557   8.839  39.132  0.00  0.00           C
ATOM   1264  ND2 ASN    81       1.650   9.784  39.202  0.00  0.00           N
ATOM   1265  OD1 ASN    81       2.598   8.099  38.172  0.00  0.00           O
ATOM   1266  H   ASN    81       4.892   7.633  42.333  0.00  0.00           H
ATOM   1267  HA  ASN    81       2.063   7.318  41.337  0.00  0.00           H
ATOM   1268  HB2 ASN    81       3.320   9.465  40.997  0.00  0.00           H
ATOM   1269  HB3 ASN    81       4.451   8.538  39.902  0.00  0.00           H
ATOM   1270 1HD2 ASN    81       1.139   9.945  38.345  0.00  0.00           H
ATOM   1271 2HD2 ASN    81       1.594  10.334  40.047  0.00  0.00           H
ATOM   1272  N   GLN    82       2.573   5.477  39.579  0.00  0.00           N
ATOM   1273  CA  GLN    82       2.910   4.371  38.765  0.00  0.00           C
ATOM   1274  C   GLN    82       4.193   4.337  37.867  0.00  0.00           C
ATOM   1275  O   GLN    82       4.750   3.310  37.636  0.00  0.00           O
ATOM   1276  CB  GLN    82       1.690   3.910  37.963  0.00  0.00           C
ATOM   1277  CG  GLN    82       0.508   3.563  38.860  0.00  0.00           C
ATOM   1278  CD  GLN    82      -0.761   3.025  38.234  0.00  0.00           C
ATOM   1279  NE2 GLN    82      -1.658   2.466  39.052  0.00  0.00           N
ATOM   1280  OE1 GLN    82      -0.879   3.091  36.998  0.00  0.00           O
ATOM   1281  H   GLN    82       1.666   5.910  39.479  0.00  0.00           H
ATOM   1282  HA  GLN    82       3.062   3.484  39.381  0.00  0.00           H
ATOM   1283  HB2 GLN    82       1.438   4.722  37.279  0.00  0.00           H
ATOM   1284  HB3 GLN    82       1.938   3.043  37.350  0.00  0.00           H
ATOM   1285  HG2 GLN    82       0.834   2.830  39.598  0.00  0.00           H
ATOM   1286  HG3 GLN    82       0.233   4.465  39.406  0.00  0.00           H
ATOM   1287 1HE2 GLN    82      -2.549   2.181  38.672  0.00  0.00           H
ATOM   1288 2HE2 GLN    82      -1.423   2.604  40.023  0.00  0.00           H
ATOM   1289  N   CYS    83       4.666   5.501  37.409  0.00  0.00           N
ATOM   1290  CA  CYS    83       5.963   5.665  36.763  0.00  0.00           C
ATOM   1291  C   CYS    83       7.252   5.455  37.603  0.00  0.00           C
ATOM   1292  O   CYS    83       8.329   5.255  37.078  0.00  0.00           O
ATOM   1293  CB  CYS    83       5.887   6.924  35.931  0.00  0.00           C
ATOM   1294  SG  CYS    83       5.572   8.404  36.918  0.00  0.00           S
ATOM   1295  H   CYS    83       4.110   6.317  37.620  0.00  0.00           H
ATOM   1296  HA  CYS    83       6.005   4.861  36.027  0.00  0.00           H
ATOM   1297  HB2 CYS    83       6.774   7.082  35.318  0.00  0.00           H
ATOM   1298  HB3 CYS    83       5.037   6.848  35.254  0.00  0.00           H
ATOM   1299  HG  CYS    83       4.520   8.787  36.189  0.00  0.00           H
ATOM   1300  N   ALA    84       7.082   5.583  38.947  0.00  0.00           N
ATOM   1301  CA  ALA    84       8.207   5.683  39.996  0.00  0.00           C
ATOM   1302  C   ALA    84       8.078   4.753  41.274  0.00  0.00           C
ATOM   1303  O   ALA    84       9.042   4.330  41.877  0.00  0.00           O
ATOM   1304  CB  ALA    84       8.477   7.132  40.337  0.00  0.00           C
ATOM   1305  H   ALA    84       6.165   5.662  39.361  0.00  0.00           H
ATOM   1306  HA  ALA    84       9.120   5.213  39.631  0.00  0.00           H
ATOM   1307  HB1 ALA    84       8.821   7.680  39.460  0.00  0.00           H
ATOM   1308  HB2 ALA    84       7.549   7.599  40.665  0.00  0.00           H
ATOM   1309  HB3 ALA    84       9.225   7.175  41.128  0.00  0.00           H
ATOM   1310  N   MET    85       6.866   4.280  41.609  0.00  0.00           N
ATOM   1311  CA  MET    85       6.668   3.621  42.871  0.00  0.00           C
ATOM   1312  C   MET    85       7.175   2.108  42.909  0.00  0.00           C
ATOM   1313  O   MET    85       7.274   1.549  43.996  0.00  0.00           O
ATOM   1314  CB  MET    85       5.156   3.624  43.175  0.00  0.00           C
ATOM   1315  CG  MET    85       4.285   2.739  42.273  0.00  0.00           C
ATOM   1316  SD  MET    85       2.459   2.971  42.196  0.00  0.00           S
ATOM   1317  CE  MET    85       2.146   2.791  44.003  0.00  0.00           C
ATOM   1318  H   MET    85       5.998   4.513  41.147  0.00  0.00           H
ATOM   1319  HA  MET    85       7.229   4.171  43.627  0.00  0.00           H
ATOM   1320  HB2 MET    85       5.031   3.304  44.209  0.00  0.00           H
ATOM   1321  HB3 MET    85       4.779   4.640  43.291  0.00  0.00           H
ATOM   1322  HG2 MET    85       4.692   2.897  41.273  0.00  0.00           H
ATOM   1323  HG3 MET    85       4.461   1.743  42.679  0.00  0.00           H
ATOM   1324  HE1 MET    85       2.326   3.680  44.609  0.00  0.00           H
ATOM   1325  HE2 MET    85       1.097   2.520  44.125  0.00  0.00           H
ATOM   1326  HE3 MET    85       2.654   1.877  44.311  0.00  0.00           H
ATOM   1327  N   LYS    86       7.405   1.487  41.774  0.00  0.00           N
ATOM   1328  CA  LYS    86       7.799   0.039  41.631  0.00  0.00           C
ATOM   1329  C   LYS    86       9.086   0.001  40.842  0.00  0.00           C
ATOM   1330  O   LYS    86       9.699  -1.093  40.754  0.00  0.00           O
ATOM   1331  CB  LYS    86       6.714  -0.518  40.736  0.00  0.00           C
ATOM   1332  CG  LYS    86       6.879  -1.984  40.471  0.00  0.00           C
ATOM   1333  CD  LYS    86       5.512  -2.653  40.348  0.00  0.00           C
ATOM   1334  CE  LYS    86       5.579  -4.187  40.228  0.00  0.00           C
ATOM   1335  NZ  LYS    86       4.307  -5.048  40.377  0.00  0.00           N
ATOM   1336  H   LYS    86       7.481   2.062  40.947  0.00  0.00           H
ATOM   1337  HA  LYS    86       7.962  -0.506  42.560  0.00  0.00           H
ATOM   1338  HB2 LYS    86       5.752  -0.326  41.211  0.00  0.00           H
ATOM   1339  HB3 LYS    86       6.706  -0.105  39.726  0.00  0.00           H
ATOM   1340  HG2 LYS    86       7.455  -2.161  39.563  0.00  0.00           H
ATOM   1341  HG3 LYS    86       7.428  -2.422  41.304  0.00  0.00           H
ATOM   1342  HD2 LYS    86       5.035  -2.467  41.309  0.00  0.00           H
ATOM   1343  HD3 LYS    86       5.024  -2.163  39.505  0.00  0.00           H
ATOM   1344  HE2 LYS    86       6.081  -4.277  39.264  0.00  0.00           H
ATOM   1345  HE3 LYS    86       6.330  -4.602  40.900  0.00  0.00           H
ATOM   1346  HZ1 LYS    86       3.843  -4.814  41.244  0.00  0.00           H
ATOM   1347  HZ2 LYS    86       3.730  -4.841  39.575  0.00  0.00           H
ATOM   1348  HZ3 LYS    86       4.605  -6.006  40.265  0.00  0.00           H
ATOM   1349  N   ARG    87       9.556   1.076  40.253  0.00  0.00           N
ATOM   1350  CA  ARG    87      10.793   1.136  39.477  0.00  0.00           C
ATOM   1351  C   ARG    87      12.079   0.807  40.226  0.00  0.00           C
ATOM   1352  O   ARG    87      12.773  -0.156  39.900  0.00  0.00           O
ATOM   1353  CB  ARG    87      10.945   2.531  38.784  0.00  0.00           C
ATOM   1354  CG  ARG    87      12.122   2.521  37.824  0.00  0.00           C
ATOM   1355  CD  ARG    87      12.033   1.375  36.789  0.00  0.00           C
ATOM   1356  NE  ARG    87      12.956   1.538  35.706  0.00  0.00           N
ATOM   1357  CZ  ARG    87      13.007   0.997  34.479  0.00  0.00           C
ATOM   1358  NH1 ARG    87      14.004   1.312  33.723  0.00  0.00           N
ATOM   1359  NH2 ARG    87      12.014   0.265  34.033  0.00  0.00           N
ATOM   1360  OXT ARG    87      12.437   1.619  41.165  0.00  0.00           O
ATOM   1361  H   ARG    87       9.033   1.939  40.285  0.00  0.00           H
ATOM   1362  HA  ARG    87      10.660   0.335  38.749  0.00  0.00           H
ATOM   1363  HB2 ARG    87       9.959   2.779  38.392  0.00  0.00           H
ATOM   1364  HB3 ARG    87      11.134   3.301  39.532  0.00  0.00           H
ATOM   1365  HG2 ARG    87      12.051   3.417  37.207  0.00  0.00           H
ATOM   1366  HG3 ARG    87      13.081   2.463  38.337  0.00  0.00           H
ATOM   1367  HD2 ARG    87      12.135   0.383  37.229  0.00  0.00           H
ATOM   1368  HD3 ARG    87      11.074   1.584  36.315  0.00  0.00           H
ATOM   1369  HE  ARG    87      13.796   1.972  36.064  0.00  0.00           H
ATOM   1370 1HH1 ARG    87      14.660   2.046  33.947  0.00  0.00           H
ATOM   1371 2HH1 ARG    87      14.052   0.960  32.778  0.00  0.00           H
ATOM   1372 1HH2 ARG    87      11.233   0.044  34.633  0.00  0.00           H
ATOM   1373 2HH2 ARG    87      12.139  -0.090  33.095  0.00  0.00           H
ATOM   1374  ZN  ZN     88      12.054  27.155  34.161  0.00  0.00           Z
ATOM   1375  ZN  ZN     89      23.880  22.222  25.062  0.00  0.00           Z
END
