# Supplementary material for: The Molecular Basis of Conformational Instability of the Ecdysone Receptor DNA Binding Domain Studied by In Silico and In Vitro Experiments
Source: PLoS One. 2014 Jan 23;9(1):e86052. doi: 10.1371/journal.pone.0086052 (PMC3900457; doi:10.1371/journal.pone.0086052)
Supplement: Supporting Information S1 — Supplemental files (.pdb files) contained in the compressed directory file S1 include structures of the EcRDBDWT, its mutants and the UspDBD. All.pdb files can be visualized with Open Pymol. The optimized structures of the EcRDBDWT, its mutants and the UspDBD are named respectively: EcRDBD_WT.pdb, EcRDBD_[mutant].pdb and UspDBD.pdb. The DBD structures obtained after 10 ns of MD simulation are named respectively: EcRDBD_WT_10ns.pdb, EcRDBD_[mutant]_10ns.pdb and UspDBD_10ns.pdb. (ZIP) [file pone.0086052.s002.zip › Supporting_Information_S1/UspDBD.pdb]

ATOM      1  N   LYS A   4       4.899  34.711  42.524  1.00 51.90           N
ATOM      2  CA  LYS A   4       5.964  35.673  42.939  1.00 51.01           C
ATOM      3  C   LYS A   4       7.341  35.315  42.359  1.00 50.02           C
ATOM      4  O   LYS A   4       7.970  36.106  41.657  1.00 51.23           O
ATOM      5  CB  LYS A   4       6.112  36.418  44.403  0.00 20.00           C
ATOM      6  CG  LYS A   4       4.775  36.883  44.980  0.00 20.00           C
ATOM      7  CD  LYS A   4       4.016  38.143  44.555  0.00 20.00           C
ATOM      8  CE  LYS A   4       2.514  38.171  44.857  0.00 20.00           C
ATOM      9  NZ  LYS A   4       2.670  38.459  46.282  0.00 20.00           N
ATOM     10  N   HIS A   5       7.801  34.115  42.667  1.00 48.62           N
ATOM     11  CA  HIS A   5       9.168  33.715  42.409  1.00 46.52           C
ATOM     12  C   HIS A   5       9.454  33.456  40.909  1.00 43.97           C
ATOM     13  O   HIS A   5       8.550  33.361  40.062  1.00 43.15           O
ATOM     14  CB  HIS A   5       9.494  32.474  43.242  1.00 47.09           C
ATOM     15  CG  HIS A   5       9.679  32.759  44.698  0.75 50.42           C
ATOM     16  CD2 HIS A   5      10.762  32.636  45.498  0.75 51.91           C
ATOM     17  ND1 HIS A   5       8.665  33.258  45.496  0.75 52.87           N
ATOM     18  CE1 HIS A   5       9.118  33.420  46.726  0.75 54.32           C
ATOM     19  NE2 HIS A   5      10.384  33.037  46.759  0.75 53.93           N
ATOM     20  N   LEU A   6      10.741  33.384  40.613  1.00 40.19           N
ATOM     21  CA  LEU A   6      11.234  33.039  39.295  1.00 38.71           C
ATOM     22  C   LEU A   6      11.786  31.625  39.326  1.00 35.97           C
ATOM     23  O   LEU A   6      12.224  31.139  40.348  1.00 35.41           O
ATOM     24  CB  LEU A   6      12.352  33.979  38.879  1.00 38.64           C
ATOM     25  CG  LEU A   6      11.972  35.452  38.840  1.00 39.28           C
ATOM     26  CD1 LEU A   6      13.224  36.297  38.892  1.00 41.08           C
ATOM     27  CD2 LEU A   6      11.133  35.719  37.617  1.00 38.70           C
ATOM     28  N   CYS A   7      11.766  30.981  38.175  1.00 33.92           N
ATOM     29  CA  CYS A   7      12.355  29.659  38.020  1.00 32.36           C
ATOM     30  C   CYS A   7      13.858  29.849  38.074  1.00 32.12           C
ATOM     31  O   CYS A   7      14.399  30.691  37.360  1.00 29.35           O
ATOM     32  CB  CYS A   7      11.958  29.066  36.679  1.00 31.93           C
ATOM     33  SG  CYS A   7      12.741  27.508  36.270  1.00 28.09           S
ATOM     34  N   SER A   8      14.534  29.082  38.921  1.00 32.01           N
ATOM     35  CA  SER A   8      15.945  29.299  39.102  1.00 34.38           C
ATOM     36  C   SER A   8      16.718  28.746  37.913  1.00 33.46           C
ATOM     37  O   SER A   8      17.845  29.158  37.673  1.00 33.60           O
ATOM     38  CB  SER A   8      16.428  28.739  40.458  1.00 35.63           C
ATOM     39  OG  SER A   8      16.216  27.353  40.477  1.00 42.23           O
ATOM     40  N   ILE A   9      16.120  27.835  37.156  1.00 32.22           N
ATOM     41  CA  ILE A   9      16.743  27.286  35.974  1.00 31.76           C
ATOM     42  C   ILE A   9      16.685  28.252  34.778  1.00 30.69           C
ATOM     43  O   ILE A   9      17.710  28.461  34.116  1.00 30.06           O
ATOM     44  CB  ILE A   9      16.088  25.962  35.560  1.00 31.83           C
ATOM     45  CG1 ILE A   9      16.322  24.887  36.632  1.00 34.66           C
ATOM     46  CG2 ILE A   9      16.628  25.506  34.229  1.00 31.49           C
ATOM     47  CD1 ILE A   9      15.111  24.438  37.274  1.00 35.10           C
ATOM     48  N   CYS A  10      15.500  28.811  34.497  1.00 28.77           N
ATOM     49  CA  CYS A  10      15.296  29.498  33.217  1.00 27.85           C
ATOM     50  C   CYS A  10      14.798  30.918  33.312  1.00 26.95           C
ATOM     51  O   CYS A  10      14.757  31.597  32.315  1.00 27.84           O
ATOM     52  CB  CYS A  10      14.368  28.678  32.291  1.00 27.00           C
ATOM     53  SG  CYS A  10      12.572  28.811  32.677  1.00 26.68           S
ATOM     54  N   GLY A  11      14.348  31.354  34.477  1.00 27.09           N
ATOM     55  CA  GLY A  11      13.893  32.728  34.617  1.00 28.27           C
ATOM     56  C   GLY A  11      12.462  32.989  34.199  1.00 28.90           C
ATOM     57  O   GLY A  11      11.980  34.127  34.299  1.00 28.54           O
ATOM     58  N   ASP A  12      11.764  31.945  33.769  1.00 28.51           N
ATOM     59  CA  ASP A  12      10.321  32.044  33.584  1.00 29.09           C
ATOM     60  C   ASP A  12       9.655  32.222  34.971  1.00 29.56           C
ATOM     61  O   ASP A  12      10.302  32.140  35.997  1.00 30.02           O
ATOM     62  CB  ASP A  12       9.815  30.780  32.862  1.00 27.91           C
ATOM     63  CG  ASP A  12       8.404  30.919  32.309  1.00 30.92           C
ATOM     64  OD1 ASP A  12       7.909  29.916  31.755  1.00 33.46           O
ATOM     65  OD2 ASP A  12       7.747  31.980  32.371  1.00 27.87           O
ATOM     66  N   ARG A  13       8.367  32.499  35.012  1.00 30.23           N
ATOM     67  CA  ARG A  13       7.681  32.675  36.288  1.00 31.76           C
ATOM     68  C   ARG A  13       7.617  31.292  36.984  1.00 32.32           C
ATOM     69  O   ARG A  13       7.256  30.294  36.359  1.00 31.89           O
ATOM     70  CB  ARG A  13       6.278  33.253  36.027  1.00 32.38           C
ATOM     71  CG  ARG A  13       5.469  33.545  37.286  1.00 35.57           C
ATOM     72  CD  ARG A  13       4.011  34.119  36.983  0.00 41.97           C
ATOM     73  NE  ARG A  13       3.351  34.409  38.280  0.00 45.64           N
ATOM     74  CZ  ARG A  13       2.112  34.888  38.456  0.00 47.88           C
ATOM     75  NH1 ARG A  13       1.672  35.095  39.690  0.00 49.52           N
ATOM     76  NH2 ARG A  13       1.301  35.165  37.433  0.00 49.20           N
ATOM     77  N   ALA A  14       8.017  31.213  38.247  1.00 33.29           N
ATOM     78  CA  ALA A  14       7.887  29.956  38.963  1.00 34.86           C
ATOM     79  C   ALA A  14       6.428  29.752  39.389  1.00 35.77           C
ATOM     80  O   ALA A  14       5.681  30.722  39.586  1.00 36.93           O
ATOM     81  CB  ALA A  14       8.820  29.891  40.125  1.00 34.62           C
ATOM     82  N   SER A  15       6.001  28.496  39.447  1.00 36.82           N
ATOM     83  CA  SER A  15       4.656  28.172  39.907  1.00 37.86           C
ATOM     84  C   SER A  15       4.725  27.751  41.385  1.00 38.39           C
ATOM     85  O   SER A  15       3.710  27.405  41.962  1.00 39.60           O
ATOM     86  CB  SER A  15       4.026  27.074  39.028  1.00 37.59           C
ATOM     87  OG  SER A  15       4.814  25.871  39.015  1.00 37.87           O
ATOM     88  N   GLY A  16       5.936  27.783  41.958  1.00 37.84           N
ATOM     89  CA  GLY A  16       6.247  27.350  43.316  1.00 37.99           C
ATOM     90  C   GLY A  16       7.545  26.536  43.294  1.00 37.87           C
ATOM     91  O   GLY A  16       8.282  26.529  42.279  1.00 37.09           O
ATOM     92  N   LYS A  17       7.871  25.883  44.402  1.00 37.05           N
ATOM     93  CA  LYS A  17       8.969  24.934  44.416  1.00 36.48           C
ATOM     94  C   LYS A  17       8.524  23.623  43.822  1.00 36.76           C
ATOM     95  O   LYS A  17       7.353  23.237  43.973  1.00 36.99           O
ATOM     96  CB  LYS A  17       9.478  24.682  45.840  1.00 37.77           C
ATOM     97  CG  LYS A  17      10.396  25.723  46.397  0.75 38.48           C
ATOM     98  CD  LYS A  17      10.869  25.361  47.805  0.50 39.78           C
ATOM     99  CE  LYS A  17      11.373  26.611  48.535  0.50 40.08           C
ATOM    100  NZ  LYS A  17      12.494  26.312  49.465  0.50 40.45           N
ATOM    101  N   HIS A  18       9.453  22.961  43.120  1.00 35.91           N
ATOM    102  CA  HIS A  18       9.303  21.614  42.628  1.00 35.26           C
ATOM    103  C   HIS A  18      10.630  20.860  42.634  1.00 35.96           C
ATOM    104  O   HIS A  18      11.697  21.361  42.189  1.00 35.03           O
ATOM    105  CB  HIS A  18       8.731  21.579  41.221  1.00 35.07           C
ATOM    106  CG  HIS A  18       7.544  22.461  41.037  1.00 35.31           C
ATOM    107  CD2 HIS A  18       7.448  23.799  40.880  1.00 35.50           C
ATOM    108  ND1 HIS A  18       6.257  21.982  41.057  1.00 34.90           N
ATOM    109  CE1 HIS A  18       5.412  22.991  40.885  1.00 35.81           C
ATOM    110  NE2 HIS A  18       6.111  24.102  40.773  1.00 36.65           N
ATOM    111  N   TYR A  19      10.542  19.643  43.141  1.00 36.57           N
ATOM    112  CA  TYR A  19      11.681  18.767  43.366  1.00 36.96           C
ATOM    113  C   TYR A  19      12.858  19.445  44.024  1.00 37.01           C
ATOM    114  O   TYR A  19      13.998  19.120  43.734  1.00 36.39           O
ATOM    115  CB  TYR A  19      12.097  18.143  42.056  1.00 37.42           C
ATOM    116  CG  TYR A  19      10.930  17.607  41.288  1.00 37.09           C
ATOM    117  CD1 TYR A  19      10.648  18.071  40.010  1.00 37.42           C
ATOM    118  CD2 TYR A  19      10.064  16.645  41.856  1.00 36.48           C
ATOM    119  CE1 TYR A  19       9.578  17.568  39.288  1.00 34.28           C
ATOM    120  CE2 TYR A  19       8.999  16.146  41.142  1.00 33.19           C
ATOM    121  CZ  TYR A  19       8.750  16.628  39.849  1.00 34.97           C
ATOM    122  OH  TYR A  19       7.699  16.170  39.088  1.00 32.53           O
ATOM    123  N   GLY A  20      12.558  20.391  44.905  1.00 38.00           N
ATOM    124  CA  GLY A  20      13.556  21.092  45.704  1.00 38.83           C
ATOM    125  C   GLY A  20      13.860  22.538  45.306  1.00 39.10           C
ATOM    126  O   GLY A  20      14.475  23.271  46.101  1.00 38.53           O
ATOM    127  N   VAL A  21      13.453  22.972  44.096  1.00 38.64           N
ATOM    128  CA  VAL A  21      13.796  24.330  43.628  1.00 38.23           C
ATOM    129  C   VAL A  21      12.621  25.143  43.083  1.00 37.29           C
ATOM    130  O   VAL A  21      11.668  24.583  42.546  1.00 36.49           O
ATOM    131  CB  VAL A  21      14.971  24.270  42.597  1.00 39.02           C
ATOM    132  CG1 VAL A  21      15.942  23.145  42.949  1.00 40.96           C
ATOM    133  CG2 VAL A  21      14.501  23.984  41.245  1.00 41.35           C
ATOM    134  N   TYR A  22      12.681  26.462  43.240  1.00 35.65           N
ATOM    135  CA  TYR A  22      11.719  27.313  42.587  1.00 36.06           C
ATOM    136  C   TYR A  22      11.835  27.124  41.083  1.00 34.48           C
ATOM    137  O   TYR A  22      12.903  27.236  40.500  1.00 34.00           O
ATOM    138  CB  TYR A  22      11.914  28.767  42.948  1.00 37.02           C
ATOM    139  CG  TYR A  22      11.446  29.095  44.321  1.00 40.71           C
ATOM    140  CD1 TYR A  22      10.091  29.119  44.620  1.00 45.48           C
ATOM    141  CD2 TYR A  22      12.351  29.397  45.327  1.00 47.02           C
ATOM    142  CE1 TYR A  22       9.638  29.413  45.914  1.00 47.89           C
ATOM    143  CE2 TYR A  22      11.907  29.716  46.627  1.00 50.14           C
ATOM    144  CZ  TYR A  22      10.560  29.713  46.904  1.00 49.55           C
ATOM    145  OH  TYR A  22      10.127  30.006  48.177  1.00 54.74           O
ATOM    146  N   SER A  23      10.731  26.762  40.466  1.00 32.91           N
ATOM    147  CA  SER A  23      10.759  26.400  39.067  1.00 31.66           C
ATOM    148  C   SER A  23       9.402  26.581  38.432  1.00 30.08           C
ATOM    149  O   SER A  23       8.360  26.570  39.122  1.00 28.65           O
ATOM    150  CB  SER A  23      11.216  24.952  38.865  1.00 31.96           C
ATOM    151  OG  SER A  23      10.632  24.040  39.772  1.00 35.37           O
ATOM    152  N   CYS A  24       9.441  26.710  37.107  1.00 28.57           N
ATOM    153  CA  CYS A  24       8.251  26.905  36.308  1.00 28.38           C
ATOM    154  C   CYS A  24       7.648  25.539  35.965  1.00 28.49           C
ATOM    155  O   CYS A  24       8.280  24.502  36.146  1.00 27.00           O
ATOM    156  CB  CYS A  24       8.603  27.709  35.041  1.00 28.27           C
ATOM    157  SG  CYS A  24       9.637  26.805  33.815  1.00 27.26           S
ATOM    158  N   GLU A  25       6.425  25.543  35.431  1.00 28.51           N
ATOM    159  CA  GLU A  25       5.760  24.273  35.082  1.00 28.95           C
ATOM    160  C   GLU A  25       6.506  23.561  33.968  1.00 28.93           C
ATOM    161  O   GLU A  25       6.513  22.317  33.881  1.00 28.16           O
ATOM    162  CB  GLU A  25       4.313  24.561  34.651  1.00 29.61           C
ATOM    163  CG  GLU A  25       3.385  24.826  35.817  1.00 30.93           C
ATOM    164  CD  GLU A  25       3.313  23.685  36.793  1.00 35.48           C
ATOM    165  OE1 GLU A  25       2.957  22.532  36.388  1.00 34.33           O
ATOM    166  OE2 GLU A  25       3.660  23.941  37.970  1.00 40.38           O
ATOM    167  N   GLY A  26       7.113  24.342  33.088  1.00 27.87           N
ATOM    168  CA  GLY A  26       7.975  23.778  32.055  1.00 27.72           C
ATOM    169  C   GLY A  26       9.113  22.921  32.586  1.00 27.38           C
ATOM    170  O   GLY A  26       9.265  21.739  32.194  1.00 28.17           O
ATOM    171  N   CYS A  27       9.951  23.529  33.414  1.00 27.65           N
ATOM    172  CA  CYS A  27      11.141  22.850  33.940  1.00 27.66           C
ATOM    173  C   CYS A  27      10.704  21.694  34.874  1.00 28.46           C
ATOM    174  O   CYS A  27      11.297  20.632  34.828  1.00 28.71           O
ATOM    175  CB  CYS A  27      12.092  23.830  34.622  1.00 27.76           C
ATOM    176  SG  CYS A  27      12.828  25.055  33.438  1.00 25.86           S
ATOM    177  N   LYS A  28       9.656  21.888  35.672  1.00 29.10           N
ATOM    178  CA  LYS A  28       9.078  20.781  36.478  1.00 30.38           C
ATOM    179  C   LYS A  28       8.690  19.617  35.602  1.00 30.38           C
ATOM    180  O   LYS A  28       9.101  18.478  35.854  1.00 31.50           O
ATOM    181  CB  LYS A  28       7.871  21.247  37.270  1.00 30.50           C
ATOM    182  CG  LYS A  28       6.806  20.152  37.627  1.00 32.47           C
ATOM    183  CD  LYS A  28       5.486  20.839  37.990  1.00 34.00           C
ATOM    184  CE  LYS A  28       4.321  19.852  38.275  1.00 35.69           C
ATOM    185  NZ  LYS A  28       3.085  20.505  38.864  1.00 31.53           N
ATOM    186  N   GLY A  29       7.910  19.896  34.551  1.00 30.51           N
ATOM    187  CA  GLY A  29       7.468  18.864  33.638  1.00 29.81           C
ATOM    188  C   GLY A  29       8.601  18.118  32.956  1.00 29.68           C
ATOM    189  O   GLY A  29       8.578  16.886  32.825  1.00 29.32           O
ATOM    190  N   PHE A  30       9.564  18.882  32.473  1.00 28.28           N
ATOM    191  CA  PHE A  30      10.724  18.365  31.789  1.00 28.95           C
ATOM    192  C   PHE A  30      11.564  17.489  32.740  1.00 29.82           C
ATOM    193  O   PHE A  30      11.989  16.432  32.358  1.00 29.18           O
ATOM    194  CB  PHE A  30      11.596  19.531  31.316  1.00 28.60           C
ATOM    195  CG  PHE A  30      12.908  19.103  30.740  1.00 28.66           C
ATOM    196  CD1 PHE A  30      12.973  18.574  29.464  1.00 28.59           C
ATOM    197  CD2 PHE A  30      14.085  19.254  31.471  1.00 29.71           C
ATOM    198  CE1 PHE A  30      14.187  18.175  28.908  1.00 27.98           C
ATOM    199  CE2 PHE A  30      15.306  18.887  30.917  1.00 27.48           C
ATOM    200  CZ  PHE A  30      15.352  18.309  29.656  1.00 27.43           C
ATOM    201  N   PHE A  31      11.832  17.965  33.950  1.00 29.61           N
ATOM    202  CA  PHE A  31      12.637  17.164  34.862  1.00 32.31           C
ATOM    203  C   PHE A  31      11.912  15.832  35.173  1.00 32.95           C
ATOM    204  O   PHE A  31      12.513  14.752  35.162  1.00 32.80           O
ATOM    205  CB  PHE A  31      12.891  17.922  36.153  1.00 31.65           C
ATOM    206  CG  PHE A  31      13.902  17.248  37.106  1.00 32.77           C
ATOM    207  CD1 PHE A  31      15.255  17.276  36.842  1.00 32.49           C
ATOM    208  CD2 PHE A  31      13.470  16.650  38.283  1.00 33.98           C
ATOM    209  CE1 PHE A  31      16.174  16.710  37.722  1.00 33.80           C
ATOM    210  CE2 PHE A  31      14.390  16.062  39.194  1.00 35.64           C
ATOM    211  CZ  PHE A  31      15.739  16.101  38.903  1.00 36.24           C
ATOM    212  N   LYS A  32      10.622  15.947  35.444  1.00 33.91           N
ATOM    213  CA  LYS A  32       9.782  14.782  35.747  1.00 34.44           C
ATOM    214  C   LYS A  32       9.879  13.738  34.648  1.00 34.46           C
ATOM    215  O   LYS A  32      10.085  12.589  34.964  1.00 35.12           O
ATOM    216  CB  LYS A  32       8.312  15.173  35.901  1.00 33.94           C
ATOM    217  CG  LYS A  32       7.424  13.928  36.221  1.00 34.42           C
ATOM    218  CD  LYS A  32       5.996  14.063  35.761  1.00 35.96           C
ATOM    219  CE  LYS A  32       5.891  14.000  34.250  1.00 37.38           C
ATOM    220  NZ  LYS A  32       4.525  14.127  33.739  1.00 38.73           N
ATOM    221  N   ARG A  33       9.704  14.126  33.385  1.00 33.65           N
ATOM    222  CA  ARG A  33       9.762  13.187  32.246  1.00 33.29           C
ATOM    223  C   ARG A  33      11.121  12.551  32.106  1.00 34.51           C
ATOM    224  O   ARG A  33      11.239  11.336  31.845  1.00 34.32           O
ATOM    225  CB  ARG A  33       9.367  13.864  30.928  1.00 33.89           C
ATOM    226  CG  ARG A  33       7.902  14.188  30.843  1.00 31.36           C
ATOM    227  CD  ARG A  33       7.452  14.811  29.515  1.00 34.02           C
ATOM    228  NE  ARG A  33       8.188  16.011  29.112  1.00 30.93           N
ATOM    229  CZ  ARG A  33       7.808  17.266  29.398  1.00 33.38           C
ATOM    230  NH1 ARG A  33       6.703  17.494  30.114  1.00 29.93           N
ATOM    231  NH2 ARG A  33       8.526  18.307  28.949  1.00 31.85           N
ATOM    232  N   THR A  34      12.149  13.366  32.311  1.00 35.07           N
ATOM    233  CA  THR A  34      13.520  12.927  32.167  1.00 35.62           C
ATOM    234  C   THR A  34      13.807  11.805  33.188  1.00 37.39           C
ATOM    235  O   THR A  34      14.294  10.745  32.821  1.00 36.82           O
ATOM    236  CB  THR A  34      14.479  14.113  32.392  1.00 35.78           C
ATOM    237  CG2 THR A  34      15.954  13.645  32.227  1.00 35.77           C
ATOM    238  OG1 THR A  34      14.257  15.151  31.381  1.00 35.16           O
ATOM    239  N   VAL A  35      13.500  12.069  34.455  1.00 38.97           N
ATOM    240  CA  VAL A  35      13.753  11.123  35.546  1.00 40.53           C
ATOM    241  C   VAL A  35      12.893   9.874  35.400  1.00 41.93           C
ATOM    242  O   VAL A  35      13.439   8.776  35.444  1.00 41.67           O
ATOM    243  CB  VAL A  35      13.568  11.769  36.930  1.00 40.52           C
ATOM    244  CG1 VAL A  35      13.742  10.727  38.078  1.00 42.08           C
ATOM    245  CG2 VAL A  35      14.540  12.898  37.095  1.00 41.05           C
ATOM    246  N   ARG A  36      11.584  10.044  35.171  1.00 43.13           N
ATOM    247  CA  ARG A  36      10.636   8.943  35.023  1.00 44.62           C
ATOM    248  C   ARG A  36      11.056   7.942  33.976  1.00 45.78           C
ATOM    249  O   ARG A  36      11.036   6.743  34.238  1.00 46.43           O
ATOM    250  CB  ARG A  36       9.226   9.421  34.615  1.00 44.73           C
ATOM    251  CG  ARG A  36       8.442  10.106  35.701  1.00 45.89           C
ATOM    252  CD  ARG A  36       7.771   9.193  36.670  1.00 47.00           C
ATOM    253  NE  ARG A  36       7.074   9.965  37.696  1.00 46.67           N
ATOM    254  CZ  ARG A  36       5.859  10.496  37.561  1.00 45.17           C
ATOM    255  NH1 ARG A  36       5.166  10.350  36.443  1.00 44.95           N
ATOM    256  NH2 ARG A  36       5.338  11.174  38.562  1.00 42.35           N
ATOM    257  N   LYS A  37      11.385   8.432  32.785  1.00 46.03           N
ATOM    258  CA  LYS A  37      11.775   7.568  31.652  1.00 46.80           C
ATOM    259  C   LYS A  37      13.277   7.276  31.617  1.00 47.55           C
ATOM    260  O   LYS A  37      13.740   6.569  30.724  1.00 48.01           O
ATOM    261  CB  LYS A  37      11.348   8.189  30.315  0.75 46.36           C
ATOM    262  CG  LYS A  37       9.865   8.041  30.009  0.75 46.26           C
ATOM    263  CD  LYS A  37       8.914   6.998  29.575  0.00 64.85           C
ATOM    264  CE  LYS A  37       7.418   7.313  29.475  0.00 62.59           C
ATOM    265  NZ  LYS A  37       6.708   6.161  28.925  0.00 57.86           N
ATOM    266  N   ASP A  38      14.018   7.826  32.574  1.00 48.55           N
ATOM    267  CA  ASP A  38      15.457   7.604  32.708  1.00 50.68           C
ATOM    268  C   ASP A  38      16.233   7.939  31.431  1.00 49.95           C
ATOM    269  O   ASP A  38      17.022   7.138  30.923  1.00 50.63           O
ATOM    270  CB  ASP A  38      15.746   6.161  33.145  1.00 51.67           C
ATOM    271  CG  ASP A  38      17.060   6.046  33.865  1.00 55.19           C
ATOM    272  OD1 ASP A  38      18.023   5.551  33.235  1.00 60.04           O
ATOM    273  OD2 ASP A  38      17.234   6.461  35.042  1.00 59.91           O
ATOM    274  N   LEU A  39      15.984   9.136  30.918  1.00 49.45           N
ATOM    275  CA  LEU A  39      16.505   9.554  29.639  1.00 48.20           C
ATOM    276  C   LEU A  39      17.858  10.188  29.868  1.00 47.62           C
ATOM    277  O   LEU A  39      18.130  10.796  30.911  1.00 47.07           O
ATOM    278  CB  LEU A  39      15.547  10.534  28.952  1.00 48.91           C
ATOM    279  CG  LEU A  39      14.114  10.082  28.647  1.00 47.84           C
ATOM    280  CD1 LEU A  39      13.309  11.257  28.101  1.00 48.38           C
ATOM    281  CD2 LEU A  39      14.041   8.926  27.671  1.00 48.96           C
ATOM    282  N   THR A  40      18.726   9.999  28.893  1.00 47.26           N
ATOM    283  CA  THR A  40      20.008  10.666  28.883  1.00 47.04           C
ATOM    284  C   THR A  40      20.063  11.433  27.571  1.00 45.18           C
ATOM    285  O   THR A  40      19.639  10.977  26.505  1.00 45.19           O
ATOM    286  CB  THR A  40      21.168   9.655  29.074  1.00 48.10           C
ATOM    287  CG2 THR A  40      22.473  10.376  29.410  1.00 49.52           C
ATOM    288  OG1 THR A  40      20.915   8.857  30.249  1.00 49.64           O
ATOM    289  N   TYR A  41      20.490  12.664  27.672  1.00 42.84           N
ATOM    290  CA  TYR A  41      20.569  13.488  26.479  1.00 41.02           C
ATOM    291  C   TYR A  41      22.033  13.669  26.112  1.00 40.75           C
ATOM    292  O   TYR A  41      22.924  13.394  26.930  1.00 40.31           O
ATOM    293  CB  TYR A  41      19.931  14.843  26.769  1.00 39.70           C
ATOM    294  CG  TYR A  41      18.527  14.748  27.323  1.00 36.31           C
ATOM    295  CD1 TYR A  41      17.506  14.169  26.577  1.00 36.24           C
ATOM    296  CD2 TYR A  41      18.227  15.223  28.581  1.00 33.53           C
ATOM    297  CE1 TYR A  41      16.193  14.077  27.075  1.00 34.49           C
ATOM    298  CE2 TYR A  41      16.921  15.132  29.091  1.00 33.51           C
ATOM    299  CZ  TYR A  41      15.920  14.549  28.326  1.00 31.61           C
ATOM    300  OH  TYR A  41      14.618  14.490  28.817  1.00 35.05           O
ATOM    301  N   ALA A  42      22.257  14.157  24.899  1.00 40.71           N
ATOM    302  CA  ALA A  42      23.567  14.586  24.429  1.00 41.47           C
ATOM    303  C   ALA A  42      23.486  16.019  23.904  1.00 41.16           C
ATOM    304  O   ALA A  42      22.600  16.328  23.117  1.00 39.76           O
ATOM    305  CB  ALA A  42      24.022  13.664  23.308  1.00 42.05           C
ATOM    306  N   CYS A  43      24.409  16.874  24.346  1.00 41.73           N
ATOM    307  CA  CYS A  43      24.518  18.244  23.822  1.00 42.70           C
ATOM    308  C   CYS A  43      25.205  18.261  22.448  1.00 44.64           C
ATOM    309  O   CYS A  43      26.256  17.643  22.248  1.00 44.94           O
ATOM    310  CB  CYS A  43      25.261  19.141  24.816  1.00 41.74           C
ATOM    311  SG  CYS A  43      25.629  20.808  24.205  1.00 38.24           S
ATOM    312  N   ARG A  44      24.610  18.980  21.501  1.00 46.14           N
ATOM    313  CA  ARG A  44      25.168  19.118  20.147  1.00 47.35           C
ATOM    314  C   ARG A  44      26.208  20.226  20.028  1.00 47.97           C
ATOM    315  O   ARG A  44      26.725  20.456  18.938  1.00 49.61           O
ATOM    316  CB  ARG A  44      24.053  19.352  19.126  1.00 47.35           C
ATOM    317  CG  ARG A  44      23.152  18.148  18.900  1.00 48.33           C
ATOM    318  CD  ARG A  44      21.842  18.453  18.142  0.75 48.51           C
ATOM    319  NE  ARG A  44      21.438  17.619  16.848  0.00 73.93           N
ATOM    320  CZ  ARG A  44      20.342  17.900  16.119  0.00 77.04           C
ATOM    321  NH1 ARG A  44      20.390  16.967  15.165  0.00 71.89           N
ATOM    322  NH2 ARG A  44      19.262  18.649  16.262  0.00 79.35           N
ATOM    323  N   GLU A  45      26.550  20.863  21.138  1.00 48.26           N
ATOM    324  CA  GLU A  45      27.502  21.966  21.176  1.00 48.41           C
ATOM    325  C   GLU A  45      28.599  21.674  22.205  1.00 47.55           C
ATOM    326  O   GLU A  45      29.323  20.692  22.057  1.00 47.96           O
ATOM    327  CB  GLU A  45      26.758  23.271  21.470  1.00 49.26           C
ATOM    328  CG  GLU A  45      25.678  23.595  20.440  1.00 51.75           C
ATOM    329  CD  GLU A  45      26.273  23.951  19.099  1.00 55.31           C
ATOM    330  OE1 GLU A  45      27.313  24.630  19.113  1.00 56.64           O
ATOM    331  OE2 GLU A  45      25.721  23.540  18.044  1.00 57.83           O
ATOM    332  N   ASN A  46      28.743  22.500  23.239  1.00 46.28           N
ATOM    333  CA  ASN A  46      29.837  22.342  24.210  1.00 45.13           C
ATOM    334  C   ASN A  46      29.414  22.208  25.672  1.00 43.16           C
ATOM    335  O   ASN A  46      30.183  22.541  26.587  1.00 41.93           O
ATOM    336  CB  ASN A  46      30.846  23.483  24.058  0.75 45.47           C
ATOM    337  CG  ASN A  46      32.227  22.986  23.719  0.50 46.64           C
ATOM    338  ND2 ASN A  46      32.505  22.874  22.421  0.50 47.89           N
ATOM    339  OD1 ASN A  46      33.039  22.691  24.610  0.50 47.89           O
ATOM    340  N   ARG A  47      28.187  21.740  25.892  1.00 42.04           N
ATOM    341  CA  ARG A  47      27.647  21.525  27.246  1.00 40.60           C
ATOM    342  C   ARG A  47      27.562  22.767  28.103  1.00 39.47           C
ATOM    343  O   ARG A  47      27.576  22.686  29.343  1.00 39.14           O
ATOM    344  CB  ARG A  47      28.497  20.459  27.962  1.00 41.66           C
ATOM    345  CG  ARG A  47      28.586  19.150  27.183  1.00 42.37           C
ATOM    346  CD  ARG A  47      29.356  18.038  27.938  1.00 46.90           C
ATOM    347  NE  ARG A  47      30.681  18.507  28.371  1.00 47.48           N
ATOM    348  CZ  ARG A  47      31.378  18.034  29.390  1.00 51.04           C
ATOM    349  NH1 ARG A  47      30.943  17.003  30.122  1.00 53.97           N
ATOM    350  NH2 ARG A  47      32.559  18.561  29.651  1.00 52.45           N
ATOM    351  N   ASN A  48      27.489  23.935  27.461  1.00 38.10           N
ATOM    352  CA  ASN A  48      27.304  25.202  28.161  1.00 37.56           C
ATOM    353  C   ASN A  48      26.252  26.070  27.400  1.00 36.38           C
ATOM    354  O   ASN A  48      26.435  27.267  27.242  1.00 35.12           O
ATOM    355  CB  ASN A  48      28.626  26.002  28.262  0.75 38.47           C
ATOM    356  CG  ASN A  48      29.791  25.201  28.824  0.50 40.10           C
ATOM    357  ND2 ASN A  48      30.790  24.939  27.986  0.50 43.93           N
ATOM    358  OD1 ASN A  48      29.812  24.869  30.002  0.50 40.88           O
ATOM    359  N   CYS A  49      25.178  25.454  26.936  1.00 34.65           N
ATOM    360  CA  CYS A  49      24.165  26.173  26.159  1.00 34.17           C
ATOM    361  C   CYS A  49      23.350  27.092  27.059  1.00 32.98           C
ATOM    362  O   CYS A  49      23.188  26.846  28.247  1.00 32.23           O
ATOM    363  CB  CYS A  49      23.212  25.222  25.425  1.00 34.30           C
ATOM    364  SG  CYS A  49      23.958  24.151  24.186  1.00 32.65           S
ATOM    365  N   ILE A  50      22.841  28.173  26.463  1.00 31.28           N
ATOM    366  CA  ILE A  50      21.915  29.043  27.142  1.00 29.03           C
ATOM    367  C   ILE A  50      20.617  28.322  27.430  1.00 27.87           C
ATOM    368  O   ILE A  50      19.998  27.762  26.554  1.00 27.28           O
ATOM    369  CB  ILE A  50      21.658  30.286  26.287  1.00 28.62           C
ATOM    370  CG1 ILE A  50      22.943  31.115  26.206  1.00 29.51           C
ATOM    371  CG2 ILE A  50      20.542  31.086  26.885  1.00 28.99           C
ATOM    372  CD1 ILE A  50      22.784  32.451  25.405  1.00 27.88           C
ATOM    373  N   ILE A  51      20.221  28.366  28.686  1.00 29.73           N
ATOM    374  CA  ILE A  51      18.927  27.875  29.128  1.00 28.98           C
ATOM    375  C   ILE A  51      18.249  29.034  29.773  1.00 27.58           C
ATOM    376  O   ILE A  51      18.637  29.502  30.824  1.00 26.78           O
ATOM    377  CB  ILE A  51      19.065  26.678  30.086  1.00 29.67           C
ATOM    378  CG1 ILE A  51      19.841  25.541  29.387  1.00 30.49           C
ATOM    379  CG2 ILE A  51      17.657  26.228  30.575  1.00 30.88           C
ATOM    380  CD1 ILE A  51      19.153  24.910  28.217  1.00 29.00           C
ATOM    381  N   ASP A  52      17.243  29.564  29.094  1.00 27.64           N
ATOM    382  CA  ASP A  52      16.430  30.626  29.690  1.00 26.67           C
ATOM    383  C   ASP A  52      14.986  30.481  29.191  1.00 26.16           C
ATOM    384  O   ASP A  52      14.653  29.492  28.579  1.00 26.35           O
ATOM    385  CB  ASP A  52      17.010  31.996  29.326  1.00 26.57           C
ATOM    386  CG  ASP A  52      17.018  32.266  27.817  1.00 27.01           C
ATOM    387  OD1 ASP A  52      16.447  31.504  27.019  1.00 27.72           O
ATOM    388  OD2 ASP A  52      17.618  33.221  27.318  1.00 29.52           O
ATOM    389  N   LYS A  53      14.138  31.469  29.451  1.00 25.43           N
ATOM    390  CA  LYS A  53      12.713  31.339  29.126  1.00 25.55           C
ATOM    391  C   LYS A  53      12.454  31.291  27.624  1.00 25.50           C
ATOM    392  O   LYS A  53      11.428  30.772  27.180  1.00 25.92           O
ATOM    393  CB  LYS A  53      11.893  32.471  29.812  1.00 25.01           C
ATOM    394  CG  LYS A  53      12.034  33.769  29.161  1.00 26.49           C
ATOM    395  CD  LYS A  53      11.301  34.863  29.975  1.00 30.89           C
ATOM    396  CE  LYS A  53      11.198  36.144  29.145  1.00 31.98           C
ATOM    397  NZ  LYS A  53      10.632  37.313  29.929  1.00 31.28           N
ATOM    398  N   ARG A  54      13.408  31.811  26.856  1.00 24.59           N
ATOM    399  CA  ARG A  54      13.300  31.899  25.442  1.00 26.11           C
ATOM    400  C   ARG A  54      13.748  30.645  24.716  1.00 26.20           C
ATOM    401  O   ARG A  54      13.043  30.135  23.852  1.00 26.21           O
ATOM    402  CB  ARG A  54      14.088  33.124  24.921  1.00 26.32           C
ATOM    403  CG  ARG A  54      13.551  34.451  25.369  1.00 28.17           C
ATOM    404  CD  ARG A  54      14.589  35.558  25.397  1.00 28.39           C
ATOM    405  NE  ARG A  54      15.500  35.331  26.515  1.00 32.61           N
ATOM    406  CZ  ARG A  54      15.452  35.943  27.691  1.00 31.90           C
ATOM    407  NH1 ARG A  54      14.602  36.953  27.957  1.00 34.04           N
ATOM    408  NH2 ARG A  54      16.313  35.593  28.596  1.00 33.56           N
ATOM    409  N   GLN A  55      14.934  30.161  25.030  1.00 27.18           N
ATOM    410  CA  GLN A  55      15.473  29.074  24.258  1.00 26.79           C
ATOM    411  C   GLN A  55      15.773  27.803  25.071  1.00 26.50           C
ATOM    412  O   GLN A  55      16.533  27.005  24.620  1.00 27.84           O
ATOM    413  CB  GLN A  55      16.708  29.548  23.476  1.00 27.26           C
ATOM    414  CG  GLN A  55      17.957  29.867  24.321  1.00 27.74           C
ATOM    415  CD  GLN A  55      19.137  30.326  23.457  1.00 28.84           C
ATOM    416  NE2 GLN A  55      19.492  31.607  23.527  1.00 25.14           N
ATOM    417  OE1 GLN A  55      19.679  29.532  22.729  1.00 27.16           O
ATOM    418  N   ARG A  56      15.120  27.597  26.205  1.00 27.06           N
ATOM    419  CA  ARG A  56      15.328  26.394  27.037  1.00 26.37           C
ATOM    420  C   ARG A  56      15.079  25.086  26.313  1.00 27.68           C
ATOM    421  O   ARG A  56      15.685  24.083  26.655  1.00 27.91           O
ATOM    422  CB  ARG A  56      14.458  26.439  28.255  1.00 26.74           C
ATOM    423  CG  ARG A  56      12.970  26.350  27.985  1.00 25.11           C
ATOM    424  CD  ARG A  56      12.174  26.946  29.077  1.00 24.81           C
ATOM    425  NE  ARG A  56      10.732  26.856  28.770  1.00 28.36           N
ATOM    426  CZ  ARG A  56       9.789  27.500  29.450  1.00 27.06           C
ATOM    427  NH1 ARG A  56      10.114  28.245  30.491  1.00 27.51           N
ATOM    428  NH2 ARG A  56       8.504  27.372  29.114  1.00 25.98           N
ATOM    429  N   ASN A  57      14.248  25.096  25.275  1.00 26.98           N
ATOM    430  CA  ASN A  57      13.993  23.876  24.525  1.00 27.88           C
ATOM    431  C   ASN A  57      15.022  23.538  23.453  1.00 29.18           C
ATOM    432  O   ASN A  57      14.844  22.553  22.787  1.00 29.27           O
ATOM    433  CB  ASN A  57      12.594  23.923  23.908  1.00 27.76           C
ATOM    434  CG  ASN A  57      11.517  23.970  24.974  1.00 28.16           C
ATOM    435  ND2 ASN A  57      10.729  25.040  24.992  1.00 27.34           N
ATOM    436  OD1 ASN A  57      11.446  23.093  25.806  1.00 26.09           O
ATOM    437  N   ARG A  58      16.057  24.369  23.246  1.00 29.60           N
ATOM    438  CA  ARG A  58      17.060  24.054  22.216  1.00 31.48           C
ATOM    439  C   ARG A  58      18.012  22.939  22.649  1.00 31.45           C
ATOM    440  O   ARG A  58      18.558  22.264  21.794  1.00 32.68           O
ATOM    441  CB  ARG A  58      17.911  25.237  21.844  1.00 30.48           C
ATOM    442  CG  ARG A  58      17.173  26.249  20.991  1.00 32.92           C
ATOM    443  CD  ARG A  58      18.049  27.395  20.594  1.00 31.02           C
ATOM    444  NE  ARG A  58      17.496  28.159  19.488  1.00 29.09           N
ATOM    445  CZ  ARG A  58      17.851  29.403  19.195  1.00 29.12           C
ATOM    446  NH1 ARG A  58      18.768  30.057  19.893  1.00 26.75           N
ATOM    447  NH2 ARG A  58      17.332  29.970  18.130  1.00 29.60           N
ATOM    448  N   CYS A  59      18.253  22.790  23.948  1.00 30.86           N
ATOM    449  CA  CYS A  59      19.201  21.767  24.416  1.00 30.06           C
ATOM    450  C   CYS A  59      18.720  21.024  25.666  1.00 28.43           C
ATOM    451  O   CYS A  59      18.853  21.486  26.797  1.00 27.63           O
ATOM    452  CB  CYS A  59      20.628  22.317  24.637  1.00 29.89           C
ATOM    453  SG  CYS A  59      21.800  20.917  24.941  1.00 32.46           S
ATOM    454  N   GLN A  60      18.244  19.821  25.436  1.00 28.95           N
ATOM    455  CA  GLN A  60      17.690  19.011  26.521  1.00 30.10           C
ATOM    456  C   GLN A  60      18.775  18.630  27.526  1.00 30.35           C
ATOM    457  O   GLN A  60      18.541  18.700  28.718  1.00 30.12           O
ATOM    458  CB  GLN A  60      16.980  17.784  25.971  1.00 30.84           C
ATOM    459  CG  GLN A  60      15.741  18.051  25.201  1.00 32.60           C
ATOM    460  CD  GLN A  60      15.133  16.773  24.609  1.00 35.83           C
ATOM    461  NE2 GLN A  60      13.833  16.584  24.789  1.00 32.42           N
ATOM    462  OE1 GLN A  60      15.839  15.984  23.963  1.00 37.57           O
ATOM    463  N   TYR A  61      19.992  18.323  27.053  1.00 31.19           N
ATOM    464  CA  TYR A  61      21.150  18.052  27.953  1.00 31.94           C
ATOM    465  C   TYR A  61      21.453  19.184  28.870  1.00 30.64           C
ATOM    466  O   TYR A  61      21.597  19.043  30.093  1.00 30.57           O
ATOM    467  CB  TYR A  61      22.450  17.705  27.124  1.00 33.10           C
ATOM    468  CG  TYR A  61      23.665  17.410  27.997  1.00 35.87           C
ATOM    469  CD1 TYR A  61      23.938  16.093  28.466  1.00 39.22           C
ATOM    470  CD2 TYR A  61      24.491  18.452  28.434  1.00 38.26           C
ATOM    471  CE1 TYR A  61      25.021  15.845  29.316  1.00 38.72           C
ATOM    472  CE2 TYR A  61      25.568  18.238  29.273  1.00 39.66           C
ATOM    473  CZ  TYR A  61      25.853  16.938  29.708  1.00 43.81           C
ATOM    474  OH  TYR A  61      26.952  16.796  30.541  1.00 43.05           O
ATOM    475  N   CYS A  62      21.564  20.362  28.291  1.00 29.99           N
ATOM    476  CA  CYS A  62      21.936  21.502  29.077  1.00 29.86           C
ATOM    477  C   CYS A  62      20.806  21.886  30.050  1.00 28.60           C
ATOM    478  O   CYS A  62      21.059  22.316  31.156  1.00 29.63           O
ATOM    479  CB  CYS A  62      22.434  22.654  28.178  1.00 29.63           C
ATOM    480  SG  CYS A  62      24.095  22.356  27.357  1.00 31.07           S
ATOM    481  N   ARG A  63      19.569  21.733  29.629  1.00 29.02           N
ATOM    482  CA  ARG A  63      18.418  22.065  30.504  1.00 28.23           C
ATOM    483  C   ARG A  63      18.402  21.123  31.725  1.00 28.19           C
ATOM    484  O   ARG A  63      18.275  21.559  32.820  1.00 29.07           O
ATOM    485  CB  ARG A  63      17.100  21.947  29.722  1.00 26.55           C
ATOM    486  CG  ARG A  63      15.856  22.479  30.484  1.00 26.57           C
ATOM    487  CD  ARG A  63      14.559  22.302  29.771  1.00 26.11           C
ATOM    488  NE  ARG A  63      13.487  23.089  30.391  1.00 25.14           N
ATOM    489  CZ  ARG A  63      12.220  23.173  29.922  1.00 26.98           C
ATOM    490  NH1 ARG A  63      11.856  22.473  28.874  1.00 28.12           N
ATOM    491  NH2 ARG A  63      11.306  23.927  30.553  1.00 27.06           N
ATOM    492  N   TYR A  64      18.600  19.843  31.483  1.00 29.87           N
ATOM    493  CA  TYR A  64      18.620  18.823  32.527  1.00 31.20           C
ATOM    494  C   TYR A  64      19.794  19.083  33.460  1.00 32.12           C
ATOM    495  O   TYR A  64      19.619  19.199  34.677  1.00 33.04           O
ATOM    496  CB  TYR A  64      18.684  17.429  31.908  1.00 32.49           C
ATOM    497  CG  TYR A  64      18.767  16.352  32.994  1.00 35.74           C
ATOM    498  CD1 TYR A  64      17.704  16.141  33.884  1.00 38.86           C
ATOM    499  CD2 TYR A  64      19.921  15.598  33.157  1.00 39.17           C
ATOM    500  CE1 TYR A  64      17.779  15.158  34.911  1.00 42.39           C
ATOM    501  CE2 TYR A  64      20.017  14.633  34.173  1.00 45.52           C
ATOM    502  CZ  TYR A  64      18.938  14.430  35.044  1.00 44.75           C
ATOM    503  OH  TYR A  64      19.071  13.487  36.015  1.00 51.29           O
ATOM    504  N   GLN A  65      20.963  19.371  32.903  1.00 33.39           N
ATOM    505  CA  GLN A  65      22.112  19.665  33.759  1.00 33.26           C
ATOM    506  C   GLN A  65      21.871  20.859  34.594  1.00 33.18           C
ATOM    507  O   GLN A  65      22.306  20.876  35.722  1.00 34.29           O
ATOM    508  CB  GLN A  65      23.419  19.824  32.962  1.00 34.36           C
ATOM    509  CG  GLN A  65      23.892  18.531  32.388  1.00 36.01           C
ATOM    510  CD  GLN A  65      24.221  17.439  33.451  1.00 41.19           C
ATOM    511  NE2 GLN A  65      24.836  17.836  34.568  1.00 39.78           N
ATOM    512  OE1 GLN A  65      23.948  16.252  33.212  1.00 40.90           O
ATOM    513  N   LYS A  66      21.156  21.863  34.073  1.00 31.55           N
ATOM    514  CA  LYS A  66      20.899  23.051  34.838  1.00 31.21           C
ATOM    515  C   LYS A  66      19.855  22.774  35.898  1.00 30.82           C
ATOM    516  O   LYS A  66      19.919  23.369  36.943  1.00 31.52           O
ATOM    517  CB  LYS A  66      20.447  24.224  33.952  1.00 30.71           C
ATOM    518  CG  LYS A  66      20.537  25.574  34.625  1.00 30.98           C
ATOM    519  CD  LYS A  66      20.351  26.700  33.593  1.00 31.81           C
ATOM    520  CE  LYS A  66      20.751  28.051  34.084  1.00 33.09           C
ATOM    521  NZ  LYS A  66      20.439  29.112  33.049  1.00 28.35           N
ATOM    522  N   CYS A  67      18.881  21.912  35.642  1.00 31.16           N
ATOM    523  CA  CYS A  67      17.962  21.538  36.734  1.00 32.09           C
ATOM    524  C   CYS A  67      18.764  20.965  37.914  1.00 33.12           C
ATOM    525  O   CYS A  67      18.524  21.307  39.072  1.00 34.59           O
ATOM    526  CB  CYS A  67      16.950  20.515  36.282  1.00 31.14           C
ATOM    527  SG  CYS A  67      15.685  21.059  35.061  1.00 31.87           S
ATOM    528  N   LEU A  68      19.722  20.116  37.599  1.00 34.61           N
ATOM    529  CA  LEU A  68      20.579  19.482  38.625  1.00 36.41           C
ATOM    530  C   LEU A  68      21.432  20.500  39.379  1.00 37.24           C
ATOM    531  O   LEU A  68      21.463  20.511  40.609  1.00 38.06           O
ATOM    532  CB  LEU A  68      21.492  18.476  37.939  1.00 35.90           C
ATOM    533  CG  LEU A  68      21.208  16.985  37.945  1.00 39.10           C
ATOM    534  CD1 LEU A  68      19.776  16.597  38.009  1.00 40.97           C
ATOM    535  CD2 LEU A  68      21.936  16.300  36.799  1.00 38.88           C
ATOM    536  N   THR A  69      22.095  21.401  38.659  1.00 38.32           N
ATOM    537  CA  THR A  69      22.957  22.382  39.314  1.00 39.08           C
ATOM    538  C   THR A  69      22.164  23.371  40.148  1.00 39.17           C
ATOM    539  O   THR A  69      22.688  23.935  41.110  1.00 39.30           O
ATOM    540  CB  THR A  69      23.869  23.122  38.285  1.00 39.61           C
ATOM    541  CG2 THR A  69      24.463  22.191  37.328  1.00 39.07           C
ATOM    542  OG1 THR A  69      23.109  24.020  37.477  1.00 46.02           O
ATOM    543  N   CYS A  70      20.890  23.600  39.796  1.00 38.43           N
ATOM    544  CA  CYS A  70      20.044  24.504  40.569  1.00 37.58           C
ATOM    545  C   CYS A  70      19.501  23.872  41.869  1.00 37.08           C
ATOM    546  O   CYS A  70      18.972  24.564  42.728  1.00 37.01           O
ATOM    547  CB  CYS A  70      18.883  25.014  39.699  1.00 37.99           C
ATOM    548  SG  CYS A  70      19.440  26.234  38.498  1.00 38.02           S
ATOM    549  N   GLY A  71      19.596  22.565  41.979  1.00 38.21           N
ATOM    550  CA  GLY A  71      19.169  21.851  43.175  1.00 38.82           C
ATOM    551  C   GLY A  71      18.070  20.799  43.013  1.00 39.46           C
ATOM    552  O   GLY A  71      17.616  20.257  44.015  1.00 39.96           O
ATOM    553  N   MET A  72      17.616  20.497  41.797  1.00 39.29           N
ATOM    554  CA  MET A  72      16.501  19.572  41.644  1.00 39.72           C
ATOM    555  C   MET A  72      16.949  18.153  41.975  1.00 40.69           C
ATOM    556  O   MET A  72      17.996  17.673  41.504  1.00 39.93           O
ATOM    557  CB  MET A  72      15.890  19.579  40.224  1.00 39.34           C
ATOM    558  CG  MET A  72      14.990  20.782  39.944  1.00 38.14           C
ATOM    559  SD  MET A  72      13.880  20.568  38.512  1.00 34.75           S
ATOM    560  CE  MET A  72      12.871  21.928  38.750  1.00 38.81           C
ATOM    561  N   LYS A  73      16.091  17.457  42.709  1.00 41.45           N
ATOM    562  CA  LYS A  73      16.422  16.124  43.226  1.00 42.38           C
ATOM    563  C   LYS A  73      15.634  15.020  42.524  1.00 41.89           C
ATOM    564  O   LYS A  73      14.405  14.967  42.630  1.00 41.72           O
ATOM    565  CB  LYS A  73      16.173  16.080  44.734  1.00 42.78           C
ATOM    566  CG  LYS A  73      16.472  17.384  45.489  1.00 44.46           C
ATOM    567  CD  LYS A  73      17.594  17.248  46.527  0.75 48.27           C
ATOM    568  CE  LYS A  73      18.931  17.812  46.059  0.50 48.38           C
ATOM    569  NZ  LYS A  73      20.102  17.182  46.766  0.50 47.78           N
ATOM    570  N   ARG A  74      16.350  14.153  41.817  1.00 42.17           N
ATOM    571  CA  ARG A  74      15.781  12.948  41.177  1.00 43.66           C
ATOM    572  C   ARG A  74      14.895  12.146  42.141  1.00 44.08           C
ATOM    573  O   ARG A  74      13.881  11.578  41.737  1.00 44.45           O
ATOM    574  CB  ARG A  74      16.891  12.022  40.639  1.00 43.03           C
ATOM    575  CG  ARG A  74      17.612  12.512  39.373  0.75 44.70           C
ATOM    576  CD  ARG A  74      18.674  11.564  38.797  0.75 44.61           C
ATOM    577  NE  ARG A  74      18.135  10.339  38.165  0.75 47.15           N
ATOM    578  CZ  ARG A  74      17.717  10.201  36.898  0.75 47.04           C
ATOM    579  NH1 ARG A  74      17.717  11.216  36.040  0.75 48.85           N
ATOM    580  NH2 ARG A  74      17.262   9.024  36.482  0.75 46.38           N
ATOM    581  N   GLU A  75      15.289  12.106  43.410  1.00 44.65           N
ATOM    582  CA  GLU A  75      14.599  11.297  44.421  1.00 45.33           C
ATOM    583  C   GLU A  75      13.224  11.892  44.789  1.00 45.23           C
ATOM    584  O   GLU A  75      12.379  11.190  45.314  1.00 45.06           O
ATOM    585  CB  GLU A  75      15.468  11.080  45.699  1.00 45.51           C
ATOM    586  CG  GLU A  75      16.357  12.247  46.133  0.50 46.15           C
ATOM    587  CD  GLU A  75      17.672  12.334  45.354  0.50 46.75           C
ATOM    588  OE1 GLU A  75      18.430  11.349  45.362  0.50 48.42           O
ATOM    589  OE2 GLU A  75      17.947  13.382  44.730  0.50 43.20           O
ATOM    590  N   ALA A  76      13.014  13.177  44.517  1.00 44.21           N
ATOM    591  CA  ALA A  76      11.711  13.788  44.730  1.00 44.37           C
ATOM    592  C   ALA A  76      10.712  13.471  43.623  1.00 44.13           C
ATOM    593  O   ALA A  76       9.530  13.776  43.765  1.00 44.74           O
ATOM    594  CB  ALA A  76      11.848  15.289  44.896  1.00 44.82           C
ATOM    595  N   VAL A  77      11.161  12.869  42.528  1.00 44.34           N
ATOM    596  CA  VAL A  77      10.240  12.419  41.484  1.00 44.75           C
ATOM    597  C   VAL A  77       9.722  11.038  41.902  1.00 45.99           C
ATOM    598  O   VAL A  77      10.499  10.092  42.046  1.00 46.45           O
ATOM    599  CB  VAL A  77      10.901  12.374  40.075  1.00 43.51           C
ATOM    600  CG1 VAL A  77       9.929  11.868  39.052  1.00 43.38           C
ATOM    601  CG2 VAL A  77      11.396  13.778  39.657  1.00 43.84           C
ATOM    602  N   GLN A  78       8.418  10.941  42.118  1.00 47.23           N
ATOM    603  CA  GLN A  78       7.800   9.693  42.567  1.00 48.26           C
ATOM    604  C   GLN A  78       7.610   8.737  41.398  1.00 50.09           C
ATOM    605  O   GLN A  78       7.764   9.114  40.227  1.00 49.87           O
ATOM    606  CB  GLN A  78       6.465   9.979  43.251  1.00 47.48           C
ATOM    607  CG  GLN A  78       6.635  10.789  44.557  1.00 46.78           C
ATOM    608  CD  GLN A  78       5.333  11.247  45.178  1.00 45.21           C
ATOM    609  NE2 GLN A  78       4.226  10.772  44.648  1.00 45.53           N
ATOM    610  OE1 GLN A  78       5.333  12.048  46.133  1.00 46.66           O
ATOM    611  N   GLU A  79       7.282   7.491  41.724  1.00 51.93           N
ATOM    612  CA  GLU A  79       6.868   6.517  40.705  1.00 53.57           C
ATOM    613  C   GLU A  79       5.527   6.965  40.094  1.00 54.71           C
ATOM    614  O   GLU A  79       4.742   7.684  40.735  1.00 54.88           O
ATOM    615  CB  GLU A  79       6.803   5.087  41.284  0.50 53.42           C
ATOM    616  CG  GLU A  79       5.474   4.365  41.138  0.50 53.52           C
ATOM    617  CD  GLU A  79       5.215   3.237  41.824  0.00 56.87           C
ATOM    618  OE1 GLU A  79       6.249   2.648  42.217  0.00 57.45           O
ATOM    619  OE2 GLU A  79       4.058   2.805  42.021  0.00 57.62           O
ATOM    620  N   GLU A  80       5.301   6.564  38.846  1.00 56.28           N
ATOM    621  CA  GLU A  80       4.061   6.873  38.131  1.00 57.28           C
ATOM    622  C   GLU A  80       2.867   6.268  38.864  1.00 58.14           C
ATOM    623  O   GLU A  80       2.982   5.189  39.446  1.00 58.70           O
ATOM    624  CB  GLU A  80       4.147   6.340  36.705  1.00 57.42           C
ATOM    625  CG  GLU A  80       3.040   6.779  35.772  0.50 57.09           C
ATOM    626  CD  GLU A  80       3.266   6.271  34.363  0.50 57.36           C
ATOM    627  OE1 GLU A  80       2.520   6.680  33.454  0.50 58.83           O
ATOM    628  OE2 GLU A  80       4.197   5.468  34.162  0.50 57.60           O
ATOM    629  N   ARG A  81       1.736   6.980  38.832  1.00 59.00           N
ATOM    630  CA  ARG A  81       0.543   6.689  39.652  1.00 59.05           C
ATOM    631  C   ARG A  81      -0.599   6.240  38.756  1.00 59.83           C
ATOM    632  O   ARG A  81      -0.359   5.585  37.730  1.00 61.13           O
ATOM    633  CB  ARG A  81       0.123   7.942  40.466  1.00 58.73           C
ATOM    634  CG  ARG A  81       0.267   7.786  41.986  1.00 57.60           C
ATOM    635  CD  ARG A  81       0.885   8.976  42.752  1.00 54.23           C
ATOM    636  NE  ARG A  81      -0.075  10.078  42.881  0.75 52.08           N
ATOM    637  CZ  ARG A  81       0.033  11.118  43.715  0.75 48.90           C
ATOM    638  NH1 ARG A  81       1.079  11.236  44.551  0.75 49.41           N
ATOM    639  NH2 ARG A  81      -0.921  12.052  43.706  0.75 45.55           N
TER     640      ARG A  81 
HETATM  641  ZN  ZN     82      11.993  27.083  34.098  1.00 26.61      Z    N
HETATM  642  ZN  ZN     83      23.798  22.013  25.300  1.00 34.57      Z    N
CONECT  480  642
CONECT  642  480
END
