# Supplementary material for: The Molecular Basis of Conformational Instability of the Ecdysone Receptor DNA Binding Domain Studied by In Silico and In Vitro Experiments
Source: PLoS One. 2014 Jan 23;9(1):e86052. doi: 10.1371/journal.pone.0086052 (PMC3900457; doi:10.1371/journal.pone.0086052)
Supplement: Supporting Information S1 — Supplemental files (.pdb files) contained in the compressed directory file S1 include structures of the EcRDBDWT, its mutants and the UspDBD. All.pdb files can be visualized with Open Pymol. The optimized structures of the EcRDBDWT, its mutants and the UspDBD are named respectively: EcRDBD_WT.pdb, EcRDBD_[mutant].pdb and UspDBD.pdb. The DBD structures obtained after 10 ns of MD simulation are named respectively: EcRDBD_WT_10ns.pdb, EcRDBD_[mutant]_10ns.pdb and UspDBD_10ns.pdb. (ZIP) [file pone.0086052.s002.zip › Supporting_Information_S1/UspDBD_10ns.pdb]

ATOM      1  N   LYS     1       5.017  36.171  41.231  0.00  0.00           N
ATOM      2  CA  LYS     1       6.060  36.988  41.779  0.00  0.00           C
ATOM      3  C   LYS     1       7.480  36.454  41.686  0.00  0.00           C
ATOM      4  O   LYS     1       8.342  37.118  41.120  0.00  0.00           O
ATOM      5  CB  LYS     1       5.714  37.543  43.143  0.00  0.00           C
ATOM      6  CG  LYS     1       6.478  38.879  43.385  0.00  0.00           C
ATOM      7  CD  LYS     1       5.957  39.607  44.591  0.00  0.00           C
ATOM      8  CE  LYS     1       6.775  40.857  44.867  0.00  0.00           C
ATOM      9  NZ  LYS     1       6.248  41.717  45.967  0.00  0.00           N
ATOM     10  HA  LYS     1       6.013  37.833  41.094  0.00  0.00           H
ATOM     11  HB2 LYS     1       4.639  37.721  43.123  0.00  0.00           H
ATOM     12  HB3 LYS     1       5.972  36.763  43.860  0.00  0.00           H
ATOM     13  HG2 LYS     1       7.549  38.763  43.548  0.00  0.00           H
ATOM     14  HG3 LYS     1       6.270  39.488  42.506  0.00  0.00           H
ATOM     15  HD2 LYS     1       4.899  39.836  44.457  0.00  0.00           H
ATOM     16  HD3 LYS     1       6.076  38.910  45.421  0.00  0.00           H
ATOM     17  HE2 LYS     1       7.793  40.549  45.112  0.00  0.00           H
ATOM     18  HE3 LYS     1       6.950  41.506  44.009  0.00  0.00           H
ATOM     19  HZ1 LYS     1       5.379  42.159  45.700  0.00  0.00           H
ATOM     20  HZ2 LYS     1       6.240  41.172  46.818  0.00  0.00           H
ATOM     21  HZ3 LYS     1       6.844  42.525  46.079  0.00  0.00           H
ATOM     22  H1  LYS     1       4.946  35.370  41.843  0.00  0.00           H
ATOM     23  H2  LYS     1       5.176  35.947  40.260  0.00  0.00           H
ATOM     24  H3  LYS     1       4.111  36.616  41.256  0.00  0.00           H
ATOM     25  N   HIS     2       7.695  35.201  42.106  0.00  0.00           N
ATOM     26  CA  HIS     2       9.033  34.636  42.066  0.00  0.00           C
ATOM     27  C   HIS     2       9.062  33.852  40.718  0.00  0.00           C
ATOM     28  O   HIS     2       8.091  33.629  40.025  0.00  0.00           O
ATOM     29  CB  HIS     2       9.304  33.653  43.265  0.00  0.00           C
ATOM     30  CG  HIS     2       8.362  32.487  43.315  0.00  0.00           C
ATOM     31  CD2 HIS     2       8.418  31.254  42.699  0.00  0.00           C
ATOM     32  ND1 HIS     2       7.207  32.398  44.092  0.00  0.00           N
ATOM     33  CE1 HIS     2       6.677  31.142  43.893  0.00  0.00           C
ATOM     34  NE2 HIS     2       7.421  30.401  43.090  0.00  0.00           N
ATOM     35  H   HIS     2       6.951  34.777  42.642  0.00  0.00           H
ATOM     36  HA  HIS     2       9.830  35.378  42.025  0.00  0.00           H
ATOM     37  HB2 HIS     2      10.243  33.125  43.100  0.00  0.00           H
ATOM     38  HB3 HIS     2       9.296  34.146  44.236  0.00  0.00           H
ATOM     39  HD1 HIS     2       6.884  33.147  44.687  0.00  0.00           H
ATOM     40  HD2 HIS     2       9.219  30.937  42.048  0.00  0.00           H
ATOM     41  HE1 HIS     2       5.769  30.740  44.317  0.00  0.00           H
ATOM     42  N   LEU     3      10.263  33.488  40.260  0.00  0.00           N
ATOM     43  CA  LEU     3      10.655  33.083  38.882  0.00  0.00           C
ATOM     44  C   LEU     3      11.581  31.823  38.864  0.00  0.00           C
ATOM     45  O   LEU     3      12.229  31.423  39.773  0.00  0.00           O
ATOM     46  CB  LEU     3      11.596  34.149  38.320  0.00  0.00           C
ATOM     47  CG  LEU     3      10.894  35.505  38.014  0.00  0.00           C
ATOM     48  CD1 LEU     3      11.907  36.367  37.238  0.00  0.00           C
ATOM     49  CD2 LEU     3       9.668  35.293  37.144  0.00  0.00           C
ATOM     50  H   LEU     3      11.034  33.531  40.912  0.00  0.00           H
ATOM     51  HA  LEU     3       9.794  32.982  38.222  0.00  0.00           H
ATOM     52  HB2 LEU     3      12.513  34.310  38.889  0.00  0.00           H
ATOM     53  HB3 LEU     3      11.980  33.714  37.398  0.00  0.00           H
ATOM     54  HG  LEU     3      10.636  35.894  38.999  0.00  0.00           H
ATOM     55 1HD1 LEU     3      11.537  37.380  37.077  0.00  0.00           H
ATOM     56 2HD1 LEU     3      12.855  36.278  37.768  0.00  0.00           H
ATOM     57 3HD1 LEU     3      12.059  35.955  36.241  0.00  0.00           H
ATOM     58 1HD2 LEU     3       8.817  34.963  37.741  0.00  0.00           H
ATOM     59 2HD2 LEU     3       9.498  36.293  36.745  0.00  0.00           H
ATOM     60 3HD2 LEU     3       9.869  34.626  36.305  0.00  0.00           H
ATOM     61  N   CYS     4      11.538  31.095  37.762  0.00  0.00           N
ATOM     62  CA  CYS     4      12.322  29.874  37.425  0.00  0.00           C
ATOM     63  C   CYS     4      13.768  30.177  37.627  0.00  0.00           C
ATOM     64  O   CYS     4      14.401  30.948  36.905  0.00  0.00           O
ATOM     65  CB  CYS     4      11.892  29.418  36.024  0.00  0.00           C
ATOM     66  SG  CYS     4      12.584  27.763  35.931  0.00  0.00           S
ATOM     67  HN  CYS     4      10.871  31.299  37.032  0.00  0.00           H
ATOM     68  HA  CYS     4      11.945  29.197  38.190  0.00  0.00           H
ATOM     69  HB2 CYS     4      10.826  29.581  35.859  0.00  0.00           H
ATOM     70  HB3 CYS     4      12.322  30.137  35.325  0.00  0.00           H
ATOM     71  N   SER     5      14.372  29.542  38.627  0.00  0.00           N
ATOM     72  CA  SER     5      15.867  29.414  38.790  0.00  0.00           C
ATOM     73  C   SER     5      16.565  28.687  37.656  0.00  0.00           C
ATOM     74  O   SER     5      17.734  28.866  37.402  0.00  0.00           O
ATOM     75  CB  SER     5      16.254  28.674  40.165  0.00  0.00           C
ATOM     76  OG  SER     5      15.702  27.348  40.037  0.00  0.00           O
ATOM     77  H   SER     5      13.852  28.965  39.271  0.00  0.00           H
ATOM     78  HA  SER     5      16.278  30.418  38.898  0.00  0.00           H
ATOM     79  HB2 SER     5      17.328  28.488  40.192  0.00  0.00           H
ATOM     80  HB3 SER     5      15.835  29.166  41.042  0.00  0.00           H
ATOM     81  HG  SER     5      14.744  27.354  40.104  0.00  0.00           H
ATOM     82  N   ILE     6      15.900  27.817  36.895  0.00  0.00           N
ATOM     83  CA  ILE     6      16.436  27.023  35.746  0.00  0.00           C
ATOM     84  C   ILE     6      16.275  27.823  34.456  0.00  0.00           C
ATOM     85  O   ILE     6      17.172  27.740  33.599  0.00  0.00           O
ATOM     86  CB  ILE     6      15.751  25.604  35.846  0.00  0.00           C
ATOM     87  CG1 ILE     6      16.221  24.822  37.104  0.00  0.00           C
ATOM     88  CG2 ILE     6      15.987  24.637  34.639  0.00  0.00           C
ATOM     89  CD1 ILE     6      15.087  23.873  37.511  0.00  0.00           C
ATOM     90  H   ILE     6      14.995  27.549  37.254  0.00  0.00           H
ATOM     91  HA  ILE     6      17.492  26.813  35.911  0.00  0.00           H
ATOM     92  HB  ILE     6      14.662  25.645  35.838  0.00  0.00           H
ATOM     93 2HG1 ILE     6      17.159  24.277  36.990  0.00  0.00           H
ATOM     94 3HG1 ILE     6      16.473  25.463  37.949  0.00  0.00           H
ATOM     95 1HG2 ILE     6      17.044  24.440  34.459  0.00  0.00           H
ATOM     96 2HG2 ILE     6      15.520  23.661  34.766  0.00  0.00           H
ATOM     97 3HG2 ILE     6      15.526  25.082  33.757  0.00  0.00           H
ATOM     98 1HD1 ILE     6      14.896  23.195  36.679  0.00  0.00           H
ATOM     99 2HD1 ILE     6      15.533  23.243  38.281  0.00  0.00           H
ATOM    100 3HD1 ILE     6      14.208  24.422  37.849  0.00  0.00           H
ATOM    101  N   CYS     7      15.185  28.634  34.376  0.00  0.00           N
ATOM    102  CA  CYS     7      14.942  29.308  33.021  0.00  0.00           C
ATOM    103  C   CYS     7      14.494  30.759  32.931  0.00  0.00           C
ATOM    104  O   CYS     7      14.701  31.374  31.908  0.00  0.00           O
ATOM    105  CB  CYS     7      13.976  28.477  32.293  0.00  0.00           C
ATOM    106  SG  CYS     7      12.310  28.686  32.904  0.00  0.00           S
ATOM    107  HN  CYS     7      14.466  28.547  35.080  0.00  0.00           H
ATOM    108  HA  CYS     7      15.867  29.273  32.444  0.00  0.00           H
ATOM    109  HB2 CYS     7      14.048  28.826  31.262  0.00  0.00           H
ATOM    110  HB3 CYS     7      14.199  27.411  32.335  0.00  0.00           H
ATOM    111  N   GLY     8      14.092  31.331  34.042  0.00  0.00           N
ATOM    112  CA  GLY     8      13.633  32.732  34.131  0.00  0.00           C
ATOM    113  C   GLY     8      12.170  33.009  33.951  0.00  0.00           C
ATOM    114  O   GLY     8      11.712  34.101  34.293  0.00  0.00           O
ATOM    115  H   GLY     8      14.222  30.829  34.908  0.00  0.00           H
ATOM    116  HA2 GLY     8      14.003  33.117  35.082  0.00  0.00           H
ATOM    117  HA3 GLY     8      14.158  33.248  33.328  0.00  0.00           H
ATOM    118  N   ASP     9      11.400  32.024  33.455  0.00  0.00           N
ATOM    119  CA  ASP     9       9.907  32.128  33.325  0.00  0.00           C
ATOM    120  C   ASP     9       9.174  32.150  34.696  0.00  0.00           C
ATOM    121  O   ASP     9       9.783  31.968  35.744  0.00  0.00           O
ATOM    122  CB  ASP     9       9.466  30.911  32.492  0.00  0.00           C
ATOM    123  CG  ASP     9       8.288  31.283  31.597  0.00  0.00           C
ATOM    124  OD1 ASP     9       8.550  31.144  30.365  0.00  0.00           O
ATOM    125  OD2 ASP     9       7.238  31.795  32.003  0.00  0.00           O
ATOM    126  H   ASP     9      11.948  31.188  33.309  0.00  0.00           H
ATOM    127  HA  ASP     9       9.635  33.044  32.803  0.00  0.00           H
ATOM    128  HB2 ASP     9      10.297  30.695  31.820  0.00  0.00           H
ATOM    129  HB3 ASP     9       9.214  30.018  33.062  0.00  0.00           H
ATOM    130  N   ARG    10       7.875  32.498  34.711  0.00  0.00           N
ATOM    131  CA  ARG    10       7.081  32.581  35.973  0.00  0.00           C
ATOM    132  C   ARG    10       6.922  31.231  36.757  0.00  0.00           C
ATOM    133  O   ARG    10       6.402  30.259  36.143  0.00  0.00           O
ATOM    134  CB  ARG    10       5.681  33.086  35.560  0.00  0.00           C
ATOM    135  CG  ARG    10       5.702  34.537  35.068  0.00  0.00           C
ATOM    136  CD  ARG    10       4.319  35.051  34.840  0.00  0.00           C
ATOM    137  NE  ARG    10       3.465  34.244  33.915  0.00  0.00           N
ATOM    138  CZ  ARG    10       2.251  34.569  33.556  0.00  0.00           C
ATOM    139  NH1 ARG    10       1.541  33.804  32.857  0.00  0.00           N
ATOM    140  NH2 ARG    10       1.746  35.698  33.898  0.00  0.00           N
ATOM    141  H   ARG    10       7.460  32.733  33.821  0.00  0.00           H
ATOM    142  HA  ARG    10       7.482  33.317  36.670  0.00  0.00           H
ATOM    143  HB2 ARG    10       5.263  32.457  34.774  0.00  0.00           H
ATOM    144  HB3 ARG    10       5.021  33.098  36.426  0.00  0.00           H
ATOM    145  HG2 ARG    10       6.237  35.173  35.773  0.00  0.00           H
ATOM    146  HG3 ARG    10       6.242  34.588  34.123  0.00  0.00           H
ATOM    147  HD2 ARG    10       3.866  35.006  35.831  0.00  0.00           H
ATOM    148  HD3 ARG    10       4.456  36.093  34.551  0.00  0.00           H
ATOM    149  HE  ARG    10       3.781  33.344  33.585  0.00  0.00           H
ATOM    150 1HH1 ARG    10       1.947  32.923  32.576  0.00  0.00           H
ATOM    151 2HH1 ARG    10       0.617  34.032  32.521  0.00  0.00           H
ATOM    152 1HH2 ARG    10       2.184  36.284  34.595  0.00  0.00           H
ATOM    153 2HH2 ARG    10       0.767  35.808  33.677  0.00  0.00           H
ATOM    154  N   ALA    11       7.307  31.172  38.050  0.00  0.00           N
ATOM    155  CA  ALA    11       7.167  29.986  38.928  0.00  0.00           C
ATOM    156  C   ALA    11       6.181  30.247  40.077  0.00  0.00           C
ATOM    157  O   ALA    11       6.053  31.366  40.522  0.00  0.00           O
ATOM    158  CB  ALA    11       8.566  29.678  39.386  0.00  0.00           C
ATOM    159  H   ALA    11       7.655  31.964  38.572  0.00  0.00           H
ATOM    160  HA  ALA    11       6.895  29.157  38.275  0.00  0.00           H
ATOM    161  HB1 ALA    11       8.555  28.893  40.142  0.00  0.00           H
ATOM    162  HB2 ALA    11       9.179  29.436  38.517  0.00  0.00           H
ATOM    163  HB3 ALA    11       9.057  30.517  39.878  0.00  0.00           H
ATOM    164  N   SER    12       5.568  29.174  40.587  0.00  0.00           N
ATOM    165  CA  SER    12       4.641  29.196  41.699  0.00  0.00           C
ATOM    166  C   SER    12       4.741  28.119  42.752  0.00  0.00           C
ATOM    167  O   SER    12       3.973  28.208  43.719  0.00  0.00           O
ATOM    168  CB  SER    12       3.195  29.291  41.166  0.00  0.00           C
ATOM    169  OG  SER    12       2.882  28.132  40.357  0.00  0.00           O
ATOM    170  H   SER    12       5.828  28.280  40.196  0.00  0.00           H
ATOM    171  HA  SER    12       4.931  30.031  42.336  0.00  0.00           H
ATOM    172  HB2 SER    12       2.546  29.332  42.040  0.00  0.00           H
ATOM    173  HB3 SER    12       3.164  30.115  40.453  0.00  0.00           H
ATOM    174  HG  SER    12       3.474  28.201  39.604  0.00  0.00           H
ATOM    175  N   GLY    13       5.792  27.269  42.787  0.00  0.00           N
ATOM    176  CA  GLY    13       6.290  26.443  43.893  0.00  0.00           C
ATOM    177  C   GLY    13       7.841  26.123  43.821  0.00  0.00           C
ATOM    178  O   GLY    13       8.478  26.439  42.797  0.00  0.00           O
ATOM    179  H   GLY    13       6.332  27.160  41.941  0.00  0.00           H
ATOM    180  HA2 GLY    13       6.096  26.818  44.898  0.00  0.00           H
ATOM    181  HA3 GLY    13       5.604  25.596  43.898  0.00  0.00           H
ATOM    182  N   LYS    14       8.428  25.574  44.909  0.00  0.00           N
ATOM    183  CA  LYS    14       9.842  25.216  45.081  0.00  0.00           C
ATOM    184  C   LYS    14      10.105  23.709  44.671  0.00  0.00           C
ATOM    185  O   LYS    14      10.676  22.940  45.408  0.00  0.00           O
ATOM    186  CB  LYS    14      10.285  25.612  46.518  0.00  0.00           C
ATOM    187  CG  LYS    14      11.733  25.961  46.435  0.00  0.00           C
ATOM    188  CD  LYS    14      12.118  26.617  47.709  0.00  0.00           C
ATOM    189  CE  LYS    14      13.391  27.467  47.588  0.00  0.00           C
ATOM    190  NZ  LYS    14      13.869  27.921  48.932  0.00  0.00           N
ATOM    191  H   LYS    14       7.780  25.330  45.646  0.00  0.00           H
ATOM    192  HA  LYS    14      10.310  25.846  44.324  0.00  0.00           H
ATOM    193  HB2 LYS    14       9.635  26.461  46.732  0.00  0.00           H
ATOM    194  HB3 LYS    14      10.116  24.738  47.149  0.00  0.00           H
ATOM    195  HG2 LYS    14      12.365  25.097  46.233  0.00  0.00           H
ATOM    196  HG3 LYS    14      11.888  26.642  45.598  0.00  0.00           H
ATOM    197  HD2 LYS    14      11.301  27.285  47.980  0.00  0.00           H
ATOM    198  HD3 LYS    14      12.274  25.841  48.458  0.00  0.00           H
ATOM    199  HE2 LYS    14      14.244  26.914  47.194  0.00  0.00           H
ATOM    200  HE3 LYS    14      13.201  28.286  46.895  0.00  0.00           H
ATOM    201  HZ1 LYS    14      14.176  28.882  48.977  0.00  0.00           H
ATOM    202  HZ2 LYS    14      13.170  27.853  49.657  0.00  0.00           H
ATOM    203  HZ3 LYS    14      14.688  27.384  49.181  0.00  0.00           H
ATOM    204  N   HIS    15       9.399  23.324  43.619  0.00  0.00           N
ATOM    205  CA  HIS    15       9.219  21.914  43.110  0.00  0.00           C
ATOM    206  C   HIS    15      10.571  21.141  42.832  0.00  0.00           C
ATOM    207  O   HIS    15      11.557  21.779  42.421  0.00  0.00           O
ATOM    208  CB  HIS    15       8.346  21.963  41.924  0.00  0.00           C
ATOM    209  CG  HIS    15       6.888  22.096  42.276  0.00  0.00           C
ATOM    210  CD2 HIS    15       6.159  23.221  42.024  0.00  0.00           C
ATOM    211  ND1 HIS    15       6.013  21.124  42.657  0.00  0.00           N
ATOM    212  CE1 HIS    15       4.827  21.615  42.745  0.00  0.00           C
ATOM    213  NE2 HIS    15       4.797  22.933  42.377  0.00  0.00           N
ATOM    214  H   HIS    15       9.126  24.029  42.950  0.00  0.00           H
ATOM    215  HA  HIS    15       8.702  21.365  43.896  0.00  0.00           H
ATOM    216  HB2 HIS    15       8.608  22.805  41.284  0.00  0.00           H
ATOM    217  HB3 HIS    15       8.562  21.023  41.417  0.00  0.00           H
ATOM    218  HD1 HIS    15       6.276  20.218  43.019  0.00  0.00           H
ATOM    219  HD2 HIS    15       6.509  24.157  41.616  0.00  0.00           H
ATOM    220  HE1 HIS    15       3.984  21.027  43.078  0.00  0.00           H
ATOM    221  N   TYR    16      10.672  19.868  43.165  0.00  0.00           N
ATOM    222  CA  TYR    16      11.769  18.965  43.138  0.00  0.00           C
ATOM    223  C   TYR    16      13.124  19.354  43.812  0.00  0.00           C
ATOM    224  O   TYR    16      13.977  18.468  43.931  0.00  0.00           O
ATOM    225  CB  TYR    16      11.918  18.400  41.682  0.00  0.00           C
ATOM    226  CG  TYR    16      10.653  17.885  41.037  0.00  0.00           C
ATOM    227  CD1 TYR    16      10.029  18.494  39.892  0.00  0.00           C
ATOM    228  CD2 TYR    16      10.022  16.789  41.676  0.00  0.00           C
ATOM    229  CE1 TYR    16       8.882  17.937  39.322  0.00  0.00           C
ATOM    230  CE2 TYR    16       8.763  16.390  41.188  0.00  0.00           C
ATOM    231  CZ  TYR    16       8.270  16.827  39.923  0.00  0.00           C
ATOM    232  OH  TYR    16       7.104  16.251  39.527  0.00  0.00           O
ATOM    233  H   TYR    16       9.839  19.421  43.521  0.00  0.00           H
ATOM    234  HA  TYR    16      11.446  18.130  43.759  0.00  0.00           H
ATOM    235  HB2 TYR    16      12.310  19.112  40.955  0.00  0.00           H
ATOM    236  HB3 TYR    16      12.678  17.621  41.734  0.00  0.00           H
ATOM    237  HD1 TYR    16      10.643  19.133  39.275  0.00  0.00           H
ATOM    238  HD2 TYR    16      10.439  16.402  42.594  0.00  0.00           H
ATOM    239  HE1 TYR    16       8.575  18.339  38.369  0.00  0.00           H
ATOM    240  HE2 TYR    16       8.212  15.604  41.684  0.00  0.00           H
ATOM    241  HH  TYR    16       6.809  15.464  39.990  0.00  0.00           H
ATOM    242  N   GLY    17      13.124  20.621  44.286  0.00  0.00           N
ATOM    243  CA  GLY    17      14.064  21.173  45.200  0.00  0.00           C
ATOM    244  C   GLY    17      14.332  22.639  45.082  0.00  0.00           C
ATOM    245  O   GLY    17      14.991  23.214  45.985  0.00  0.00           O
ATOM    246  H   GLY    17      12.278  21.151  44.134  0.00  0.00           H
ATOM    247  HA2 GLY    17      13.813  20.969  46.241  0.00  0.00           H
ATOM    248  HA3 GLY    17      15.056  20.748  45.043  0.00  0.00           H
ATOM    249  N   VAL    18      13.911  23.390  44.034  0.00  0.00           N
ATOM    250  CA  VAL    18      14.262  24.886  43.869  0.00  0.00           C
ATOM    251  C   VAL    18      13.050  25.541  43.238  0.00  0.00           C
ATOM    252  O   VAL    18      12.090  24.865  42.926  0.00  0.00           O
ATOM    253  CB  VAL    18      15.586  25.046  43.022  0.00  0.00           C
ATOM    254  CG1 VAL    18      16.804  24.933  43.975  0.00  0.00           C
ATOM    255  CG2 VAL    18      15.604  24.037  41.872  0.00  0.00           C
ATOM    256  H   VAL    18      13.199  22.992  43.438  0.00  0.00           H
ATOM    257  HA  VAL    18      14.472  25.373  44.820  0.00  0.00           H
ATOM    258  HB  VAL    18      15.552  26.004  42.506  0.00  0.00           H
ATOM    259 1HG1 VAL    18      16.995  23.862  44.040  0.00  0.00           H
ATOM    260 2HG1 VAL    18      17.660  25.449  43.543  0.00  0.00           H
ATOM    261 3HG1 VAL    18      16.696  25.406  44.952  0.00  0.00           H
ATOM    262 1HG2 VAL    18      16.527  24.113  41.297  0.00  0.00           H
ATOM    263 2HG2 VAL    18      15.524  23.053  42.334  0.00  0.00           H
ATOM    264 3HG2 VAL    18      14.801  24.198  41.154  0.00  0.00           H
ATOM    265  N   TYR    19      12.981  26.848  43.167  0.00  0.00           N
ATOM    266  CA  TYR    19      11.931  27.638  42.481  0.00  0.00           C
ATOM    267  C   TYR    19      12.021  27.438  40.935  0.00  0.00           C
ATOM    268  O   TYR    19      13.038  27.629  40.245  0.00  0.00           O
ATOM    269  CB  TYR    19      11.901  29.149  42.883  0.00  0.00           C
ATOM    270  CG  TYR    19      11.257  29.339  44.254  0.00  0.00           C
ATOM    271  CD1 TYR    19       9.913  29.003  44.436  0.00  0.00           C
ATOM    272  CD2 TYR    19      11.967  29.969  45.334  0.00  0.00           C
ATOM    273  CE1 TYR    19       9.257  29.240  45.642  0.00  0.00           C
ATOM    274  CE2 TYR    19      11.371  30.134  46.574  0.00  0.00           C
ATOM    275  CZ  TYR    19       9.986  29.797  46.711  0.00  0.00           C
ATOM    276  OH  TYR    19       9.352  29.994  47.879  0.00  0.00           O
ATOM    277  H   TYR    19      13.780  27.283  43.603  0.00  0.00           H
ATOM    278  HA  TYR    19      10.931  27.280  42.727  0.00  0.00           H
ATOM    279  HB2 TYR    19      12.914  29.536  42.768  0.00  0.00           H
ATOM    280  HB3 TYR    19      11.274  29.704  42.186  0.00  0.00           H
ATOM    281  HD1 TYR    19       9.403  28.682  43.539  0.00  0.00           H
ATOM    282  HD2 TYR    19      12.958  30.372  45.189  0.00  0.00           H
ATOM    283  HE1 TYR    19       8.195  29.050  45.686  0.00  0.00           H
ATOM    284  HE2 TYR    19      11.929  30.618  47.361  0.00  0.00           H
ATOM    285  HH  TYR    19       8.449  29.673  47.827  0.00  0.00           H
ATOM    286  N   SER    20      10.869  27.041  40.405  0.00  0.00           N
ATOM    287  CA  SER    20      10.771  26.348  39.121  0.00  0.00           C
ATOM    288  C   SER    20       9.383  26.479  38.481  0.00  0.00           C
ATOM    289  O   SER    20       8.346  26.186  39.050  0.00  0.00           O
ATOM    290  CB  SER    20      11.172  24.895  39.346  0.00  0.00           C
ATOM    291  OG  SER    20      10.353  24.241  40.346  0.00  0.00           O
ATOM    292  H   SER    20      10.138  26.872  41.080  0.00  0.00           H
ATOM    293  HA  SER    20      11.526  26.719  38.428  0.00  0.00           H
ATOM    294  HB2 SER    20      11.179  24.325  38.416  0.00  0.00           H
ATOM    295  HB3 SER    20      12.211  24.901  39.673  0.00  0.00           H
ATOM    296  HG  SER    20      10.851  24.324  41.163  0.00  0.00           H
ATOM    297  N   CYS    21       9.366  26.979  37.255  0.00  0.00           N
ATOM    298  CA  CYS    21       8.135  26.987  36.434  0.00  0.00           C
ATOM    299  C   CYS    21       7.638  25.549  36.027  0.00  0.00           C
ATOM    300  O   CYS    21       8.356  24.579  36.072  0.00  0.00           O
ATOM    301  CB  CYS    21       8.428  27.951  35.285  0.00  0.00           C
ATOM    302  SG  CYS    21       9.754  27.329  34.234  0.00  0.00           S
ATOM    303  HN  CYS    21      10.214  27.312  36.819  0.00  0.00           H
ATOM    304  HA  CYS    21       7.360  27.477  37.024  0.00  0.00           H
ATOM    305  HB2 CYS    21       7.479  28.066  34.761  0.00  0.00           H
ATOM    306  HB3 CYS    21       8.791  28.867  35.752  0.00  0.00           H
ATOM    307  N   GLU    22       6.350  25.560  35.574  0.00  0.00           N
ATOM    308  CA  GLU    22       5.682  24.305  35.060  0.00  0.00           C
ATOM    309  C   GLU    22       6.472  23.850  33.875  0.00  0.00           C
ATOM    310  O   GLU    22       6.519  22.617  33.629  0.00  0.00           O
ATOM    311  CB  GLU    22       4.166  24.543  34.742  0.00  0.00           C
ATOM    312  CG  GLU    22       3.293  25.115  35.909  0.00  0.00           C
ATOM    313  CD  GLU    22       3.345  24.272  37.117  0.00  0.00           C
ATOM    314  OE1 GLU    22       2.868  23.128  37.076  0.00  0.00           O
ATOM    315  OE2 GLU    22       3.804  24.654  38.217  0.00  0.00           O
ATOM    316  H   GLU    22       5.794  26.402  35.546  0.00  0.00           H
ATOM    317  HA  GLU    22       5.692  23.531  35.827  0.00  0.00           H
ATOM    318  HB2 GLU    22       4.095  25.255  33.920  0.00  0.00           H
ATOM    319  HB3 GLU    22       3.804  23.606  34.318  0.00  0.00           H
ATOM    320  HG2 GLU    22       3.617  26.150  36.025  0.00  0.00           H
ATOM    321  HG3 GLU    22       2.290  25.061  35.486  0.00  0.00           H
ATOM    322  N   GLY    23       7.191  24.712  33.163  0.00  0.00           N
ATOM    323  CA  GLY    23       7.962  24.365  31.970  0.00  0.00           C
ATOM    324  C   GLY    23       9.084  23.372  32.357  0.00  0.00           C
ATOM    325  O   GLY    23       9.058  22.189  31.987  0.00  0.00           O
ATOM    326  H   GLY    23       7.390  25.629  33.539  0.00  0.00           H
ATOM    327  HA2 GLY    23       7.344  23.827  31.252  0.00  0.00           H
ATOM    328  HA3 GLY    23       8.442  25.253  31.557  0.00  0.00           H
ATOM    329  N   CYS    24       9.872  23.782  33.327  0.00  0.00           N
ATOM    330  CA  CYS    24      11.026  23.041  33.796  0.00  0.00           C
ATOM    331  C   CYS    24      10.668  21.824  34.675  0.00  0.00           C
ATOM    332  O   CYS    24      11.348  20.810  34.592  0.00  0.00           O
ATOM    333  CB  CYS    24      11.930  24.059  34.602  0.00  0.00           C
ATOM    334  SG  CYS    24      12.348  25.525  33.597  0.00  0.00           S
ATOM    335  HN  CYS    24       9.638  24.602  33.869  0.00  0.00           H
ATOM    336  HA  CYS    24      11.662  22.682  32.987  0.00  0.00           H
ATOM    337  HB2 CYS    24      11.375  24.341  35.497  0.00  0.00           H
ATOM    338  HB3 CYS    24      12.889  23.605  34.848  0.00  0.00           H
ATOM    339  N   LYS    25       9.663  22.074  35.505  0.00  0.00           N
ATOM    340  CA  LYS    25       9.116  21.087  36.401  0.00  0.00           C
ATOM    341  C   LYS    25       8.564  19.970  35.533  0.00  0.00           C
ATOM    342  O   LYS    25       8.952  18.787  35.805  0.00  0.00           O
ATOM    343  CB  LYS    25       7.970  21.825  37.156  0.00  0.00           C
ATOM    344  CG  LYS    25       7.058  20.928  38.044  0.00  0.00           C
ATOM    345  CD  LYS    25       5.853  21.768  38.703  0.00  0.00           C
ATOM    346  CE  LYS    25       4.641  21.029  39.398  0.00  0.00           C
ATOM    347  NZ  LYS    25       3.656  22.060  39.756  0.00  0.00           N
ATOM    348  H   LYS    25       9.094  22.902  35.409  0.00  0.00           H
ATOM    349  HA  LYS    25       9.813  20.650  37.116  0.00  0.00           H
ATOM    350  HB2 LYS    25       8.471  22.511  37.840  0.00  0.00           H
ATOM    351  HB3 LYS    25       7.277  22.348  36.498  0.00  0.00           H
ATOM    352  HG2 LYS    25       6.486  20.182  37.494  0.00  0.00           H
ATOM    353  HG3 LYS    25       7.653  20.464  38.831  0.00  0.00           H
ATOM    354  HD2 LYS    25       6.251  22.605  39.278  0.00  0.00           H
ATOM    355  HD3 LYS    25       5.365  22.217  37.838  0.00  0.00           H
ATOM    356  HE2 LYS    25       4.210  20.386  38.631  0.00  0.00           H
ATOM    357  HE3 LYS    25       4.853  20.392  40.257  0.00  0.00           H
ATOM    358  HZ1 LYS    25       2.752  21.630  39.890  0.00  0.00           H
ATOM    359  HZ2 LYS    25       3.867  22.515  40.632  0.00  0.00           H
ATOM    360  HZ3 LYS    25       3.541  22.784  39.061  0.00  0.00           H
ATOM    361  N   GLY    26       7.921  20.205  34.398  0.00  0.00           N
ATOM    362  CA  GLY    26       7.401  19.197  33.472  0.00  0.00           C
ATOM    363  C   GLY    26       8.544  18.318  32.890  0.00  0.00           C
ATOM    364  O   GLY    26       8.350  17.087  32.742  0.00  0.00           O
ATOM    365  H   GLY    26       7.643  21.174  34.341  0.00  0.00           H
ATOM    366  HA2 GLY    26       6.679  18.559  33.979  0.00  0.00           H
ATOM    367  HA3 GLY    26       6.935  19.621  32.582  0.00  0.00           H
ATOM    368  N   PHE    27       9.600  18.921  32.385  0.00  0.00           N
ATOM    369  CA  PHE    27      10.730  18.305  31.715  0.00  0.00           C
ATOM    370  C   PHE    27      11.370  17.401  32.711  0.00  0.00           C
ATOM    371  O   PHE    27      11.757  16.259  32.442  0.00  0.00           O
ATOM    372  CB  PHE    27      11.711  19.349  31.162  0.00  0.00           C
ATOM    373  CG  PHE    27      13.098  18.822  30.681  0.00  0.00           C
ATOM    374  CD1 PHE    27      13.151  17.926  29.570  0.00  0.00           C
ATOM    375  CD2 PHE    27      14.219  18.985  31.528  0.00  0.00           C
ATOM    376  CE1 PHE    27      14.371  17.469  29.149  0.00  0.00           C
ATOM    377  CE2 PHE    27      15.465  18.461  31.135  0.00  0.00           C
ATOM    378  CZ  PHE    27      15.479  17.674  29.919  0.00  0.00           C
ATOM    379  H   PHE    27       9.436  19.917  32.397  0.00  0.00           H
ATOM    380  HA  PHE    27      10.385  17.681  30.890  0.00  0.00           H
ATOM    381  HB2 PHE    27      11.176  19.897  30.387  0.00  0.00           H
ATOM    382  HB3 PHE    27      11.861  20.168  31.865  0.00  0.00           H
ATOM    383  HD1 PHE    27      12.348  17.731  28.876  0.00  0.00           H
ATOM    384  HD2 PHE    27      14.062  19.448  32.491  0.00  0.00           H
ATOM    385  HE1 PHE    27      14.411  16.964  28.195  0.00  0.00           H
ATOM    386  HE2 PHE    27      16.320  18.530  31.791  0.00  0.00           H
ATOM    387  HZ  PHE    27      16.421  17.268  29.584  0.00  0.00           H
ATOM    388  N   PHE    28      11.530  17.926  33.883  0.00  0.00           N
ATOM    389  CA  PHE    28      12.210  17.155  34.972  0.00  0.00           C
ATOM    390  C   PHE    28      11.263  15.940  35.351  0.00  0.00           C
ATOM    391  O   PHE    28      11.688  14.776  35.490  0.00  0.00           O
ATOM    392  CB  PHE    28      12.631  17.977  36.219  0.00  0.00           C
ATOM    393  CG  PHE    28      13.653  17.289  37.197  0.00  0.00           C
ATOM    394  CD1 PHE    28      14.997  17.007  36.799  0.00  0.00           C
ATOM    395  CD2 PHE    28      13.244  16.942  38.514  0.00  0.00           C
ATOM    396  CE1 PHE    28      15.916  16.531  37.697  0.00  0.00           C
ATOM    397  CE2 PHE    28      14.161  16.449  39.427  0.00  0.00           C
ATOM    398  CZ  PHE    28      15.543  16.307  39.028  0.00  0.00           C
ATOM    399  H   PHE    28      11.320  18.899  34.057  0.00  0.00           H
ATOM    400  HA  PHE    28      13.107  16.724  34.526  0.00  0.00           H
ATOM    401  HB2 PHE    28      13.061  18.925  35.895  0.00  0.00           H
ATOM    402  HB3 PHE    28      11.853  18.365  36.877  0.00  0.00           H
ATOM    403  HD1 PHE    28      15.315  17.201  35.785  0.00  0.00           H
ATOM    404  HD2 PHE    28      12.191  16.904  38.751  0.00  0.00           H
ATOM    405  HE1 PHE    28      16.918  16.315  37.354  0.00  0.00           H
ATOM    406  HE2 PHE    28      13.851  16.226  40.437  0.00  0.00           H
ATOM    407  HZ  PHE    28      16.288  16.076  39.775  0.00  0.00           H
ATOM    408  N   LYS    29       9.942  16.112  35.487  0.00  0.00           N
ATOM    409  CA  LYS    29       9.057  15.006  35.884  0.00  0.00           C
ATOM    410  C   LYS    29       9.043  13.885  34.782  0.00  0.00           C
ATOM    411  O   LYS    29       9.217  12.702  35.156  0.00  0.00           O
ATOM    412  CB  LYS    29       7.635  15.491  36.029  0.00  0.00           C
ATOM    413  CG  LYS    29       6.579  14.426  36.471  0.00  0.00           C
ATOM    414  CD  LYS    29       5.102  14.907  36.392  0.00  0.00           C
ATOM    415  CE  LYS    29       4.770  15.425  35.016  0.00  0.00           C
ATOM    416  NZ  LYS    29       3.417  16.063  34.981  0.00  0.00           N
ATOM    417  H   LYS    29       9.645  17.078  35.501  0.00  0.00           H
ATOM    418  HA  LYS    29       9.541  14.579  36.762  0.00  0.00           H
ATOM    419  HB2 LYS    29       7.709  16.265  36.793  0.00  0.00           H
ATOM    420  HB3 LYS    29       7.339  15.999  35.111  0.00  0.00           H
ATOM    421  HG2 LYS    29       6.754  13.509  35.907  0.00  0.00           H
ATOM    422  HG3 LYS    29       6.870  14.103  37.471  0.00  0.00           H
ATOM    423  HD2 LYS    29       4.518  14.003  36.567  0.00  0.00           H
ATOM    424  HD3 LYS    29       4.953  15.644  37.181  0.00  0.00           H
ATOM    425  HE2 LYS    29       5.383  16.310  34.843  0.00  0.00           H
ATOM    426  HE3 LYS    29       4.896  14.650  34.259  0.00  0.00           H
ATOM    427  HZ1 LYS    29       2.759  15.330  35.203  0.00  0.00           H
ATOM    428  HZ2 LYS    29       3.314  16.864  35.588  0.00  0.00           H
ATOM    429  HZ3 LYS    29       3.161  16.428  34.075  0.00  0.00           H
ATOM    430  N   ARG    30       8.895  14.248  33.549  0.00  0.00           N
ATOM    431  CA  ARG    30       9.022  13.333  32.376  0.00  0.00           C
ATOM    432  C   ARG    30      10.396  12.679  32.273  0.00  0.00           C
ATOM    433  O   ARG    30      10.455  11.463  32.272  0.00  0.00           O
ATOM    434  CB  ARG    30       8.782  14.119  31.022  0.00  0.00           C
ATOM    435  CG  ARG    30       7.370  14.603  30.701  0.00  0.00           C
ATOM    436  CD  ARG    30       7.263  15.145  29.274  0.00  0.00           C
ATOM    437  NE  ARG    30       8.255  16.173  29.000  0.00  0.00           N
ATOM    438  CZ  ARG    30       8.276  17.431  29.174  0.00  0.00           C
ATOM    439  NH1 ARG    30       7.229  18.097  29.595  0.00  0.00           N
ATOM    440  NH2 ARG    30       9.269  18.202  28.718  0.00  0.00           N
ATOM    441  H   ARG    30       8.722  15.209  33.290  0.00  0.00           H
ATOM    442  HA  ARG    30       8.191  12.630  32.426  0.00  0.00           H
ATOM    443  HB2 ARG    30       9.458  14.974  31.063  0.00  0.00           H
ATOM    444  HB3 ARG    30       9.079  13.447  30.217  0.00  0.00           H
ATOM    445  HG2 ARG    30       6.718  13.739  30.836  0.00  0.00           H
ATOM    446  HG3 ARG    30       7.145  15.465  31.328  0.00  0.00           H
ATOM    447  HD2 ARG    30       7.205  14.369  28.511  0.00  0.00           H
ATOM    448  HD3 ARG    30       6.333  15.713  29.298  0.00  0.00           H
ATOM    449  HE  ARG    30       9.156  15.867  28.662  0.00  0.00           H
ATOM    450 1HH1 ARG    30       6.273  17.773  29.628  0.00  0.00           H
ATOM    451 2HH1 ARG    30       7.336  19.101  29.625  0.00  0.00           H
ATOM    452 1HH2 ARG    30       9.935  17.800  28.072  0.00  0.00           H
ATOM    453 2HH2 ARG    30       9.399  19.152  29.034  0.00  0.00           H
ATOM    454  N   THR    31      11.530  13.403  32.241  0.00  0.00           N
ATOM    455  CA  THR    31      12.935  12.924  31.976  0.00  0.00           C
ATOM    456  C   THR    31      13.495  11.978  33.028  0.00  0.00           C
ATOM    457  O   THR    31      14.198  11.042  32.612  0.00  0.00           O
ATOM    458  CB  THR    31      13.863  14.136  31.660  0.00  0.00           C
ATOM    459  CG2 THR    31      15.307  13.823  31.431  0.00  0.00           C
ATOM    460  OG1 THR    31      13.247  14.720  30.526  0.00  0.00           O
ATOM    461  H   THR    31      11.287  14.376  32.125  0.00  0.00           H
ATOM    462  HA  THR    31      12.927  12.270  31.103  0.00  0.00           H
ATOM    463  HB  THR    31      13.821  14.857  32.477  0.00  0.00           H
ATOM    464  HG1 THR    31      13.132  15.650  30.733  0.00  0.00           H
ATOM    465 1HG2 THR    31      15.353  13.173  30.557  0.00  0.00           H
ATOM    466 2HG2 THR    31      15.784  14.754  31.128  0.00  0.00           H
ATOM    467 3HG2 THR    31      15.660  13.321  32.332  0.00  0.00           H
ATOM    468  N   VAL    32      12.962  11.994  34.256  0.00  0.00           N
ATOM    469  CA  VAL    32      13.555  11.095  35.324  0.00  0.00           C
ATOM    470  C   VAL    32      12.723   9.819  35.425  0.00  0.00           C
ATOM    471  O   VAL    32      13.234   8.716  35.562  0.00  0.00           O
ATOM    472  CB  VAL    32      13.702  11.830  36.636  0.00  0.00           C
ATOM    473  CG1 VAL    32      14.223  10.850  37.689  0.00  0.00           C
ATOM    474  CG2 VAL    32      14.717  12.972  36.538  0.00  0.00           C
ATOM    475  H   VAL    32      12.391  12.791  34.497  0.00  0.00           H
ATOM    476  HA  VAL    32      14.552  10.754  35.045  0.00  0.00           H
ATOM    477  HB  VAL    32      12.735  12.262  36.894  0.00  0.00           H
ATOM    478 1HG1 VAL    32      15.180  10.372  37.478  0.00  0.00           H
ATOM    479 2HG1 VAL    32      14.344  11.366  38.642  0.00  0.00           H
ATOM    480 3HG1 VAL    32      13.495  10.113  38.029  0.00  0.00           H
ATOM    481 1HG2 VAL    32      14.765  13.645  37.394  0.00  0.00           H
ATOM    482 2HG2 VAL    32      15.652  12.576  36.143  0.00  0.00           H
ATOM    483 3HG2 VAL    32      14.396  13.721  35.815  0.00  0.00           H
ATOM    484  N   ARG    33      11.463   9.966  35.469  0.00  0.00           N
ATOM    485  CA  ARG    33      10.529   8.833  35.386  0.00  0.00           C
ATOM    486  C   ARG    33      10.751   8.018  34.115  0.00  0.00           C
ATOM    487  O   ARG    33      10.882   6.846  34.266  0.00  0.00           O
ATOM    488  CB  ARG    33       9.107   9.369  35.376  0.00  0.00           C
ATOM    489  CG  ARG    33       8.648  10.019  36.649  0.00  0.00           C
ATOM    490  CD  ARG    33       7.198  10.646  36.599  0.00  0.00           C
ATOM    491  NE  ARG    33       6.179   9.635  36.858  0.00  0.00           N
ATOM    492  CZ  ARG    33       4.850   9.751  36.697  0.00  0.00           C
ATOM    493  NH1 ARG    33       4.324  10.788  36.126  0.00  0.00           N
ATOM    494  NH2 ARG    33       4.069   8.815  37.007  0.00  0.00           N
ATOM    495  H   ARG    33      11.135  10.917  35.556  0.00  0.00           H
ATOM    496  HA  ARG    33      10.659   8.205  36.268  0.00  0.00           H
ATOM    497  HB2 ARG    33       8.922  10.123  34.613  0.00  0.00           H
ATOM    498  HB3 ARG    33       8.420   8.591  35.042  0.00  0.00           H
ATOM    499  HG2 ARG    33       8.697   9.345  37.504  0.00  0.00           H
ATOM    500  HG3 ARG    33       9.380  10.779  36.924  0.00  0.00           H
ATOM    501  HD2 ARG    33       6.979  11.375  37.378  0.00  0.00           H
ATOM    502  HD3 ARG    33       7.017  11.122  35.635  0.00  0.00           H
ATOM    503  HE  ARG    33       6.374   8.705  37.198  0.00  0.00           H
ATOM    504 1HH1 ARG    33       4.894  11.440  35.606  0.00  0.00           H
ATOM    505 2HH1 ARG    33       3.329  10.742  35.959  0.00  0.00           H
ATOM    506 1HH2 ARG    33       4.446   8.059  37.559  0.00  0.00           H
ATOM    507 2HH2 ARG    33       3.083   9.026  36.926  0.00  0.00           H
ATOM    508  N   LYS    34      10.923   8.585  32.929  0.00  0.00           N
ATOM    509  CA  LYS    34      11.279   7.811  31.730  0.00  0.00           C
ATOM    510  C   LYS    34      12.774   7.416  31.601  0.00  0.00           C
ATOM    511  O   LYS    34      13.209   6.926  30.616  0.00  0.00           O
ATOM    512  CB  LYS    34      10.897   8.798  30.605  0.00  0.00           C
ATOM    513  CG  LYS    34       9.366   8.922  30.316  0.00  0.00           C
ATOM    514  CD  LYS    34       8.900   7.733  29.516  0.00  0.00           C
ATOM    515  CE  LYS    34       7.512   7.897  29.068  0.00  0.00           C
ATOM    516  NZ  LYS    34       7.038   6.621  28.532  0.00  0.00           N
ATOM    517  H   LYS    34      10.715   9.568  32.830  0.00  0.00           H
ATOM    518  HA  LYS    34      10.683   6.906  31.613  0.00  0.00           H
ATOM    519  HB2 LYS    34      11.411   9.757  30.680  0.00  0.00           H
ATOM    520  HB3 LYS    34      11.282   8.448  29.648  0.00  0.00           H
ATOM    521  HG2 LYS    34       8.763   8.946  31.225  0.00  0.00           H
ATOM    522  HG3 LYS    34       9.072   9.871  29.866  0.00  0.00           H
ATOM    523  HD2 LYS    34       9.488   7.586  28.610  0.00  0.00           H
ATOM    524  HD3 LYS    34       9.013   6.937  30.251  0.00  0.00           H
ATOM    525  HE2 LYS    34       6.882   8.187  29.910  0.00  0.00           H
ATOM    526  HE3 LYS    34       7.548   8.656  28.287  0.00  0.00           H
ATOM    527  HZ1 LYS    34       6.904   5.971  29.294  0.00  0.00           H
ATOM    528  HZ2 LYS    34       6.152   6.758  28.067  0.00  0.00           H
ATOM    529  HZ3 LYS    34       7.640   6.257  27.809  0.00  0.00           H
ATOM    530  N   ASP    35      13.541   7.867  32.582  0.00  0.00           N
ATOM    531  CA  ASP    35      14.979   7.606  32.674  0.00  0.00           C
ATOM    532  C   ASP    35      15.762   7.946  31.347  0.00  0.00           C
ATOM    533  O   ASP    35      16.621   7.130  30.871  0.00  0.00           O
ATOM    534  CB  ASP    35      15.168   6.200  33.133  0.00  0.00           C
ATOM    535  CG  ASP    35      16.671   5.930  33.538  0.00  0.00           C
ATOM    536  OD1 ASP    35      16.929   4.741  33.661  0.00  0.00           O
ATOM    537  OD2 ASP    35      17.392   6.870  33.850  0.00  0.00           O
ATOM    538  H   ASP    35      13.089   8.353  33.343  0.00  0.00           H
ATOM    539  HA  ASP    35      15.473   8.258  33.394  0.00  0.00           H
ATOM    540  HB2 ASP    35      14.678   6.110  34.103  0.00  0.00           H
ATOM    541  HB3 ASP    35      14.742   5.467  32.447  0.00  0.00           H
ATOM    542  N   LEU    36      15.438   9.110  30.740  0.00  0.00           N
ATOM    543  CA  LEU    36      16.037   9.559  29.447  0.00  0.00           C
ATOM    544  C   LEU    36      17.359  10.208  29.557  0.00  0.00           C
ATOM    545  O   LEU    36      17.623  11.006  30.493  0.00  0.00           O
ATOM    546  CB  LEU    36      14.997  10.584  28.855  0.00  0.00           C
ATOM    547  CG  LEU    36      13.611  10.032  28.344  0.00  0.00           C
ATOM    548  CD1 LEU    36      12.587  11.107  27.956  0.00  0.00           C
ATOM    549  CD2 LEU    36      13.759   8.994  27.250  0.00  0.00           C
ATOM    550  H   LEU    36      14.818   9.704  31.273  0.00  0.00           H
ATOM    551  HA  LEU    36      16.134   8.684  28.803  0.00  0.00           H
ATOM    552  HB2 LEU    36      14.871  11.420  29.544  0.00  0.00           H
ATOM    553  HB3 LEU    36      15.430  11.005  27.948  0.00  0.00           H
ATOM    554  HG  LEU    36      13.147   9.529  29.192  0.00  0.00           H
ATOM    555 1HD1 LEU    36      12.184  11.405  28.923  0.00  0.00           H
ATOM    556 2HD1 LEU    36      13.060  11.972  27.492  0.00  0.00           H
ATOM    557 3HD1 LEU    36      11.766  10.720  27.352  0.00  0.00           H
ATOM    558 1HD2 LEU    36      14.556   8.268  27.415  0.00  0.00           H
ATOM    559 2HD2 LEU    36      12.796   8.592  26.938  0.00  0.00           H
ATOM    560 3HD2 LEU    36      13.966   9.631  26.390  0.00  0.00           H
ATOM    561  N   THR    37      18.116  10.007  28.548  0.00  0.00           N
ATOM    562  CA  THR    37      19.524  10.307  28.349  0.00  0.00           C
ATOM    563  C   THR    37      19.689  11.089  26.985  0.00  0.00           C
ATOM    564  O   THR    37      18.983  10.795  25.966  0.00  0.00           O
ATOM    565  CB  THR    37      20.207   8.927  28.031  0.00  0.00           C
ATOM    566  CG2 THR    37      20.184   8.079  29.289  0.00  0.00           C
ATOM    567  OG1 THR    37      19.593   8.148  26.998  0.00  0.00           O
ATOM    568  H   THR    37      17.697   9.471  27.801  0.00  0.00           H
ATOM    569  HA  THR    37      19.919  10.876  29.191  0.00  0.00           H
ATOM    570  HB  THR    37      21.198   9.232  27.696  0.00  0.00           H
ATOM    571  HG1 THR    37      20.087   7.327  26.946  0.00  0.00           H
ATOM    572 1HG2 THR    37      20.737   8.579  30.085  0.00  0.00           H
ATOM    573 2HG2 THR    37      19.171   7.978  29.675  0.00  0.00           H
ATOM    574 3HG2 THR    37      20.791   7.203  29.061  0.00  0.00           H
ATOM    575  N   TYR    38      20.708  11.944  26.909  0.00  0.00           N
ATOM    576  CA  TYR    38      21.066  12.929  25.791  0.00  0.00           C
ATOM    577  C   TYR    38      22.635  13.328  25.817  0.00  0.00           C
ATOM    578  O   TYR    38      23.398  12.879  26.679  0.00  0.00           O
ATOM    579  CB  TYR    38      20.345  14.235  26.102  0.00  0.00           C
ATOM    580  CG  TYR    38      18.834  14.078  26.268  0.00  0.00           C
ATOM    581  CD1 TYR    38      18.023  13.859  25.121  0.00  0.00           C
ATOM    582  CD2 TYR    38      18.296  14.002  27.588  0.00  0.00           C
ATOM    583  CE1 TYR    38      16.580  13.750  25.339  0.00  0.00           C
ATOM    584  CE2 TYR    38      16.949  13.867  27.765  0.00  0.00           C
ATOM    585  CZ  TYR    38      16.068  13.718  26.689  0.00  0.00           C
ATOM    586  OH  TYR    38      14.747  13.578  26.877  0.00  0.00           O
ATOM    587  H   TYR    38      21.193  12.047  27.789  0.00  0.00           H
ATOM    588  HA  TYR    38      20.818  12.570  24.792  0.00  0.00           H
ATOM    589  HB2 TYR    38      20.749  14.601  27.046  0.00  0.00           H
ATOM    590  HB3 TYR    38      20.499  14.941  25.287  0.00  0.00           H
ATOM    591  HD1 TYR    38      18.417  13.871  24.116  0.00  0.00           H
ATOM    592  HD2 TYR    38      18.924  14.220  28.439  0.00  0.00           H
ATOM    593  HE1 TYR    38      15.880  13.680  24.521  0.00  0.00           H
ATOM    594  HE2 TYR    38      16.541  13.746  28.757  0.00  0.00           H
ATOM    595  HH  TYR    38      14.355  13.462  26.008  0.00  0.00           H
ATOM    596  N   ALA    39      23.084  14.159  24.847  0.00  0.00           N
ATOM    597  CA  ALA    39      24.460  14.743  24.747  0.00  0.00           C
ATOM    598  C   ALA    39      24.556  16.171  24.087  0.00  0.00           C
ATOM    599  O   ALA    39      23.582  16.716  23.613  0.00  0.00           O
ATOM    600  CB  ALA    39      25.197  13.783  23.867  0.00  0.00           C
ATOM    601  H   ALA    39      22.434  14.524  24.165  0.00  0.00           H
ATOM    602  HA  ALA    39      24.877  14.791  25.754  0.00  0.00           H
ATOM    603  HB1 ALA    39      26.272  13.951  23.931  0.00  0.00           H
ATOM    604  HB2 ALA    39      24.932  12.762  24.140  0.00  0.00           H
ATOM    605  HB3 ALA    39      24.993  14.001  22.818  0.00  0.00           H
ATOM    606  N   CYS    40      25.770  16.665  24.104  0.00  0.00           N
ATOM    607  CA  CYS    40      26.136  18.084  23.843  0.00  0.00           C
ATOM    608  C   CYS    40      27.693  18.275  23.508  0.00  0.00           C
ATOM    609  O   CYS    40      28.546  17.625  24.109  0.00  0.00           O
ATOM    610  CB  CYS    40      25.860  18.904  25.120  0.00  0.00           C
ATOM    611  SG  CYS    40      26.046  20.704  24.941  0.00  0.00           S
ATOM    612  HN  CYS    40      26.511  16.066  24.440  0.00  0.00           H
ATOM    613  HA  CYS    40      25.438  18.553  23.150  0.00  0.00           H
ATOM    614  HB2 CYS    40      24.847  18.645  25.426  0.00  0.00           H
ATOM    615  HB3 CYS    40      26.530  18.541  25.900  0.00  0.00           H
ATOM    616  N   ARG    41      28.004  19.049  22.506  0.00  0.00           N
ATOM    617  CA  ARG    41      29.286  19.008  21.845  0.00  0.00           C
ATOM    618  C   ARG    41      29.624  20.374  21.258  0.00  0.00           C
ATOM    619  O   ARG    41      30.642  21.001  21.617  0.00  0.00           O
ATOM    620  CB  ARG    41      29.300  18.057  20.649  0.00  0.00           C
ATOM    621  CG  ARG    41      30.647  17.820  20.076  0.00  0.00           C
ATOM    622  CD  ARG    41      30.665  16.901  18.845  0.00  0.00           C
ATOM    623  NE  ARG    41      30.435  17.563  17.527  0.00  0.00           N
ATOM    624  CZ  ARG    41      30.514  17.013  16.377  0.00  0.00           C
ATOM    625  NH1 ARG    41      30.273  17.751  15.332  0.00  0.00           N
ATOM    626  NH2 ARG    41      30.635  15.711  16.163  0.00  0.00           N
ATOM    627  H   ARG    41      27.215  19.343  21.949  0.00  0.00           H
ATOM    628  HA  ARG    41      30.139  18.778  22.485  0.00  0.00           H
ATOM    629  HB2 ARG    41      28.824  17.145  21.009  0.00  0.00           H
ATOM    630  HB3 ARG    41      28.707  18.462  19.830  0.00  0.00           H
ATOM    631  HG2 ARG    41      31.082  18.790  19.835  0.00  0.00           H
ATOM    632  HG3 ARG    41      31.276  17.311  20.807  0.00  0.00           H
ATOM    633  HD2 ARG    41      31.652  16.440  18.855  0.00  0.00           H
ATOM    634  HD3 ARG    41      29.936  16.107  19.000  0.00  0.00           H
ATOM    635  HE  ARG    41      30.315  18.565  17.509  0.00  0.00           H
ATOM    636 1HH1 ARG    41      30.071  18.735  15.430  0.00  0.00           H
ATOM    637 2HH1 ARG    41      30.243  17.346  14.407  0.00  0.00           H
ATOM    638 1HH2 ARG    41      30.491  15.099  16.952  0.00  0.00           H
ATOM    639 2HH2 ARG    41      30.588  15.279  15.250  0.00  0.00           H
ATOM    640  N   GLU    42      28.767  20.864  20.389  0.00  0.00           N
ATOM    641  CA  GLU    42      28.995  22.003  19.437  0.00  0.00           C
ATOM    642  C   GLU    42      29.216  23.381  20.046  0.00  0.00           C
ATOM    643  O   GLU    42      29.640  24.351  19.383  0.00  0.00           O
ATOM    644  CB  GLU    42      27.748  22.162  18.521  0.00  0.00           C
ATOM    645  CG  GLU    42      27.182  20.950  17.750  0.00  0.00           C
ATOM    646  CD  GLU    42      28.201  20.541  16.655  0.00  0.00           C
ATOM    647  OE1 GLU    42      27.982  20.710  15.394  0.00  0.00           O
ATOM    648  OE2 GLU    42      29.362  20.038  17.031  0.00  0.00           O
ATOM    649  H   GLU    42      27.876  20.405  20.264  0.00  0.00           H
ATOM    650  HA  GLU    42      29.872  21.817  18.817  0.00  0.00           H
ATOM    651  HB2 GLU    42      26.872  22.443  19.106  0.00  0.00           H
ATOM    652  HB3 GLU    42      27.888  22.958  17.790  0.00  0.00           H
ATOM    653  HG2 GLU    42      27.077  20.070  18.385  0.00  0.00           H
ATOM    654  HG3 GLU    42      26.251  21.167  17.225  0.00  0.00           H
ATOM    655  N   ASN    43      28.869  23.576  21.321  0.00  0.00           N
ATOM    656  CA  ASN    43      29.004  24.803  22.048  0.00  0.00           C
ATOM    657  C   ASN    43      29.209  24.533  23.527  0.00  0.00           C
ATOM    658  O   ASN    43      30.015  25.272  24.108  0.00  0.00           O
ATOM    659  CB  ASN    43      27.809  25.642  21.732  0.00  0.00           C
ATOM    660  CG  ASN    43      27.653  26.878  22.567  0.00  0.00           C
ATOM    661  ND2 ASN    43      26.546  26.912  23.339  0.00  0.00           N
ATOM    662  OD1 ASN    43      28.577  27.708  22.546  0.00  0.00           O
ATOM    663  H   ASN    43      28.382  22.780  21.708  0.00  0.00           H
ATOM    664  HA  ASN    43      29.867  25.352  21.670  0.00  0.00           H
ATOM    665  HB2 ASN    43      27.856  25.994  20.701  0.00  0.00           H
ATOM    666  HB3 ASN    43      26.952  24.969  21.730  0.00  0.00           H
ATOM    667 1HD2 ASN    43      26.231  27.696  23.894  0.00  0.00           H
ATOM    668 2HD2 ASN    43      25.847  26.188  23.256  0.00  0.00           H
ATOM    669  N   ARG    44      28.511  23.505  24.138  0.00  0.00           N
ATOM    670  CA  ARG    44      28.788  23.001  25.543  0.00  0.00           C
ATOM    671  C   ARG    44      28.638  23.975  26.686  0.00  0.00           C
ATOM    672  O   ARG    44      29.009  23.715  27.793  0.00  0.00           O
ATOM    673  CB  ARG    44      30.183  22.288  25.564  0.00  0.00           C
ATOM    674  CG  ARG    44      30.089  20.937  24.952  0.00  0.00           C
ATOM    675  CD  ARG    44      31.496  20.228  24.915  0.00  0.00           C
ATOM    676  NE  ARG    44      31.356  18.850  24.393  0.00  0.00           N
ATOM    677  CZ  ARG    44      32.280  17.938  24.163  0.00  0.00           C
ATOM    678  NH1 ARG    44      33.569  18.183  24.333  0.00  0.00           N
ATOM    679  NH2 ARG    44      31.972  16.806  23.588  0.00  0.00           N
ATOM    680  H   ARG    44      27.791  23.112  23.548  0.00  0.00           H
ATOM    681  HA  ARG    44      27.981  22.309  25.779  0.00  0.00           H
ATOM    682  HB2 ARG    44      30.852  22.931  24.993  0.00  0.00           H
ATOM    683  HB3 ARG    44      30.626  22.219  26.557  0.00  0.00           H
ATOM    684  HG2 ARG    44      29.524  20.261  25.594  0.00  0.00           H
ATOM    685  HG3 ARG    44      29.562  20.885  23.998  0.00  0.00           H
ATOM    686  HD2 ARG    44      32.185  20.796  24.290  0.00  0.00           H
ATOM    687  HD3 ARG    44      31.871  20.163  25.936  0.00  0.00           H
ATOM    688  HE  ARG    44      30.400  18.607  24.175  0.00  0.00           H
ATOM    689 1HH1 ARG    44      33.944  19.037  24.718  0.00  0.00           H
ATOM    690 2HH1 ARG    44      34.160  17.399  24.100  0.00  0.00           H
ATOM    691 1HH2 ARG    44      31.029  16.464  23.468  0.00  0.00           H
ATOM    692 2HH2 ARG    44      32.726  16.228  23.246  0.00  0.00           H
ATOM    693  N   ASN    45      28.004  25.092  26.391  0.00  0.00           N
ATOM    694  CA  ASN    45      27.977  26.321  27.176  0.00  0.00           C
ATOM    695  C   ASN    45      26.499  26.762  27.266  0.00  0.00           C
ATOM    696  O   ASN    45      26.274  28.000  27.148  0.00  0.00           O
ATOM    697  CB  ASN    45      28.999  27.267  26.496  0.00  0.00           C
ATOM    698  CG  ASN    45      29.257  28.455  27.460  0.00  0.00           C
ATOM    699  ND2 ASN    45      30.252  29.262  27.087  0.00  0.00           N
ATOM    700  OD1 ASN    45      28.827  28.654  28.558  0.00  0.00           O
ATOM    701  H   ASN    45      27.557  25.127  25.486  0.00  0.00           H
ATOM    702  HA  ASN    45      28.208  26.191  28.232  0.00  0.00           H
ATOM    703  HB2 ASN    45      29.968  26.773  26.413  0.00  0.00           H
ATOM    704  HB3 ASN    45      28.623  27.582  25.523  0.00  0.00           H
ATOM    705 1HD2 ASN    45      30.804  29.767  27.765  0.00  0.00           H
ATOM    706 2HD2 ASN    45      30.744  28.946  26.263  0.00  0.00           H
ATOM    707  N   CYS    46      25.506  25.871  27.082  0.00  0.00           N
ATOM    708  CA  CYS    46      24.312  26.119  26.339  0.00  0.00           C
ATOM    709  C   CYS    46      23.412  27.054  27.180  0.00  0.00           C
ATOM    710  O   CYS    46      23.494  27.060  28.426  0.00  0.00           O
ATOM    711  CB  CYS    46      23.661  24.695  26.154  0.00  0.00           C
ATOM    712  SG  CYS    46      24.881  23.606  25.287  0.00  0.00           S
ATOM    713  HN  CYS    46      25.800  24.906  27.047  0.00  0.00           H
ATOM    714  HA  CYS    46      24.552  26.582  25.382  0.00  0.00           H
ATOM    715  HB2 CYS    46      23.453  24.364  27.172  0.00  0.00           H
ATOM    716  HB3 CYS    46      22.753  24.831  25.565  0.00  0.00           H
ATOM    717  N   ILE    47      22.796  28.002  26.453  0.00  0.00           N
ATOM    718  CA  ILE    47      21.803  28.953  26.957  0.00  0.00           C
ATOM    719  C   ILE    47      20.431  28.283  26.681  0.00  0.00           C
ATOM    720  O   ILE    47      20.118  27.905  25.531  0.00  0.00           O
ATOM    721  CB  ILE    47      21.840  30.418  26.448  0.00  0.00           C
ATOM    722  CG1 ILE    47      20.699  31.340  26.893  0.00  0.00           C
ATOM    723  CG2 ILE    47      22.014  30.527  24.909  0.00  0.00           C
ATOM    724  CD1 ILE    47      20.818  32.843  26.664  0.00  0.00           C
ATOM    725  H   ILE    47      22.930  27.930  25.455  0.00  0.00           H
ATOM    726  HA  ILE    47      21.889  28.960  28.043  0.00  0.00           H
ATOM    727  HB  ILE    47      22.731  30.867  26.886  0.00  0.00           H
ATOM    728 2HG1 ILE    47      19.844  30.880  26.396  0.00  0.00           H
ATOM    729 3HG1 ILE    47      20.527  31.297  27.968  0.00  0.00           H
ATOM    730 1HG2 ILE    47      21.159  30.128  24.363  0.00  0.00           H
ATOM    731 2HG2 ILE    47      22.305  31.514  24.549  0.00  0.00           H
ATOM    732 3HG2 ILE    47      22.710  29.767  24.553  0.00  0.00           H
ATOM    733 1HD1 ILE    47      21.689  33.330  27.104  0.00  0.00           H
ATOM    734 2HD1 ILE    47      20.665  33.009  25.599  0.00  0.00           H
ATOM    735 3HD1 ILE    47      20.012  33.371  27.175  0.00  0.00           H
ATOM    736  N   ILE    48      19.726  27.973  27.780  0.00  0.00           N
ATOM    737  CA  ILE    48      18.439  27.269  27.782  0.00  0.00           C
ATOM    738  C   ILE    48      17.325  28.058  28.501  0.00  0.00           C
ATOM    739  O   ILE    48      16.385  27.479  28.966  0.00  0.00           O
ATOM    740  CB  ILE    48      18.680  25.820  28.269  0.00  0.00           C
ATOM    741  CG1 ILE    48      19.602  25.459  29.451  0.00  0.00           C
ATOM    742  CG2 ILE    48      19.122  25.006  27.018  0.00  0.00           C
ATOM    743  CD1 ILE    48      19.059  25.660  30.863  0.00  0.00           C
ATOM    744  H   ILE    48      19.999  28.354  28.675  0.00  0.00           H
ATOM    745  HA  ILE    48      18.138  27.225  26.735  0.00  0.00           H
ATOM    746  HB  ILE    48      17.685  25.461  28.528  0.00  0.00           H
ATOM    747 2HG1 ILE    48      19.794  24.394  29.325  0.00  0.00           H
ATOM    748 3HG1 ILE    48      20.487  26.080  29.314  0.00  0.00           H
ATOM    749 1HG2 ILE    48      18.429  25.144  26.188  0.00  0.00           H
ATOM    750 2HG2 ILE    48      20.055  25.433  26.650  0.00  0.00           H
ATOM    751 3HG2 ILE    48      19.135  23.938  27.236  0.00  0.00           H
ATOM    752 1HD1 ILE    48      18.156  25.067  31.009  0.00  0.00           H
ATOM    753 2HD1 ILE    48      19.802  25.272  31.559  0.00  0.00           H
ATOM    754 3HD1 ILE    48      18.843  26.682  31.175  0.00  0.00           H
ATOM    755  N   ASP    49      17.393  29.396  28.357  0.00  0.00           N
ATOM    756  CA  ASP    49      16.429  30.322  29.032  0.00  0.00           C
ATOM    757  C   ASP    49      14.970  30.198  28.439  0.00  0.00           C
ATOM    758  O   ASP    49      14.769  29.480  27.474  0.00  0.00           O
ATOM    759  CB  ASP    49      16.975  31.741  29.017  0.00  0.00           C
ATOM    760  CG  ASP    49      16.645  32.410  27.616  0.00  0.00           C
ATOM    761  OD1 ASP    49      15.533  32.897  27.364  0.00  0.00           O
ATOM    762  OD2 ASP    49      17.444  32.322  26.692  0.00  0.00           O
ATOM    763  H   ASP    49      18.197  29.683  27.818  0.00  0.00           H
ATOM    764  HA  ASP    49      16.341  29.962  30.056  0.00  0.00           H
ATOM    765  HB2 ASP    49      16.432  32.243  29.818  0.00  0.00           H
ATOM    766  HB3 ASP    49      18.009  31.722  29.363  0.00  0.00           H
ATOM    767  N   LYS    50      13.959  30.859  29.113  0.00  0.00           N
ATOM    768  CA  LYS    50      12.583  30.817  28.606  0.00  0.00           C
ATOM    769  C   LYS    50      12.283  30.997  27.114  0.00  0.00           C
ATOM    770  O   LYS    50      11.184  30.503  26.716  0.00  0.00           O
ATOM    771  CB  LYS    50      11.841  31.750  29.511  0.00  0.00           C
ATOM    772  CG  LYS    50      12.354  33.166  29.414  0.00  0.00           C
ATOM    773  CD  LYS    50      11.325  34.164  29.970  0.00  0.00           C
ATOM    774  CE  LYS    50      11.915  35.591  30.109  0.00  0.00           C
ATOM    775  NZ  LYS    50      10.962  36.556  30.697  0.00  0.00           N
ATOM    776  H   LYS    50      14.233  31.479  29.863  0.00  0.00           H
ATOM    777  HA  LYS    50      12.347  29.768  28.788  0.00  0.00           H
ATOM    778  HB2 LYS    50      10.779  31.801  29.271  0.00  0.00           H
ATOM    779  HB3 LYS    50      12.100  31.408  30.513  0.00  0.00           H
ATOM    780  HG2 LYS    50      13.304  33.255  29.941  0.00  0.00           H
ATOM    781  HG3 LYS    50      12.594  33.394  28.376  0.00  0.00           H
ATOM    782  HD2 LYS    50      10.492  34.171  29.268  0.00  0.00           H
ATOM    783  HD3 LYS    50      10.857  33.720  30.848  0.00  0.00           H
ATOM    784  HE2 LYS    50      12.816  35.430  30.700  0.00  0.00           H
ATOM    785  HE3 LYS    50      12.389  35.896  29.176  0.00  0.00           H
ATOM    786  HZ1 LYS    50      10.091  36.497  30.187  0.00  0.00           H
ATOM    787  HZ2 LYS    50      10.743  36.453  31.678  0.00  0.00           H
ATOM    788  HZ3 LYS    50      11.253  37.514  30.565  0.00  0.00           H
ATOM    789  N   ARG    51      13.181  31.645  26.342  0.00  0.00           N
ATOM    790  CA  ARG    51      12.964  31.780  24.923  0.00  0.00           C
ATOM    791  C   ARG    51      13.146  30.500  24.162  0.00  0.00           C
ATOM    792  O   ARG    51      12.619  30.349  23.069  0.00  0.00           O
ATOM    793  CB  ARG    51      13.993  32.782  24.345  0.00  0.00           C
ATOM    794  CG  ARG    51      13.885  34.161  24.909  0.00  0.00           C
ATOM    795  CD  ARG    51      15.029  35.036  24.409  0.00  0.00           C
ATOM    796  NE  ARG    51      16.320  34.544  24.949  0.00  0.00           N
ATOM    797  CZ  ARG    51      17.508  34.937  24.662  0.00  0.00           C
ATOM    798  NH1 ARG    51      17.693  35.993  23.931  0.00  0.00           N
ATOM    799  NH2 ARG    51      18.548  34.246  25.003  0.00  0.00           N
ATOM    800  H   ARG    51      14.061  31.988  26.702  0.00  0.00           H
ATOM    801  HA  ARG    51      11.975  32.181  24.704  0.00  0.00           H
ATOM    802  HB2 ARG    51      15.010  32.390  24.343  0.00  0.00           H
ATOM    803  HB3 ARG    51      13.828  32.991  23.288  0.00  0.00           H
ATOM    804  HG2 ARG    51      12.980  34.713  24.660  0.00  0.00           H
ATOM    805  HG3 ARG    51      14.074  34.121  25.981  0.00  0.00           H
ATOM    806  HD2 ARG    51      15.087  35.135  23.326  0.00  0.00           H
ATOM    807  HD3 ARG    51      14.911  35.999  24.904  0.00  0.00           H
ATOM    808  HE  ARG    51      16.214  33.718  25.521  0.00  0.00           H
ATOM    809 1HH1 ARG    51      16.965  36.649  23.684  0.00  0.00           H
ATOM    810 2HH1 ARG    51      18.649  36.286  23.785  0.00  0.00           H
ATOM    811 1HH2 ARG    51      18.508  33.371  25.505  0.00  0.00           H
ATOM    812 2HH2 ARG    51      19.457  34.563  24.699  0.00  0.00           H
ATOM    813  N   GLN    52      13.848  29.469  24.711  0.00  0.00           N
ATOM    814  CA  GLN    52      14.571  28.396  23.960  0.00  0.00           C
ATOM    815  C   GLN    52      14.764  27.149  24.811  0.00  0.00           C
ATOM    816  O   GLN    52      15.670  26.427  24.493  0.00  0.00           O
ATOM    817  CB  GLN    52      15.838  29.029  23.307  0.00  0.00           C
ATOM    818  CG  GLN    52      17.086  29.288  24.237  0.00  0.00           C
ATOM    819  CD  GLN    52      18.138  30.031  23.547  0.00  0.00           C
ATOM    820  NE2 GLN    52      18.463  31.122  24.166  0.00  0.00           N
ATOM    821  OE1 GLN    52      18.674  29.738  22.487  0.00  0.00           O
ATOM    822  H   GLN    52      14.368  29.669  25.553  0.00  0.00           H
ATOM    823  HA  GLN    52      13.921  28.126  23.127  0.00  0.00           H
ATOM    824  HB2 GLN    52      16.206  28.334  22.552  0.00  0.00           H
ATOM    825  HB3 GLN    52      15.579  29.943  22.773  0.00  0.00           H
ATOM    826  HG2 GLN    52      16.720  29.850  25.095  0.00  0.00           H
ATOM    827  HG3 GLN    52      17.604  28.360  24.480  0.00  0.00           H
ATOM    828 1HE2 GLN    52      18.990  31.804  23.638  0.00  0.00           H
ATOM    829 2HE2 GLN    52      18.061  31.359  25.061  0.00  0.00           H
ATOM    830  N   ARG    53      14.042  26.832  25.889  0.00  0.00           N
ATOM    831  CA  ARG    53      14.412  25.726  26.887  0.00  0.00           C
ATOM    832  C   ARG    53      14.894  24.418  26.284  0.00  0.00           C
ATOM    833  O   ARG    53      15.797  23.735  26.816  0.00  0.00           O
ATOM    834  CB  ARG    53      13.198  25.444  27.885  0.00  0.00           C
ATOM    835  CG  ARG    53      12.915  26.594  28.792  0.00  0.00           C
ATOM    836  CD  ARG    53      11.733  26.411  29.744  0.00  0.00           C
ATOM    837  NE  ARG    53      10.471  26.619  28.990  0.00  0.00           N
ATOM    838  CZ  ARG    53       9.590  27.596  29.166  0.00  0.00           C
ATOM    839  NH1 ARG    53       9.748  28.593  29.969  0.00  0.00           N
ATOM    840  NH2 ARG    53       8.537  27.698  28.494  0.00  0.00           N
ATOM    841  H   ARG    53      13.135  27.260  26.011  0.00  0.00           H
ATOM    842  HA  ARG    53      15.240  26.094  27.494  0.00  0.00           H
ATOM    843  HB2 ARG    53      12.355  25.161  27.256  0.00  0.00           H
ATOM    844  HB3 ARG    53      13.511  24.611  28.514  0.00  0.00           H
ATOM    845  HG2 ARG    53      13.806  26.809  29.382  0.00  0.00           H
ATOM    846  HG3 ARG    53      12.711  27.432  28.125  0.00  0.00           H
ATOM    847  HD2 ARG    53      11.722  25.399  30.151  0.00  0.00           H
ATOM    848  HD3 ARG    53      11.852  27.179  30.508  0.00  0.00           H
ATOM    849  HE  ARG    53      10.182  25.897  28.346  0.00  0.00           H
ATOM    850 1HH1 ARG    53      10.383  28.613  30.755  0.00  0.00           H
ATOM    851 2HH1 ARG    53       9.071  29.341  29.983  0.00  0.00           H
ATOM    852 1HH2 ARG    53       8.396  26.916  27.870  0.00  0.00           H
ATOM    853 2HH2 ARG    53       7.814  28.355  28.748  0.00  0.00           H
ATOM    854  N   ASN    54      14.318  24.045  25.124  0.00  0.00           N
ATOM    855  CA  ASN    54      14.648  22.880  24.323  0.00  0.00           C
ATOM    856  C   ASN    54      16.050  22.872  23.611  0.00  0.00           C
ATOM    857  O   ASN    54      16.312  21.909  22.892  0.00  0.00           O
ATOM    858  CB  ASN    54      13.505  22.601  23.409  0.00  0.00           C
ATOM    859  CG  ASN    54      13.064  23.757  22.539  0.00  0.00           C
ATOM    860  ND2 ASN    54      11.851  23.771  22.081  0.00  0.00           N
ATOM    861  OD1 ASN    54      13.838  24.660  22.224  0.00  0.00           O
ATOM    862  H   ASN    54      13.770  24.799  24.738  0.00  0.00           H
ATOM    863  HA  ASN    54      14.688  22.050  25.028  0.00  0.00           H
ATOM    864  HB2 ASN    54      13.665  21.666  22.869  0.00  0.00           H
ATOM    865  HB3 ASN    54      12.611  22.467  24.018  0.00  0.00           H
ATOM    866 1HD2 ASN    54      11.723  24.410  21.309  0.00  0.00           H
ATOM    867 2HD2 ASN    54      11.313  22.925  22.196  0.00  0.00           H
ATOM    868  N   ARG    55      16.868  23.926  23.692  0.00  0.00           N
ATOM    869  CA  ARG    55      18.054  24.063  22.889  0.00  0.00           C
ATOM    870  C   ARG    55      19.137  22.956  23.129  0.00  0.00           C
ATOM    871  O   ARG    55      19.740  22.476  22.176  0.00  0.00           O
ATOM    872  CB  ARG    55      18.641  25.440  23.119  0.00  0.00           C
ATOM    873  CG  ARG    55      19.841  25.722  22.234  0.00  0.00           C
ATOM    874  CD  ARG    55      20.013  27.191  21.947  0.00  0.00           C
ATOM    875  NE  ARG    55      21.130  27.473  21.082  0.00  0.00           N
ATOM    876  CZ  ARG    55      21.638  28.639  20.788  0.00  0.00           C
ATOM    877  NH1 ARG    55      21.113  29.776  21.259  0.00  0.00           N
ATOM    878  NH2 ARG    55      22.743  28.805  20.110  0.00  0.00           N
ATOM    879  H   ARG    55      16.546  24.759  24.162  0.00  0.00           H
ATOM    880  HA  ARG    55      17.797  23.796  21.865  0.00  0.00           H
ATOM    881  HB2 ARG    55      17.839  26.164  22.973  0.00  0.00           H
ATOM    882  HB3 ARG    55      19.035  25.564  24.128  0.00  0.00           H
ATOM    883  HG2 ARG    55      20.764  25.441  22.740  0.00  0.00           H
ATOM    884  HG3 ARG    55      19.837  25.231  21.261  0.00  0.00           H
ATOM    885  HD2 ARG    55      19.173  27.432  21.295  0.00  0.00           H
ATOM    886  HD3 ARG    55      19.959  27.667  22.926  0.00  0.00           H
ATOM    887  HE  ARG    55      21.702  26.734  20.698  0.00  0.00           H
ATOM    888 1HH1 ARG    55      20.193  29.791  21.675  0.00  0.00           H
ATOM    889 2HH1 ARG    55      21.518  30.624  20.890  0.00  0.00           H
ATOM    890 1HH2 ARG    55      23.485  28.124  20.038  0.00  0.00           H
ATOM    891 2HH2 ARG    55      23.011  29.771  19.984  0.00  0.00           H
ATOM    892  N   CYS    56      19.237  22.564  24.345  0.00  0.00           N
ATOM    893  CA  CYS    56      20.281  21.557  24.709  0.00  0.00           C
ATOM    894  C   CYS    56      19.724  20.746  25.872  0.00  0.00           C
ATOM    895  O   CYS    56      20.021  21.105  27.031  0.00  0.00           O
ATOM    896  CB  CYS    56      21.624  22.235  24.956  0.00  0.00           C
ATOM    897  SG  CYS    56      22.843  20.892  25.072  0.00  0.00           S
ATOM    898  HN  CYS    56      18.626  22.939  25.056  0.00  0.00           H
ATOM    899  HA  CYS    56      20.288  20.887  23.849  0.00  0.00           H
ATOM    900  HB2 CYS    56      21.841  22.827  24.067  0.00  0.00           H
ATOM    901  HB3 CYS    56      21.549  22.871  25.839  0.00  0.00           H
ATOM    902  N   GLN    57      18.945  19.715  25.666  0.00  0.00           N
ATOM    903  CA  GLN    57      18.154  18.938  26.700  0.00  0.00           C
ATOM    904  C   GLN    57      19.130  18.377  27.776  0.00  0.00           C
ATOM    905  O   GLN    57      18.804  18.464  28.945  0.00  0.00           O
ATOM    906  CB  GLN    57      17.262  17.844  26.181  0.00  0.00           C
ATOM    907  CG  GLN    57      16.212  18.210  25.161  0.00  0.00           C
ATOM    908  CD  GLN    57      14.914  18.725  25.851  0.00  0.00           C
ATOM    909  NE2 GLN    57      13.780  18.070  25.775  0.00  0.00           N
ATOM    910  OE1 GLN    57      14.905  19.790  26.455  0.00  0.00           O
ATOM    911  H   GLN    57      18.895  19.384  24.713  0.00  0.00           H
ATOM    912  HA  GLN    57      17.504  19.669  27.178  0.00  0.00           H
ATOM    913  HB2 GLN    57      17.815  17.039  25.696  0.00  0.00           H
ATOM    914  HB3 GLN    57      16.776  17.319  27.004  0.00  0.00           H
ATOM    915  HG2 GLN    57      16.569  18.879  24.378  0.00  0.00           H
ATOM    916  HG3 GLN    57      15.852  17.326  24.634  0.00  0.00           H
ATOM    917 1HE2 GLN    57      12.970  18.407  26.275  0.00  0.00           H
ATOM    918 2HE2 GLN    57      13.748  17.135  25.394  0.00  0.00           H
ATOM    919  N   TYR    58      20.336  17.954  27.401  0.00  0.00           N
ATOM    920  CA  TYR    58      21.339  17.570  28.374  0.00  0.00           C
ATOM    921  C   TYR    58      21.814  18.720  29.269  0.00  0.00           C
ATOM    922  O   TYR    58      21.688  18.633  30.481  0.00  0.00           O
ATOM    923  CB  TYR    58      22.536  17.089  27.546  0.00  0.00           C
ATOM    924  CG  TYR    58      23.717  16.503  28.460  0.00  0.00           C
ATOM    925  CD1 TYR    58      23.639  15.179  28.954  0.00  0.00           C
ATOM    926  CD2 TYR    58      24.792  17.352  28.810  0.00  0.00           C
ATOM    927  CE1 TYR    58      24.585  14.739  29.894  0.00  0.00           C
ATOM    928  CE2 TYR    58      25.818  16.850  29.660  0.00  0.00           C
ATOM    929  CZ  TYR    58      25.700  15.566  30.247  0.00  0.00           C
ATOM    930  OH  TYR    58      26.778  15.089  30.931  0.00  0.00           O
ATOM    931  H   TYR    58      20.558  18.046  26.419  0.00  0.00           H
ATOM    932  HA  TYR    58      20.953  16.858  29.104  0.00  0.00           H
ATOM    933  HB2 TYR    58      22.144  16.280  26.931  0.00  0.00           H
ATOM    934  HB3 TYR    58      22.945  17.889  26.929  0.00  0.00           H
ATOM    935  HD1 TYR    58      22.853  14.490  28.683  0.00  0.00           H
ATOM    936  HD2 TYR    58      24.842  18.354  28.412  0.00  0.00           H
ATOM    937  HE1 TYR    58      24.549  13.743  30.313  0.00  0.00           H
ATOM    938  HE2 TYR    58      26.742  17.397  29.781  0.00  0.00           H
ATOM    939  HH  TYR    58      26.535  14.171  31.074  0.00  0.00           H
ATOM    940  N   CYS    59      22.267  19.841  28.689  0.00  0.00           N
ATOM    941  CA  CYS    59      22.572  21.004  29.515  0.00  0.00           C
ATOM    942  C   CYS    59      21.436  21.563  30.409  0.00  0.00           C
ATOM    943  O   CYS    59      21.663  21.921  31.592  0.00  0.00           O
ATOM    944  CB  CYS    59      23.039  22.071  28.468  0.00  0.00           C
ATOM    945  SG  CYS    59      24.572  21.499  27.730  0.00  0.00           S
ATOM    946  HN  CYS    59      22.027  20.024  27.725  0.00  0.00           H
ATOM    947  HA  CYS    59      23.367  20.686  30.190  0.00  0.00           H
ATOM    948  HB2 CYS    59      22.273  22.263  27.717  0.00  0.00           H
ATOM    949  HB3 CYS    59      23.337  23.061  28.817  0.00  0.00           H
ATOM    950  N   ARG    60      20.221  21.513  29.954  0.00  0.00           N
ATOM    951  CA  ARG    60      18.966  21.779  30.671  0.00  0.00           C
ATOM    952  C   ARG    60      18.788  20.809  31.801  0.00  0.00           C
ATOM    953  O   ARG    60      18.334  21.177  32.881  0.00  0.00           O
ATOM    954  CB  ARG    60      17.860  21.647  29.616  0.00  0.00           C
ATOM    955  CG  ARG    60      16.593  22.030  30.183  0.00  0.00           C
ATOM    956  CD  ARG    60      15.524  21.435  29.315  0.00  0.00           C
ATOM    957  NE  ARG    60      14.163  21.866  29.552  0.00  0.00           N
ATOM    958  CZ  ARG    60      13.081  21.777  28.861  0.00  0.00           C
ATOM    959  NH1 ARG    60      13.099  21.263  27.703  0.00  0.00           N
ATOM    960  NH2 ARG    60      12.002  22.314  29.292  0.00  0.00           N
ATOM    961  H   ARG    60      20.150  21.260  28.980  0.00  0.00           H
ATOM    962  HA  ARG    60      18.959  22.815  31.011  0.00  0.00           H
ATOM    963  HB2 ARG    60      18.109  22.319  28.794  0.00  0.00           H
ATOM    964  HB3 ARG    60      17.833  20.621  29.248  0.00  0.00           H
ATOM    965  HG2 ARG    60      16.355  21.695  31.193  0.00  0.00           H
ATOM    966  HG3 ARG    60      16.455  23.112  30.164  0.00  0.00           H
ATOM    967  HD2 ARG    60      15.874  21.706  28.319  0.00  0.00           H
ATOM    968  HD3 ARG    60      15.508  20.345  29.310  0.00  0.00           H
ATOM    969  HE  ARG    60      14.024  22.452  30.362  0.00  0.00           H
ATOM    970 1HH1 ARG    60      13.918  20.743  27.421  0.00  0.00           H
ATOM    971 2HH1 ARG    60      12.216  21.010  27.282  0.00  0.00           H
ATOM    972 1HH2 ARG    60      12.101  22.999  30.027  0.00  0.00           H
ATOM    973 2HH2 ARG    60      11.166  22.382  28.729  0.00  0.00           H
ATOM    974  N   TYR    61      19.161  19.557  31.597  0.00  0.00           N
ATOM    975  CA  TYR    61      19.050  18.480  32.654  0.00  0.00           C
ATOM    976  C   TYR    61      20.012  18.655  33.835  0.00  0.00           C
ATOM    977  O   TYR    61      19.636  18.463  34.997  0.00  0.00           O
ATOM    978  CB  TYR    61      19.213  17.055  32.054  0.00  0.00           C
ATOM    979  CG  TYR    61      19.190  15.960  33.055  0.00  0.00           C
ATOM    980  CD1 TYR    61      20.388  15.548  33.679  0.00  0.00           C
ATOM    981  CD2 TYR    61      17.918  15.565  33.500  0.00  0.00           C
ATOM    982  CE1 TYR    61      20.320  14.653  34.782  0.00  0.00           C
ATOM    983  CE2 TYR    61      17.896  14.736  34.602  0.00  0.00           C
ATOM    984  CZ  TYR    61      19.066  14.285  35.287  0.00  0.00           C
ATOM    985  OH  TYR    61      18.903  13.371  36.237  0.00  0.00           O
ATOM    986  H   TYR    61      19.568  19.303  30.709  0.00  0.00           H
ATOM    987  HA  TYR    61      18.049  18.567  33.078  0.00  0.00           H
ATOM    988  HB2 TYR    61      18.425  16.862  31.326  0.00  0.00           H
ATOM    989  HB3 TYR    61      20.197  16.972  31.592  0.00  0.00           H
ATOM    990  HD1 TYR    61      21.337  15.956  33.366  0.00  0.00           H
ATOM    991  HD2 TYR    61      17.008  15.914  33.035  0.00  0.00           H
ATOM    992  HE1 TYR    61      21.231  14.361  35.282  0.00  0.00           H
ATOM    993  HE2 TYR    61      16.987  14.389  35.072  0.00  0.00           H
ATOM    994  HH  TYR    61      19.727  13.156  36.679  0.00  0.00           H
ATOM    995  N   GLN    62      21.163  19.196  33.489  0.00  0.00           N
ATOM    996  CA  GLN    62      22.242  19.518  34.373  0.00  0.00           C
ATOM    997  C   GLN    62      21.755  20.744  35.199  0.00  0.00           C
ATOM    998  O   GLN    62      21.916  20.784  36.450  0.00  0.00           O
ATOM    999  CB  GLN    62      23.531  19.885  33.593  0.00  0.00           C
ATOM   1000  CG  GLN    62      24.710  20.404  34.436  0.00  0.00           C
ATOM   1001  CD  GLN    62      25.944  20.598  33.635  0.00  0.00           C
ATOM   1002  NE2 GLN    62      25.976  21.721  33.126  0.00  0.00           N
ATOM   1003  OE1 GLN    62      26.870  19.784  33.561  0.00  0.00           O
ATOM   1004  H   GLN    62      21.426  19.403  32.536  0.00  0.00           H
ATOM   1005  HA  GLN    62      22.465  18.683  35.038  0.00  0.00           H
ATOM   1006  HB2 GLN    62      23.700  18.920  33.116  0.00  0.00           H
ATOM   1007  HB3 GLN    62      23.310  20.611  32.810  0.00  0.00           H
ATOM   1008  HG2 GLN    62      24.454  21.359  34.895  0.00  0.00           H
ATOM   1009  HG3 GLN    62      24.796  19.778  35.324  0.00  0.00           H
ATOM   1010 1HE2 GLN    62      26.790  21.986  32.589  0.00  0.00           H
ATOM   1011 2HE2 GLN    62      25.204  22.370  33.139  0.00  0.00           H
ATOM   1012  N   LYS    63      21.336  21.819  34.521  0.00  0.00           N
ATOM   1013  CA  LYS    63      20.803  23.013  35.188  0.00  0.00           C
ATOM   1014  C   LYS    63      19.742  22.818  36.243  0.00  0.00           C
ATOM   1015  O   LYS    63      19.698  23.574  37.204  0.00  0.00           O
ATOM   1016  CB  LYS    63      20.246  23.978  34.144  0.00  0.00           C
ATOM   1017  CG  LYS    63      19.861  25.386  34.531  0.00  0.00           C
ATOM   1018  CD  LYS    63      20.938  26.155  35.177  0.00  0.00           C
ATOM   1019  CE  LYS    63      20.615  27.604  35.430  0.00  0.00           C
ATOM   1020  NZ  LYS    63      20.233  28.297  34.227  0.00  0.00           N
ATOM   1021  H   LYS    63      21.276  21.827  33.513  0.00  0.00           H
ATOM   1022  HA  LYS    63      21.669  23.429  35.702  0.00  0.00           H
ATOM   1023  HB2 LYS    63      20.895  24.040  33.271  0.00  0.00           H
ATOM   1024  HB3 LYS    63      19.408  23.541  33.600  0.00  0.00           H
ATOM   1025  HG2 LYS    63      19.498  25.909  33.646  0.00  0.00           H
ATOM   1026  HG3 LYS    63      19.050  25.396  35.260  0.00  0.00           H
ATOM   1027  HD2 LYS    63      20.967  25.649  36.142  0.00  0.00           H
ATOM   1028  HD3 LYS    63      21.935  25.999  34.765  0.00  0.00           H
ATOM   1029  HE2 LYS    63      19.859  27.849  36.177  0.00  0.00           H
ATOM   1030  HE3 LYS    63      21.432  28.151  35.903  0.00  0.00           H
ATOM   1031  HZ1 LYS    63      20.903  27.978  33.543  0.00  0.00           H
ATOM   1032  HZ2 LYS    63      19.291  28.046  33.960  0.00  0.00           H
ATOM   1033  HZ3 LYS    63      20.241  29.293  34.397  0.00  0.00           H
ATOM   1034  N   CYS    64      18.925  21.784  36.155  0.00  0.00           N
ATOM   1035  CA  CYS    64      17.965  21.335  37.139  0.00  0.00           C
ATOM   1036  C   CYS    64      18.581  20.949  38.484  0.00  0.00           C
ATOM   1037  O   CYS    64      18.337  21.457  39.559  0.00  0.00           O
ATOM   1038  CB  CYS    64      17.056  20.195  36.640  0.00  0.00           C
ATOM   1039  SG  CYS    64      16.301  20.573  35.059  0.00  0.00           S
ATOM   1040  H   CYS    64      19.012  21.258  35.297  0.00  0.00           H
ATOM   1041  HA  CYS    64      17.420  22.248  37.384  0.00  0.00           H
ATOM   1042  HB2 CYS    64      17.753  19.362  36.541  0.00  0.00           H
ATOM   1043  HB3 CYS    64      16.238  19.901  37.298  0.00  0.00           H
ATOM   1044  HG  CYS    64      17.318  21.141  34.405  0.00  0.00           H
ATOM   1045  N   LEU    65      19.522  20.007  38.405  0.00  0.00           N
ATOM   1046  CA  LEU    65      20.215  19.322  39.496  0.00  0.00           C
ATOM   1047  C   LEU    65      21.201  20.299  40.149  0.00  0.00           C
ATOM   1048  O   LEU    65      21.189  20.469  41.329  0.00  0.00           O
ATOM   1049  CB  LEU    65      21.074  18.103  38.922  0.00  0.00           C
ATOM   1050  CG  LEU    65      20.338  16.843  38.394  0.00  0.00           C
ATOM   1051  CD1 LEU    65      21.259  15.907  37.650  0.00  0.00           C
ATOM   1052  CD2 LEU    65      19.578  15.994  39.483  0.00  0.00           C
ATOM   1053  H   LEU    65      19.620  19.614  37.479  0.00  0.00           H
ATOM   1054  HA  LEU    65      19.545  18.960  40.275  0.00  0.00           H
ATOM   1055  HB2 LEU    65      21.661  18.516  38.102  0.00  0.00           H
ATOM   1056  HB3 LEU    65      21.801  17.859  39.697  0.00  0.00           H
ATOM   1057  HG  LEU    65      19.597  17.224  37.691  0.00  0.00           H
ATOM   1058 1HD1 LEU    65      20.640  15.150  37.166  0.00  0.00           H
ATOM   1059 2HD1 LEU    65      21.881  16.390  36.896  0.00  0.00           H
ATOM   1060 3HD1 LEU    65      22.050  15.472  38.261  0.00  0.00           H
ATOM   1061 1HD2 LEU    65      19.275  15.043  39.046  0.00  0.00           H
ATOM   1062 2HD2 LEU    65      20.227  15.860  40.348  0.00  0.00           H
ATOM   1063 3HD2 LEU    65      18.666  16.557  39.687  0.00  0.00           H
ATOM   1064  N   THR    66      21.968  21.022  39.365  0.00  0.00           N
ATOM   1065  CA  THR    66      22.861  22.149  39.595  0.00  0.00           C
ATOM   1066  C   THR    66      22.211  23.272  40.282  0.00  0.00           C
ATOM   1067  O   THR    66      22.754  23.858  41.174  0.00  0.00           O
ATOM   1068  CB  THR    66      23.611  22.541  38.313  0.00  0.00           C
ATOM   1069  CG2 THR    66      24.771  23.466  38.763  0.00  0.00           C
ATOM   1070  OG1 THR    66      24.211  21.445  37.704  0.00  0.00           O
ATOM   1071  H   THR    66      21.746  20.908  38.386  0.00  0.00           H
ATOM   1072  HA  THR    66      23.596  21.657  40.232  0.00  0.00           H
ATOM   1073  HB  THR    66      22.965  23.079  37.620  0.00  0.00           H
ATOM   1074  HG1 THR    66      23.579  21.105  37.066  0.00  0.00           H
ATOM   1075 1HG2 THR    66      25.290  23.856  37.888  0.00  0.00           H
ATOM   1076 2HG2 THR    66      24.342  24.334  39.263  0.00  0.00           H
ATOM   1077 3HG2 THR    66      25.459  22.780  39.257  0.00  0.00           H
ATOM   1078  N   CYS    67      20.946  23.548  39.945  0.00  0.00           N
ATOM   1079  CA  CYS    67      20.225  24.542  40.714  0.00  0.00           C
ATOM   1080  C   CYS    67      19.977  24.036  42.156  0.00  0.00           C
ATOM   1081  O   CYS    67      20.002  24.817  43.048  0.00  0.00           O
ATOM   1082  CB  CYS    67      18.892  24.966  40.126  0.00  0.00           C
ATOM   1083  SG  CYS    67      19.148  26.248  38.847  0.00  0.00           S
ATOM   1084  H   CYS    67      20.575  23.001  39.182  0.00  0.00           H
ATOM   1085  HA  CYS    67      20.803  25.465  40.749  0.00  0.00           H
ATOM   1086  HB2 CYS    67      18.449  24.093  39.646  0.00  0.00           H
ATOM   1087  HB3 CYS    67      18.306  25.548  40.838  0.00  0.00           H
ATOM   1088  HG  CYS    67      19.756  25.469  37.946  0.00  0.00           H
ATOM   1089  N   GLY    68      19.633  22.747  42.276  0.00  0.00           N
ATOM   1090  CA  GLY    68      19.274  22.118  43.571  0.00  0.00           C
ATOM   1091  C   GLY    68      18.044  21.193  43.518  0.00  0.00           C
ATOM   1092  O   GLY    68      17.723  20.696  44.593  0.00  0.00           O
ATOM   1093  H   GLY    68      19.711  22.202  41.429  0.00  0.00           H
ATOM   1094  HA2 GLY    68      20.146  21.729  44.095  0.00  0.00           H
ATOM   1095  HA3 GLY    68      19.044  22.950  44.237  0.00  0.00           H
ATOM   1096  N   MET    69      17.483  20.910  42.362  0.00  0.00           N
ATOM   1097  CA  MET    69      16.499  19.840  42.279  0.00  0.00           C
ATOM   1098  C   MET    69      17.085  18.427  42.522  0.00  0.00           C
ATOM   1099  O   MET    69      18.270  18.223  42.439  0.00  0.00           O
ATOM   1100  CB  MET    69      15.815  19.806  40.842  0.00  0.00           C
ATOM   1101  CG  MET    69      14.826  20.895  40.476  0.00  0.00           C
ATOM   1102  SD  MET    69      14.053  20.607  38.904  0.00  0.00           S
ATOM   1103  CE  MET    69      12.538  21.602  38.890  0.00  0.00           C
ATOM   1104  H   MET    69      17.885  21.220  41.490  0.00  0.00           H
ATOM   1105  HA  MET    69      15.799  19.999  43.099  0.00  0.00           H
ATOM   1106  HB2 MET    69      16.583  19.632  40.089  0.00  0.00           H
ATOM   1107  HB3 MET    69      15.197  18.909  40.821  0.00  0.00           H
ATOM   1108  HG2 MET    69      14.050  20.858  41.241  0.00  0.00           H
ATOM   1109  HG3 MET    69      15.437  21.794  40.388  0.00  0.00           H
ATOM   1110  HE1 MET    69      11.958  21.401  39.790  0.00  0.00           H
ATOM   1111  HE2 MET    69      12.732  22.674  38.861  0.00  0.00           H
ATOM   1112  HE3 MET    69      11.983  21.439  37.966  0.00  0.00           H
ATOM   1113  N   LYS    70      16.221  17.492  42.790  0.00  0.00           N
ATOM   1114  CA  LYS    70      16.593  16.208  43.337  0.00  0.00           C
ATOM   1115  C   LYS    70      15.981  15.024  42.592  0.00  0.00           C
ATOM   1116  O   LYS    70      14.762  14.873  42.560  0.00  0.00           O
ATOM   1117  CB  LYS    70      16.274  16.006  44.863  0.00  0.00           C
ATOM   1118  CG  LYS    70      16.791  16.946  45.936  0.00  0.00           C
ATOM   1119  CD  LYS    70      18.282  16.793  46.103  0.00  0.00           C
ATOM   1120  CE  LYS    70      18.781  17.808  47.005  0.00  0.00           C
ATOM   1121  NZ  LYS    70      19.183  19.019  46.266  0.00  0.00           N
ATOM   1122  H   LYS    70      15.227  17.666  42.826  0.00  0.00           H
ATOM   1123  HA  LYS    70      17.676  16.099  43.279  0.00  0.00           H
ATOM   1124  HB2 LYS    70      15.194  15.932  44.996  0.00  0.00           H
ATOM   1125  HB3 LYS    70      16.610  15.003  45.127  0.00  0.00           H
ATOM   1126  HG2 LYS    70      16.498  17.969  45.702  0.00  0.00           H
ATOM   1127  HG3 LYS    70      16.358  16.590  46.872  0.00  0.00           H
ATOM   1128  HD2 LYS    70      18.518  15.844  46.585  0.00  0.00           H
ATOM   1129  HD3 LYS    70      18.806  16.847  45.150  0.00  0.00           H
ATOM   1130  HE2 LYS    70      18.172  18.109  47.857  0.00  0.00           H
ATOM   1131  HE3 LYS    70      19.716  17.420  47.412  0.00  0.00           H
ATOM   1132  HZ1 LYS    70      19.655  19.705  46.839  0.00  0.00           H
ATOM   1133  HZ2 LYS    70      19.869  18.815  45.552  0.00  0.00           H
ATOM   1134  HZ3 LYS    70      18.346  19.442  45.894  0.00  0.00           H
ATOM   1135  N   ARG    71      16.822  14.207  41.934  0.00  0.00           N
ATOM   1136  CA  ARG    71      16.435  13.130  41.009  0.00  0.00           C
ATOM   1137  C   ARG    71      15.524  12.121  41.762  0.00  0.00           C
ATOM   1138  O   ARG    71      14.506  11.718  41.238  0.00  0.00           O
ATOM   1139  CB  ARG    71      17.765  12.556  40.499  0.00  0.00           C
ATOM   1140  CG  ARG    71      17.483  11.294  39.713  0.00  0.00           C
ATOM   1141  CD  ARG    71      18.641  10.598  38.956  0.00  0.00           C
ATOM   1142  NE  ARG    71      18.242   9.355  38.243  0.00  0.00           N
ATOM   1143  CZ  ARG    71      18.244   9.131  36.948  0.00  0.00           C
ATOM   1144  NH1 ARG    71      18.578  10.000  36.044  0.00  0.00           N
ATOM   1145  NH2 ARG    71      17.874   8.003  36.497  0.00  0.00           N
ATOM   1146  H   ARG    71      17.805  14.376  42.092  0.00  0.00           H
ATOM   1147  HA  ARG    71      15.899  13.606  40.188  0.00  0.00           H
ATOM   1148  HB2 ARG    71      18.203  13.293  39.826  0.00  0.00           H
ATOM   1149  HB3 ARG    71      18.396  12.300  41.351  0.00  0.00           H
ATOM   1150  HG2 ARG    71      17.143  10.551  40.435  0.00  0.00           H
ATOM   1151  HG3 ARG    71      16.768  11.414  38.899  0.00  0.00           H
ATOM   1152  HD2 ARG    71      19.012  11.318  38.228  0.00  0.00           H
ATOM   1153  HD3 ARG    71      19.495  10.343  39.585  0.00  0.00           H
ATOM   1154  HE  ARG    71      17.956   8.622  38.877  0.00  0.00           H
ATOM   1155 1HH1 ARG    71      18.711  10.991  36.183  0.00  0.00           H
ATOM   1156 2HH1 ARG    71      18.732   9.506  35.177  0.00  0.00           H
ATOM   1157 1HH2 ARG    71      17.456   7.372  37.166  0.00  0.00           H
ATOM   1158 2HH2 ARG    71      17.712   7.838  35.513  0.00  0.00           H
ATOM   1159  N   GLU    72      15.807  11.626  42.996  0.00  0.00           N
ATOM   1160  CA  GLU    72      14.960  10.867  43.868  0.00  0.00           C
ATOM   1161  C   GLU    72      13.556  11.360  43.962  0.00  0.00           C
ATOM   1162  O   GLU    72      12.694  10.429  43.956  0.00  0.00           O
ATOM   1163  CB  GLU    72      15.621  10.839  45.253  0.00  0.00           C
ATOM   1164  CG  GLU    72      14.921  10.006  46.297  0.00  0.00           C
ATOM   1165  CD  GLU    72      15.749   9.945  47.615  0.00  0.00           C
ATOM   1166  OE1 GLU    72      16.884   9.356  47.562  0.00  0.00           O
ATOM   1167  OE2 GLU    72      15.221  10.325  48.646  0.00  0.00           O
ATOM   1168  H   GLU    72      16.724  11.799  43.381  0.00  0.00           H
ATOM   1169  HA  GLU    72      14.979   9.819  43.569  0.00  0.00           H
ATOM   1170  HB2 GLU    72      16.594  10.351  45.197  0.00  0.00           H
ATOM   1171  HB3 GLU    72      15.827  11.853  45.596  0.00  0.00           H
ATOM   1172  HG2 GLU    72      13.936  10.430  46.493  0.00  0.00           H
ATOM   1173  HG3 GLU    72      14.777   8.971  45.987  0.00  0.00           H
ATOM   1174  N   ALA    73      13.217  12.644  43.954  0.00  0.00           N
ATOM   1175  CA  ALA    73      11.858  13.027  44.104  0.00  0.00           C
ATOM   1176  C   ALA    73      10.873  12.620  42.934  0.00  0.00           C
ATOM   1177  O   ALA    73       9.654  12.610  43.130  0.00  0.00           O
ATOM   1178  CB  ALA    73      11.735  14.523  44.312  0.00  0.00           C
ATOM   1179  H   ALA    73      13.873  13.412  43.931  0.00  0.00           H
ATOM   1180  HA  ALA    73      11.519  12.554  45.026  0.00  0.00           H
ATOM   1181  HB1 ALA    73      10.683  14.793  44.399  0.00  0.00           H
ATOM   1182  HB2 ALA    73      12.292  14.980  45.130  0.00  0.00           H
ATOM   1183  HB3 ALA    73      12.073  15.009  43.397  0.00  0.00           H
ATOM   1184  N   VAL    74      11.360  12.170  41.783  0.00  0.00           N
ATOM   1185  CA  VAL    74      10.719  11.680  40.492  0.00  0.00           C
ATOM   1186  C   VAL    74      11.314  10.365  39.875  0.00  0.00           C
ATOM   1187  O   VAL    74      10.856   9.956  38.812  0.00  0.00           O
ATOM   1188  CB  VAL    74      10.611  12.856  39.492  0.00  0.00           C
ATOM   1189  CG1 VAL    74       9.314  13.613  39.759  0.00  0.00           C
ATOM   1190  CG2 VAL    74      11.731  13.938  39.566  0.00  0.00           C
ATOM   1191  H   VAL    74      12.365  12.233  41.709  0.00  0.00           H
ATOM   1192  HA  VAL    74       9.756  11.297  40.830  0.00  0.00           H
ATOM   1193  HB  VAL    74      10.599  12.364  38.520  0.00  0.00           H
ATOM   1194 1HG1 VAL    74       9.452  14.172  40.686  0.00  0.00           H
ATOM   1195 2HG1 VAL    74       9.239  14.247  38.876  0.00  0.00           H
ATOM   1196 3HG1 VAL    74       8.464  12.936  39.848  0.00  0.00           H
ATOM   1197 1HG2 VAL    74      12.649  13.354  39.613  0.00  0.00           H
ATOM   1198 2HG2 VAL    74      11.545  14.620  38.736  0.00  0.00           H
ATOM   1199 3HG2 VAL    74      11.591  14.486  40.499  0.00  0.00           H
ATOM   1200  N   GLN    75      12.138   9.633  40.651  0.00  0.00           N
ATOM   1201  CA  GLN    75      12.518   8.236  40.555  0.00  0.00           C
ATOM   1202  C   GLN    75      11.282   7.335  40.572  0.00  0.00           C
ATOM   1203  O   GLN    75      10.531   7.369  41.513  0.00  0.00           O
ATOM   1204  CB  GLN    75      13.654   7.954  41.539  0.00  0.00           C
ATOM   1205  CG  GLN    75      14.269   6.537  41.460  0.00  0.00           C
ATOM   1206  CD  GLN    75      15.134   6.373  42.656  0.00  0.00           C
ATOM   1207  NE2 GLN    75      14.561   6.323  43.812  0.00  0.00           N
ATOM   1208  OE1 GLN    75      16.330   6.167  42.546  0.00  0.00           O
ATOM   1209  H   GLN    75      12.140   9.982  41.599  0.00  0.00           H
ATOM   1210  HA  GLN    75      13.039   8.041  39.617  0.00  0.00           H
ATOM   1211  HB2 GLN    75      14.467   8.670  41.421  0.00  0.00           H
ATOM   1212  HB3 GLN    75      13.236   8.205  42.513  0.00  0.00           H
ATOM   1213  HG2 GLN    75      13.403   5.886  41.584  0.00  0.00           H
ATOM   1214  HG3 GLN    75      14.825   6.392  40.534  0.00  0.00           H
ATOM   1215 1HE2 GLN    75      15.172   5.998  44.548  0.00  0.00           H
ATOM   1216 2HE2 GLN    75      13.586   6.532  43.975  0.00  0.00           H
ATOM   1217  N   GLU    76      11.208   6.523  39.556  0.00  0.00           N
ATOM   1218  CA  GLU    76      10.148   5.534  39.255  0.00  0.00           C
ATOM   1219  C   GLU    76      10.767   4.236  38.671  0.00  0.00           C
ATOM   1220  O   GLU    76      10.445   3.859  37.558  0.00  0.00           O
ATOM   1221  CB  GLU    76       9.051   6.214  38.383  0.00  0.00           C
ATOM   1222  CG  GLU    76       7.669   5.607  38.636  0.00  0.00           C
ATOM   1223  CD  GLU    76       6.592   6.370  37.886  0.00  0.00           C
ATOM   1224  OE1 GLU    76       6.628   6.434  36.631  0.00  0.00           O
ATOM   1225  OE2 GLU    76       5.659   6.930  38.515  0.00  0.00           O
ATOM   1226  H   GLU    76      11.925   6.472  38.846  0.00  0.00           H
ATOM   1227  HA  GLU    76       9.689   5.324  40.220  0.00  0.00           H
ATOM   1228  HB2 GLU    76       8.911   7.244  38.709  0.00  0.00           H
ATOM   1229  HB3 GLU    76       9.338   6.132  37.334  0.00  0.00           H
ATOM   1230  HG2 GLU    76       7.718   4.536  38.437  0.00  0.00           H
ATOM   1231  HG3 GLU    76       7.508   5.531  39.712  0.00  0.00           H
ATOM   1232  N   GLU    77      11.657   3.520  39.337  0.00  0.00           N
ATOM   1233  CA  GLU    77      12.063   2.158  39.011  0.00  0.00           C
ATOM   1234  C   GLU    77      12.395   1.217  40.173  0.00  0.00           C
ATOM   1235  O   GLU    77      12.643   0.003  40.003  0.00  0.00           O
ATOM   1236  CB  GLU    77      13.247   2.309  38.011  0.00  0.00           C
ATOM   1237  CG  GLU    77      14.517   2.798  38.714  0.00  0.00           C
ATOM   1238  CD  GLU    77      15.739   3.268  37.882  0.00  0.00           C
ATOM   1239  OE1 GLU    77      15.781   2.848  36.729  0.00  0.00           O
ATOM   1240  OE2 GLU    77      16.701   3.959  38.421  0.00  0.00           O
ATOM   1241  H   GLU    77      11.797   3.867  40.276  0.00  0.00           H
ATOM   1242  HA  GLU    77      11.291   1.617  38.464  0.00  0.00           H
ATOM   1243  HB2 GLU    77      13.528   1.379  37.518  0.00  0.00           H
ATOM   1244  HB3 GLU    77      13.048   2.941  37.146  0.00  0.00           H
ATOM   1245  HG2 GLU    77      14.312   3.584  39.442  0.00  0.00           H
ATOM   1246  HG3 GLU    77      14.737   1.948  39.360  0.00  0.00           H
ATOM   1247  N   ARG    78      12.301   1.723  41.420  0.00  0.00           N
ATOM   1248  CA  ARG    78      12.649   0.930  42.615  0.00  0.00           C
ATOM   1249  C   ARG    78      11.704   1.187  43.751  0.00  0.00           C
ATOM   1250  O   ARG    78      11.491   0.268  44.531  0.00  0.00           O
ATOM   1251  CB  ARG    78      14.123   1.123  42.912  0.00  0.00           C
ATOM   1252  CG  ARG    78      14.601   2.588  42.920  0.00  0.00           C
ATOM   1253  CD  ARG    78      16.051   2.628  43.463  0.00  0.00           C
ATOM   1254  NE  ARG    78      17.058   1.966  42.552  0.00  0.00           N
ATOM   1255  CZ  ARG    78      17.519   2.500  41.387  0.00  0.00           C
ATOM   1256  NH1 ARG    78      17.392   3.768  41.079  0.00  0.00           N
ATOM   1257  NH2 ARG    78      18.083   1.698  40.551  0.00  0.00           N
ATOM   1258  OXT ARG    78      11.255   2.308  43.869  0.00  0.00           O
ATOM   1259  H   ARG    78      11.965   2.651  41.636  0.00  0.00           H
ATOM   1260  HA  ARG    78      12.569  -0.152  42.510  0.00  0.00           H
ATOM   1261  HB2 ARG    78      14.308   0.766  43.925  0.00  0.00           H
ATOM   1262  HB3 ARG    78      14.686   0.612  42.132  0.00  0.00           H
ATOM   1263  HG2 ARG    78      14.602   2.998  41.911  0.00  0.00           H
ATOM   1264  HG3 ARG    78      13.961   3.220  43.536  0.00  0.00           H
ATOM   1265  HD2 ARG    78      16.365   3.662  43.598  0.00  0.00           H
ATOM   1266  HD3 ARG    78      16.143   2.111  44.418  0.00  0.00           H
ATOM   1267  HE  ARG    78      17.103   0.975  42.739  0.00  0.00           H
ATOM   1268 1HH1 ARG    78      16.955   4.427  41.708  0.00  0.00           H
ATOM   1269 2HH1 ARG    78      17.511   3.933  40.090  0.00  0.00           H
ATOM   1270 1HH2 ARG    78      18.230   0.723  40.767  0.00  0.00           H
ATOM   1271 2HH2 ARG    78      18.308   2.002  39.615  0.00  0.00           H
ATOM   1272  ZN  ZN     79      11.756  27.342  34.185  0.00  0.00           Z
ATOM   1273  ZN  ZN     80      24.467  21.697  25.702  0.00  0.00           Z
END
